# Supplementary material for: Telomere length and human hippocampal neurogenesis
Source: Neuropsychopharmacology. 2020 Sep 13;45(13):2239–47. doi: 10.1038/s41386-020-00863-w (PMC7784985; doi:10.1038/s41386-020-00863-w)
Supplement: Supplementary file 2 — Supplementary Dataset [file 41386_2020_863_MOESM2_ESM.xls]

## Sheet: DE genes in old cells
Differentially expressed genes in old hippocampal progenitor cells based on our RNA-seq analysis using DESeq2.
	baseMean	log2FoldChange	lfcSE	pvalue	padj (FDR)
COL2A1	1667.5	-3.64606	0.142894	1.55411e-145	2.08997e-141
COL14A1	1061.94	2.9694	0.13329	2.2833e-111	1.53529e-107
PMEPA1	2490.21	2.21432	0.100392	5.32421e-109	2.38667e-105
KLHDC8A	2244.08	-3.00668	0.15109	4.66668e-90	1.56894e-86
DCX	1720.35	-4.20644	0.215143	1.11699e-88	3.00427e-85
TAGLN	5568.07	2.14127	0.113107	2.77292e-81	6.21504e-78
ZNF703	489.567	2.85874	0.165812	6.10754e-68	1.17335e-64
ANKRD1	226.153	5.21001	0.304207	1.32149e-66	2.22143e-63
ITGB3	589.909	2.44818	0.143913	3.96224e-66	5.92047e-63
UNC5B	1764.49	-2.00277	0.120645	3.41665e-63	4.59471e-60
HOXB2	459.399	2.56829	0.156407	9.07243e-62	1.10915e-58
LIF	635.379	2.62003	0.162882	1.0096e-59	1.13143e-56
ROBO2	241.357	-3.78756	0.261022	3.19481e-49	3.30491e-46
FHDC1	1048.49	2.03656	0.142234	7.67561e-48	7.37297e-45
ELOVL2	640.307	-3.9661	0.29049	7.25868e-46	6.50765e-43
RNF19A	4492.3	1.66955	0.120371	6.2275e-45	5.23422e-42
CAPN5	1428.41	-2.01632	0.149741	8.70305e-43	6.88462e-40
TSPAN9	984.415	1.88387	0.139661	9.36253e-43	6.99485e-40
SORL1	1160.67	-2.37607	0.178095	1.42255e-42	1.00687e-39
ATP13A2	2231.2	2.35638	0.180496	9.20612e-41	6.1902e-38
KCNQ2	323.168	-3.9762	0.311928	5.5538e-40	3.55655e-37
IGFBP7	346.975	2.70711	0.210243	1.71886e-39	1.05069e-36
AFAP1L2	269.563	2.77758	0.216249	5.41304e-39	3.16498e-36
GRIN2A	558.389	-3.14507	0.249308	8.37685e-39	4.69383e-36
MYLK	2016.03	1.62828	0.127192	9.20693e-39	4.95259e-36
CDR1	351.397	-2.28269	0.179751	2.98439e-38	1.54362e-35
CDCA7L	2140.62	-1.3661	0.10785	7.80475e-38	3.88734e-35
RRAD	352.643	3.00474	0.238389	9.14013e-38	4.38987e-35
CD74	3603.74	2.67741	0.218938	7.96538e-37	3.69374e-34
KIF21A	1432.94	-1.45691	0.116834	9.40951e-37	4.21797e-34
B3GAT1	573.029	-3.45164	0.288154	5.76463e-36	2.50073e-33
EHD4	294.68	2.26506	0.184464	7.32609e-36	3.07879e-33
SEZ6L	1059.36	-2.98886	0.249183	1.07108e-35	4.3648e-33
HOXB3	272.787	3.19481	0.264134	1.75859e-35	6.95576e-33
KCND3	431.984	-2.57146	0.212379	2.03948e-35	7.83627e-33
ACTA2	2227.63	2.96075	0.25069	6.33275e-35	2.36564e-32
ACTN1	6573.11	1.33009	0.109975	9.37691e-35	3.40813e-32
IFFO2	1901.52	2.05845	0.173385	4.15252e-34	1.46955e-31
LIFR	1093.79	-2.09782	0.177612	9.07137e-34	3.05361e-31
TPST2	1134.31	2.07689	0.175867	9.08271e-34	3.05361e-31
GLIPR1	837.679	1.99081	0.168079	9.40242e-34	3.08399e-31
SLC2A1	2615.63	1.67011	0.141662	1.75028e-33	5.60424e-31
SLC1A2	4792.78	-2.12393	0.18334	6.88145e-33	2.15213e-30
SEMA5A	6206.38	-2.10721	0.182874	1.20712e-32	3.68941e-30
MOB3B	333.936	-2.60394	0.225645	2.16276e-32	6.46329e-30
ASCL1	192.212	-4.96559	0.438851	2.92206e-32	8.54259e-30
GPD1	132.656	-3.58173	0.31085	3.80042e-32	1.08741e-29
HLA-DRA	2246.67	2.32868	0.204503	4.64924e-32	1.30256e-29
CAST	647.793	2.05446	0.178916	5.68425e-32	1.56004e-29
PEG3	451.353	-1.70366	0.148117	9.6988e-32	2.60859e-29
MAP2	903.395	-1.91641	0.168277	1.82913e-31	4.82316e-29
CDH6	1472.96	-1.96725	0.173773	2.37657e-31	6.14618e-29
POSTN	863.681	2.25141	0.199178	2.59741e-31	6.59055e-29
MAP3K1	458.281	-2.06299	0.181554	2.84453e-31	7.08394e-29
GAD1	779.177	-1.85009	0.164557	1.1723e-30	2.86639e-28
SIPA1L2	682.559	-1.88313	0.167792	1.47537e-30	3.54299e-28
MYADM	2204.08	1.40493	0.124973	1.96779e-30	4.6426e-28
SP8	1107.13	-2.18712	0.197864	3.60463e-30	8.35777e-28
NFIA	189.801	-3.98459	0.367952	8.6642e-30	1.97485e-27
LRP4	2955.5	-1.72953	0.158923	3.95842e-29	8.87214e-27
PKDCC	93.4698	-3.93425	0.360599	5.36562e-29	1.1829e-26
C1QTNF6	474.73	-1.64083	0.150341	6.0713e-29	1.31688e-26
CD2AP	1051.23	1.21799	0.111653	8.30412e-29	1.7726e-26
ACTG2	477.796	3.33999	0.318468	1.69601e-28	3.56375e-26
MTUS1	116.287	-3.76407	0.350601	2.14532e-28	4.4385e-26
SOX11	6347.15	-1.18839	0.110471	5.71024e-28	1.16351e-25
NLGN3	684.418	-2.07296	0.195683	8.77872e-28	1.76203e-25
PTBP3	984.998	1.38164	0.129787	1.56306e-27	3.09118e-25
SLC35F3	103.396	4.46261	0.427166	4.63496e-27	9.03348e-25
ZNF704	118.299	-3.15938	0.301748	5.44062e-27	1.04522e-24
DLX1	941.678	-1.9835	0.190831	7.12143e-27	1.34886e-24
PDLIM1	419.823	1.64767	0.157114	7.24461e-27	1.35313e-24
CHL1	2898.49	-2.0044	0.193793	7.96834e-27	1.46792e-24
PTHLH	1320.54	1.93473	0.186693	1.01113e-26	1.83752e-24
WSCD1	2690.12	-2.20986	0.216054	1.46376e-26	2.62462e-24
ROR1	118.117	3.79982	0.370791	3.75542e-26	6.64512e-24
SLC4A7	2837.9	1.26049	0.121881	3.92345e-26	6.85229e-24
SYNPO	626.274	1.60193	0.15562	4.88692e-26	8.42555e-24
GRIA3	285.2	-1.91107	0.186645	8.93337e-26	1.52071e-23
MFAP3L	659.327	1.66824	0.163221	9.54065e-26	1.60378e-23
ADAMTS3	1394.31	-1.59609	0.156941	1.31745e-25	2.18729e-23
EFNB1	1645.04	-1.22924	0.120154	1.42698e-25	2.34024e-23
HIP1	1134.02	-1.61958	0.159757	1.68541e-25	2.73077e-23
LBH	1354.55	2.04857	0.204122	1.98925e-25	3.1847e-23
IGFBP5	6357.52	1.97381	0.197194	2.36539e-25	3.74232e-23
MEGF11	1118.59	-1.13614	0.11165	2.99902e-25	4.68963e-23
SLC10A4	2210.32	-1.16989	0.115254	3.29143e-25	5.08772e-23
SVEP1	814.156	1.99145	0.198844	3.48388e-25	5.324e-23
ATOH8	178.789	-3.63823	0.370112	3.85763e-25	5.82892e-23
SBK1	381.848	-1.70569	0.168991	3.97209e-25	5.93518e-23
PTK2B	415.156	-1.99551	0.199521	6.34746e-25	9.31713e-23
SOX6	410.428	-2.11193	0.211653	6.37401e-25	9.31713e-23
HBEGF	1483.68	1.56289	0.155142	6.81051e-25	9.84815e-23
CA14	158.038	-2.74138	0.275041	7.54742e-25	1.07976e-22
CNTFR	183.389	-3.49825	0.357838	7.94028e-25	1.12401e-22
SPOCK1	684.091	1.91958	0.192842	8.1747e-25	1.14514e-22
TNFAIP2	92.4651	4.33059	0.434602	8.3727e-25	1.16078e-22
FXYD6	2656.74	-1.29614	0.129202	9.02796e-25	1.23886e-22
CRISPLD1	1119.19	-1.68044	0.1686	9.15577e-25	1.24371e-22
DOK5	457.718	-1.43987	0.143854	1.30891e-24	1.76023e-22
SYT14	167.599	-3.04107	0.31101	2.42328e-24	3.22657e-22
EZR	5312.59	1.06724	0.107476	3.67882e-24	4.85027e-22
AIF1L	1816.68	-1.67764	0.171666	5.69678e-24	7.43789e-22
YBX3	1867.12	1.05414	0.107087	1.14759e-23	1.48393e-21
PLPP3	1742.09	-1.70186	0.175762	1.26106e-23	1.61512e-21
TCF12	4369.3	-0.940657	0.095816	1.66471e-23	2.11199e-21
MPPED2	183.019	-2.68656	0.279661	1.87118e-23	2.35174e-21
SNTG1	561.829	-1.76108	0.182905	2.78796e-23	3.47153e-21
PROX1	409.707	-1.67103	0.173098	2.9852e-23	3.68303e-21
PEG10	436.658	-1.82589	0.190092	3.39918e-23	4.15565e-21
EEF1A2	240.203	-2.41142	0.252536	3.55013e-23	4.3011e-21
PTPRU	152.858	3.24394	0.342799	3.88794e-23	4.66831e-21
NKX6-2	129.018	2.92776	0.305978	4.36823e-23	5.19858e-21
TPM4	6529.37	0.908577	0.0937654	5.57434e-23	6.57576e-21
LMO2	356.073	-1.76204	0.184235	6.63189e-23	7.75528e-21
CALD1	10329	1.92439	0.20465	1.04738e-22	1.21424e-20
NEO1	695.509	-1.92407	0.203995	1.19382e-22	1.37218e-20
CCL2	1321.15	1.96737	0.209456	1.29534e-22	1.47625e-20
SFRP4	572.168	1.89672	0.200917	1.40312e-22	1.58564e-20
CNTNAP2	249.213	-1.95092	0.206211	1.607e-22	1.80091e-20
SPIRE1	1604.7	-1.22342	0.128724	1.81901e-22	2.02166e-20
CCDC88C	214.397	-2.23599	0.23768	2.13297e-22	2.35116e-20
EMP1	1986.89	2.08546	0.224565	2.24868e-22	2.45856e-20
RFTN2	376.294	-2.05412	0.219252	2.39834e-22	2.60104e-20
TMEM131	5612.97	-0.897978	0.0942089	2.49204e-22	2.68104e-20
CALM1	6481.4	-0.872209	0.0918012	4.36053e-22	4.654e-20
ADGRB1	357.117	-3.62744	0.413383	5.60287e-22	5.93286e-20
LYPD1	992.413	1.14697	0.122037	5.88429e-22	6.18219e-20
DLG1	1217.56	1.12358	0.119475	6.4623e-22	6.73682e-20
S100A10	2421.26	1.32165	0.14224	1.20667e-21	1.24825e-19
KRT18	246.764	2.39046	0.261647	1.63668e-21	1.67834e-19
SDK2	145.149	-3.19106	0.351372	1.64739e-21	1.67834e-19
PSRC1	763.789	-1.29918	0.140454	1.99026e-21	2.0124e-19
SEC24D	659.866	1.21064	0.130757	2.30474e-21	2.31299e-19
MYOF	7270.02	1.70553	0.188657	3.62413e-21	3.59759e-19
ENDOD1	1042.09	1.14464	0.124242	3.63825e-21	3.59759e-19
GAS7	3860.36	-1.78624	0.198174	3.70813e-21	3.63992e-19
SLC24A3	63.1616	-3.77007	0.413271	4.75864e-21	4.63726e-19
FOSL2	3856.68	1.8367	0.204401	5.01874e-21	4.85554e-19
PPP2R2B	260.09	-2.42974	0.271258	6.15958e-21	5.91672e-19
LMNA	5906.89	1.08262	0.118856	7.3078e-21	6.96698e-19
CHST10	1237.64	-1.31737	0.144761	7.35657e-21	6.96698e-19
GAS6	1085.04	1.7317	0.191651	9.1302e-21	8.58622e-19
SLCO2A1	114.366	3.12341	0.348436	1.08361e-20	1.01197e-18
GPR176	1445.47	1.4118	0.156669	1.26036e-20	1.16892e-18
NRIP1	3569.06	0.914415	0.10045	1.40279e-20	1.28749e-18
BHLHE40	2262.52	1.25587	0.139177	1.40736e-20	1.28749e-18
ADAMTS4	116.812	-3.20284	0.36129	1.50673e-20	1.36909e-18
ECE1	407.77	1.86805	0.208826	1.57737e-20	1.42366e-18
C6orf15	4513.18	4.01284	0.466282	1.785e-20	1.60031e-18
ADGRB3	172.315	-2.06737	0.231544	2.35105e-20	2.09384e-18
EHD1	480.194	1.27269	0.141516	2.4331e-20	2.15266e-18
CHD7	1624.14	-1.14976	0.127929	2.65453e-20	2.33321e-18
GBP1	175.476	2.87475	0.329258	4.22333e-20	3.68801e-18
DPYSL5	2121.9	-1.33154	0.15056	6.14303e-20	5.32977e-18
CNIH3	702.734	1.48676	0.168412	6.5276e-20	5.62712e-18
NREP	1188.25	-1.28336	0.144894	6.57007e-20	5.62766e-18
IL11	375.652	2.85919	0.333501	7.15002e-20	6.08566e-18
DSP	266.858	3.31192	0.390471	7.89869e-20	6.6806e-18
RAB11FIP1	1243.99	1.5729	0.179323	8.48059e-20	7.12793e-18
CCND2	7043.49	-1.68523	0.193727	8.81904e-20	7.36636e-18
STIM2	1026.55	-1.44236	0.164365	1.03525e-19	8.59384e-18
SORCS2	374.284	-2.66393	0.313467	1.14191e-19	9.42109e-18
SLC22A23	1612.12	0.930809	0.105021	1.29552e-19	1.06232e-17
SFRP1	1191.38	-1.10791	0.12596	1.59213e-19	1.29763e-17
PALM	631.717	-1.93151	0.226298	3.56007e-19	2.88408e-17
SLC39A14	845.408	1.26677	0.146099	3.80871e-19	3.06704e-17
PDLIM5	613.682	1.24516	0.14375	3.88619e-19	3.1108e-17
S100B	543.921	-1.89997	0.222768	4.50432e-19	3.58426e-17
SOX8	486.466	-1.98349	0.233442	4.99714e-19	3.95303e-17
FRYL	1228.71	-0.990912	0.114327	6.52058e-19	5.128e-17
IGSF11	229.365	-1.9707	0.231379	7.58439e-19	5.92994e-17
ST8SIA5	189.789	-2.22662	0.26212	7.98081e-19	6.20381e-17
SLC4A4	223.549	-2.57139	0.308372	1.05036e-18	8.11794e-17
CDCA7	538.566	-1.27376	0.150461	2.26354e-18	1.73943e-16
GABRB3	138.429	-2.25742	0.269021	2.28342e-18	1.74474e-16
SAMD11	57.8877	-4.07773	0.48981	3.11795e-18	2.36894e-16
LPAR4	130.47	-2.60554	0.314893	3.75985e-18	2.84058e-16
ADGRL2	2682.73	-1.07003	0.127078	4.00077e-18	3.00572e-16
NEFM	210.163	1.89004	0.228281	6.75565e-18	5.04722e-16
KIAA1217	1224.26	1.51482	0.183962	8.59016e-18	6.38235e-16
RASSF3	290.871	2.05615	0.25153	9.55104e-18	7.05727e-16
SLC35F2	578.914	1.18283	0.142421	1.0925e-17	8.02839e-16
SLC38A5	444.268	1.80453	0.220712	1.19015e-17	8.69845e-16
LIMS1	1046.28	1.10988	0.133817	1.23174e-17	8.95372e-16
MOXD1	3880.69	-1.2582	0.153041	1.28051e-17	9.25823e-16
COL8A1	80.1506	3.32252	0.411255	1.72573e-17	1.24105e-15
HLA-DOA	197.691	2.06964	0.254796	1.93066e-17	1.38104e-15
DCHS1	2862.75	-1.4182	0.175141	2.29345e-17	1.63187e-15
PTPN14	1059.86	1.41307	0.173592	2.38058e-17	1.68495e-15
BSN	256.013	-1.78365	0.219585	2.54082e-17	1.78342e-15
ABAT	581.566	-1.32739	0.162651	2.54623e-17	1.78342e-15
CACNG5	470.013	-2.60513	0.335563	3.67874e-17	2.5633e-15
HLA-DPB1	150.72	2.60654	0.327306	4.07122e-17	2.82215e-15
RUNX1	2215.95	1.02682	0.126026	4.54672e-17	3.1356e-15
FUT9	47.4636	-4.17999	0.520965	6.31379e-17	4.33203e-15
PDZRN3	345.518	-1.69658	0.213427	9.24193e-17	6.29398e-15
GRIA2	110.483	-4.79069	0.648442	9.26686e-17	6.29398e-15
PLCB1	57.0733	-3.09088	0.388044	9.94853e-17	6.723e-15
SIRPA	486.501	-1.27603	0.160311	1.55289e-16	1.04417e-14
SIPA1L1	2287.91	-0.833272	0.103519	1.56145e-16	1.04469e-14
SCN1A	323.999	-2.9012	0.386342	1.63165e-16	1.0817e-14
TNFRSF12A	1068.4	1.03945	0.130089	1.63285e-16	1.0817e-14
HLA-DMA	272.404	1.82288	0.232104	1.83519e-16	1.20978e-14
INSM1	329.733	-1.94915	0.249885	1.95116e-16	1.27996e-14
DCBLD2	12026.1	1.52248	0.194549	2.02041e-16	1.31895e-14
TET1	496.248	-1.35833	0.171866	2.06711e-16	1.34292e-14
WNK2	236.316	-2.39049	0.309932	2.10721e-16	1.36239e-14
ATCAY	68.554	-2.93612	0.374329	2.25445e-16	1.45061e-14
CSMD1	80.9075	-3.46465	0.452999	2.62503e-16	1.68102e-14
C3orf70	61.5984	-3.92715	0.510054	3.01426e-16	1.92113e-14
MYH14	350.577	-1.7955	0.230937	3.03625e-16	1.92601e-14
ADAM12	156.96	1.9253	0.246414	3.38176e-16	2.13512e-14
KCNN4	576.705	1.22148	0.155838	3.90357e-16	2.45305e-14
PREX1	4434.22	-1.25407	0.161688	5.19195e-16	3.2475e-14
DUSP1	1676.99	1.2063	0.155188	6.53747e-16	4.07018e-14
CYP7B1	101.964	-2.34368	0.305742	8.43103e-16	5.22491e-14
HS6ST2	247.168	1.60285	0.208051	8.94243e-16	5.51641e-14
ACTR3	3331.56	0.944483	0.121023	9.33853e-16	5.73445e-14
LMCD1	561.408	1.53626	0.200951	1.10075e-15	6.72861e-14
TRMT9B	134.533	-2.36433	0.312144	1.11572e-15	6.78923e-14
CERS6	1076.31	-1.01938	0.131854	1.14836e-15	6.95636e-14
EPB41L3	950.292	-0.957866	0.123572	1.34526e-15	8.11256e-14
SEMA6D	1911.59	-1.38339	0.181901	1.50227e-15	9.019e-14
CCNA1	68.1542	3.5536	0.473485	2.11958e-15	1.26685e-13
PFKP	2005.04	1.12796	0.147648	2.2546e-15	1.34159e-13
LRRC4B	270.543	-2.09391	0.281418	2.34097e-15	1.38684e-13
MDGA2	59.9196	-4.9911	0.678775	2.4563e-15	1.44878e-13
KCNJ10	681.099	-1.97628	0.267411	2.56826e-15	1.50821e-13
NYNRIN	231.787	-2.48422	0.338756	2.60016e-15	1.5203e-13
FHL2	680.698	1.06057	0.138771	2.69855e-15	1.571e-13
NTNG1	96.3613	2.99864	0.406208	2.81588e-15	1.63224e-13
SNAI2	922.198	1.02936	0.134845	3.40528e-15	1.96542e-13
ST18	68.018	-5.154	0.711893	3.87028e-15	2.22425e-13
PAQR8	272.467	-1.70094	0.227642	4.01384e-15	2.29694e-13
ARVCF	603.151	-0.991517	0.130132	4.34605e-15	2.47651e-13
NF2	2119.62	0.992723	0.130949	4.52181e-15	2.56579e-13
MYL12A	1502.35	0.816242	0.107151	4.77847e-15	2.70003e-13
CAPN2	1484.52	0.949283	0.125088	4.83787e-15	2.72216e-13
LOX	632.939	1.20157	0.160232	4.93529e-15	2.76541e-13
TNKS1BP1	2354.49	0.874551	0.115118	5.25798e-15	2.934e-13
NOL6	1016	1.08184	0.143802	5.98058e-15	3.32342e-13
ANXA2	12680.3	1.14537	0.153174	6.17555e-15	3.4102e-13
CLVS2	53.4498	-4.24354	0.588483	6.18746e-15	3.4102e-13
VCAN	2343.8	1.08107	0.14402	6.48915e-15	3.56188e-13
CAVIN1	4247.54	1.52687	0.208813	8.67637e-15	4.74308e-13
CHST15	1381.93	0.963136	0.127425	9.35013e-15	5.09071e-13
SRGAP3	2362.55	-0.912036	0.121726	1.01573e-14	5.50787e-13
SERPINE1	3860.05	1.6571	0.228751	1.22936e-14	6.63952e-13
NPY2R	824.754	-1.20617	0.163054	1.24422e-14	6.69292e-13
KBTBD11	95.1627	-3.23677	0.458411	1.35504e-14	7.25998e-13
HACD2	846.038	0.896565	0.120018	1.38412e-14	7.38635e-13
NIBAN2	5579.62	1.20266	0.163776	1.43206e-14	7.612e-13
RND2	514.776	-1.22845	0.166509	1.46834e-14	7.7741e-13
UNC80	406.633	-1.09639	0.148059	1.57807e-14	8.3223e-13
TRIL	127.989	-2.41717	0.336767	1.65904e-14	8.71516e-13
FAM83G	162.98	1.83268	0.251254	1.7941e-14	9.38796e-13
2004-03-01	173.656	3.05537	0.444021	1.9827e-14	1.03346e-12
ST3GAL5	144.643	-1.75856	0.241807	2.20377e-14	1.14227e-12
GSX2	124.83	-1.97136	0.271605	2.20843e-14	1.14227e-12
ITM2C	1216.3	-1.36205	0.187678	2.21815e-14	1.1429e-12
KCTD12	307.017	-2.15916	0.305485	2.53765e-14	1.30253e-12
KLF9	565.419	1.16792	0.159558	2.72001e-14	1.39082e-12
KLF5	365.902	1.6239	0.226184	3.43617e-14	1.75037e-12
SSBP3	283.786	-1.4706	0.203474	3.47759e-14	1.76478e-12
FAIM2	86.4167	-2.29012	0.31912	3.58502e-14	1.81246e-12
IL18	75.264	3.66374	0.527928	5.31358e-14	2.67629e-12
CACHD1	1013.06	-0.936941	0.128851	5.36055e-14	2.68988e-12
DUSP14	484.548	1.32094	0.183928	5.4684e-14	2.73379e-12
CACNB2	333.121	-1.30736	0.181796	5.67641e-14	2.82727e-12
DAB1	2162.27	0.804972	0.11022	6.09163e-14	3.02289e-12
TMEM98	405.036	-1.26699	0.176879	7.02347e-14	3.47249e-12
PXDN	2665.92	1.08877	0.151866	7.24939e-14	3.57105e-12
INAVA	174.966	-1.56241	0.219224	7.35952e-14	3.61208e-12
UBE2H	1890.8	0.874914	0.121056	7.83788e-14	3.82496e-12
CAP1	3029.31	0.745842	0.102542	7.85016e-14	3.82496e-12
INSYN2A	321.343	-1.31286	0.184515	9.52819e-14	4.62582e-12
CCND1	2854.63	1.1727	0.165408	9.96618e-14	4.82105e-12
THY1	540.807	1.37729	0.194895	1.04994e-13	5.0608e-12
TAGLN2	4876.76	1.09168	0.15353	1.06373e-13	5.10895e-12
PLXNA4	4094.01	0.774923	0.107442	1.08074e-13	5.17218e-12
OSBPL3	1731.33	0.998841	0.139997	1.17639e-13	5.60998e-12
MYH9	16801.3	1.25577	0.17855	1.20784e-13	5.73959e-12
RELB	158.358	1.88419	0.269073	1.22521e-13	5.78542e-12
CGNL1	526.657	1.28371	0.181348	1.22609e-13	5.78542e-12
STC1	311.305	-1.33006	0.188244	1.30664e-13	6.14273e-12
SLC6A1	56.6421	-5.22919	0.785902	1.31095e-13	6.14273e-12
BMF	122.628	-2.56363	0.37353	1.32957e-13	6.20834e-12
TNIK	3001.33	-0.762419	0.106398	1.52009e-13	7.07341e-12
F11R	325.411	1.68555	0.242841	1.64808e-13	7.64256e-12
CMTM7	131.748	2.6504	0.389684	1.66718e-13	7.70455e-12
S100A11	811.769	1.07717	0.152339	1.80848e-13	8.32893e-12
LAYN	283.944	1.88522	0.274341	1.85397e-13	8.50928e-12
UAP1	795.553	0.890004	0.125204	1.94152e-13	8.88081e-12
ARHGAP29	2923.08	1.35896	0.196186	2.10642e-13	9.60243e-12
PODXL	1005.42	1.00952	0.143158	2.23294e-13	1.01448e-11
PLXNC1	110.531	-3.05848	0.463952	2.35585e-13	1.06672e-11
SPHK1	327.12	-1.64286	0.23817	2.42325e-13	1.09355e-11
CECR2	278.678	-1.55101	0.224022	2.61786e-13	1.17742e-11
MAP3K5	128.193	2.70574	0.404123	2.64003e-13	1.18344e-11
MCAM	496.889	1.00206	0.142435	2.77079e-13	1.23792e-11
ADGRG1	1870.76	-0.946317	0.134731	2.88226e-13	1.28346e-11
COL1A2	181.411	-2.55431	0.384922	2.97409e-13	1.31998e-11
GRIN2B	367.829	-1.44231	0.208799	3.08972e-13	1.36679e-11
MTSS1	1677.69	-1.68818	0.250253	3.18936e-13	1.40624e-11
ITGAV	4126.8	0.667326	0.0939952	3.38784e-13	1.48888e-11
COLGALT2	4398.44	-1.37594	0.200926	3.45862e-13	1.51503e-11
BTBD11	218.504	1.5814	0.2294	3.6166e-13	1.57909e-11
ATRNL1	332.105	1.26757	0.183019	3.96029e-13	1.72356e-11
TRIM22	503.374	1.26891	0.183808	4.15327e-13	1.80172e-11
SCRG1	234.56	-1.65368	0.24215	4.38861e-13	1.89768e-11
KANK1	350.173	-1.48284	0.216917	4.81412e-13	2.07501e-11
TES	82.494	2.91846	0.437287	4.99496e-13	2.14608e-11
NNAT	419.31	-2.46684	0.384657	5.55665e-13	2.3798e-11
DAGLA	423.955	-1.05325	0.152307	5.77498e-13	2.46546e-11
FAM20C	1311.27	1.00158	0.144968	6.04927e-13	2.57439e-11
CRB1	190.746	-2.23622	0.337808	6.08417e-13	2.58107e-11
ZIC1	2948.74	-1.02153	0.148438	6.31654e-13	2.67122e-11
NEFL	1061.39	1.19024	0.174104	6.37403e-13	2.68708e-11
FOSL1	376.047	1.66716	0.24812	6.96754e-13	2.92811e-11
GARS	1011.33	0.796619	0.114471	7.04026e-13	2.94689e-11
RTN1	905.306	-0.862938	0.124598	7.05606e-13	2.94689e-11
MSRB3	225.041	1.36074	0.1991	7.30616e-13	3.0419e-11
TAFA5	278.858	-1.95144	0.294374	8.30837e-13	3.44849e-11
PRAG1	1261.5	-0.800205	0.115746	8.80334e-13	3.64269e-11
LPIN2	646.86	-0.935942	0.136315	9.77396e-13	4.03191e-11
CARD10	264.414	2.25763	0.348347	1.07559e-12	4.42341e-11
SYNPR	50.8568	-4.25809	0.664799	1.12825e-12	4.62581e-11
NIBAN1	1683.42	0.945184	0.138598	1.2108e-12	4.94919e-11
COL22A1	834.824	-1.21379	0.180101	1.22441e-12	4.98401e-11
KCNMA1	1398.88	1.09543	0.161685	1.22958e-12	4.98401e-11
TBC1D9	885.602	0.884333	0.129054	1.23044e-12	4.98401e-11
HLA-DMB	92.2129	2.33225	0.35238	1.36219e-12	5.50113e-11
MAP3K21	329.578	1.69861	0.256532	1.39159e-12	5.60302e-11
ANK3	1281.17	1.19854	0.178783	1.42775e-12	5.73145e-11
ST6GALNAC5	612.942	-1.59929	0.242543	1.48912e-12	5.96004e-11
ARHGAP31	1235.34	-1.41613	0.213846	1.5772e-12	6.29383e-11
SLC35F1	4947.82	-1.14952	0.171966	1.64548e-12	6.54688e-11
IGSF3	529.362	-1.009	0.149307	1.70815e-12	6.77616e-11
PLEKHG1	4355.72	0.651628	0.094868	1.80723e-12	7.14813e-11
SYNE2	3497.95	-1.24844	0.188254	1.8668e-12	7.3621e-11
CD63	5653.98	0.804952	0.118429	1.88024e-12	7.39342e-11
LAMC1	4463.32	0.836584	0.123518	1.96867e-12	7.71858e-11
PREX2	640.291	-1.04209	0.154856	2.01617e-12	7.8818e-11
P4HA2	346.686	1.51469	0.228984	2.02413e-12	7.89e-11
UNC13A	139.655	-2.28197	0.352403	2.13724e-12	8.30682e-11
FTSJ1	443.697	1.04605	0.155525	2.18586e-12	8.47131e-11
PCDH18	173.479	-1.70397	0.258293	2.20276e-12	8.51226e-11
CELSR2	4471.09	-1.16098	0.172882	2.26616e-12	8.71615e-11
GLI3	992.944	-0.915122	0.135664	2.26848e-12	8.71615e-11
MYO16	157.321	-1.57566	0.237673	2.34569e-12	8.98712e-11
SEMA3C	151.851	2.56396	0.404993	2.45889e-12	9.39408e-11
STMN1	1788.06	-0.899587	0.133779	2.51542e-12	9.58281e-11
UPP1	301.348	1.15998	0.173514	2.55707e-12	9.71398e-11
ROBO1	1382.13	-0.764849	0.113025	2.76033e-12	1.04566e-10
DUSP6	1790.45	-0.815668	0.120908	2.798e-12	1.05695e-10
RHOBTB3	1102.81	-0.850764	0.126299	2.89956e-12	1.09225e-10
TPM2	708.26	1.46893	0.225116	3.03331e-12	1.13944e-10
CALU	5718.69	0.665604	0.0982379	3.29991e-12	1.23614e-10
GSE1	1574.75	-1.04806	0.158453	3.70839e-12	1.38184e-10
PLPPR4	674.562	1.00672	0.151312	3.70944e-12	1.38184e-10
UBASH3B	1396.82	1.10285	0.167032	3.80159e-12	1.41226e-10
GPR162	227.39	-1.57682	0.241514	3.87483e-12	1.4355e-10
ZFPM2	85.612	-2.1506	0.331087	4.00988e-12	1.48145e-10
GYG2	341.03	-1.29682	0.197456	4.18453e-12	1.53663e-10
PPIB	2554.63	0.672322	0.0997685	4.1912e-12	1.53663e-10
CNN2	3946.56	1.07646	0.163501	4.19351e-12	1.53663e-10
PYCR1	807.661	0.797634	0.119098	4.2723e-12	1.56125e-10
AKAP12	3417.08	0.861413	0.129309	4.2977e-12	1.56627e-10
BMPR1A	1271.26	-0.722472	0.10763	4.86059e-12	1.76663e-10
ABL2	1551.35	1.01285	0.153785	5.02538e-12	1.8216e-10
VASP	716.42	0.964519	0.145879	5.27537e-12	1.90708e-10
CHRDL1	135.323	-1.85655	0.287556	5.35091e-12	1.9292e-10
MAP6	1087.59	-1.001	0.15215	5.48099e-12	1.97081e-10
ADAMTS12	71.5004	2.95234	0.463814	5.6997e-12	2.04399e-10
PCDH17	276.707	2.09741	0.335766	6.59119e-12	2.3574e-10
TMEFF1	290.371	-1.33504	0.205594	6.65846e-12	2.37514e-10
SETBP1	1490.11	-1.12962	0.174083	7.14289e-12	2.5412e-10
HYDIN	69.855	-2.17336	0.338018	7.61625e-12	2.70246e-10
TENM2	1469.98	1.59045	0.25058	7.69323e-12	2.72259e-10
ADCYAP1R1	76.7872	-3.04435	0.494229	7.79901e-12	2.74603e-10
TWSG1	1620.32	0.702647	0.105846	7.80209e-12	2.74603e-10
SP4	349.074	-1.05067	0.160747	7.8207e-12	2.74603e-10
TMEM43	874.542	0.829845	0.126023	7.92256e-12	2.77455e-10
EFNA5	311.589	-1.34134	0.207778	8.27267e-12	2.88963e-10
CRIM1	2379.97	0.898252	0.13756	9.24828e-12	3.22204e-10
NTN1	2437.85	-0.935164	0.143563	9.40661e-12	3.26874e-10
BEST3	42.333	-3.11339	0.491041	9.47913e-12	3.28545e-10
PAG1	115.652	-1.81269	0.283774	9.99624e-12	3.45577e-10
CPAMD8	39.6872	-3.77199	0.608294	1.0446e-11	3.602e-10
CRYM	38.9193	-4.68742	0.75328	1.10605e-11	3.80413e-10
CDCP1	175.08	2.0065	0.320802	1.14619e-11	3.93213e-10
CTBP2	2018.42	-0.753162	0.114831	1.248e-11	4.27052e-10
ACSS1	54.034	-4.07581	0.672145	1.3229e-11	4.51531e-10
ETV1	1189.66	-1.08062	0.168517	1.32918e-11	4.52525e-10
ACTN4	7263.92	0.79645	0.122451	1.41451e-11	4.80361e-10
ABI1	1413.58	0.810085	0.124676	1.48066e-11	5.01558e-10
ARX	265.534	-1.84431	0.297597	1.58521e-11	5.35625e-10
EPHA5	82.5694	2.15148	0.341861	1.59693e-11	5.38234e-10
KAT6B	1120.11	-0.766421	0.11782	1.64927e-11	5.54485e-10
CACNA1H	231.673	-1.2095	0.189162	1.72639e-11	5.78966e-10
GLS	890.878	1.09765	0.172111	1.74901e-11	5.85092e-10
GRB10	3802.54	-0.681116	0.104895	1.78096e-11	5.94302e-10
KCNA2	65.6941	-3.27894	0.54984	1.87378e-11	6.23727e-10
NEDD9	2353.35	0.821448	0.127187	1.90181e-11	6.31496e-10
MBP	243.212	1.62253	0.259639	1.98428e-11	6.57256e-10
MYL6	4769.95	0.676351	0.104022	2.03555e-11	6.72582e-10
SYNGR2	455.056	1.23712	0.19589	2.21535e-11	7.30197e-10
HSPA12A	524.658	0.984417	0.154243	2.43515e-11	8.00512e-10
YARS	1434.05	0.727777	0.112677	2.44058e-11	8.00512e-10
S100A16	1583.43	1.34163	0.215671	2.46686e-11	8.07161e-10
RSU1	583.686	0.875172	0.136665	2.48891e-11	8.12399e-10
EFEMP1	177.432	1.84887	0.2988	2.59763e-11	8.45832e-10
STUM	32.8655	-3.54741	0.571489	2.71078e-11	8.80544e-10
RAI14	1696.51	0.830196	0.129586	2.75782e-11	8.93667e-10
RASSF8	1007.73	0.744868	0.116001	2.96255e-11	9.54934e-10
TLE1	1317.81	-0.919745	0.144946	2.96574e-11	9.54934e-10
MDGA1	750.115	-0.903026	0.141964	2.96819e-11	9.54934e-10
DLL1	482.362	-1.28359	0.205595	3.01028e-11	9.66164e-10
NRXN2	46.731	-5.41859	0.97053	3.06911e-11	9.82701e-10
CNGA3	174.954	-1.79631	0.292015	3.1002e-11	9.90298e-10
BCL7A	639.588	-0.884919	0.138986	3.22242e-11	1.0269e-09
CACNG7	213.198	-1.34742	0.215892	3.45118e-11	1.09699e-09
SURF4	374.518	1.00931	0.159609	3.45868e-11	1.09699e-09
AGPAT4	891.202	-1.53694	0.252132	3.66139e-11	1.15855e-09
HOPX	2275.34	-0.860639	0.135733	3.77693e-11	1.1923e-09
TGFB2	1645.31	1.28609	0.208877	4.12161e-11	1.29807e-09
SLC16A9	621.164	-1.08822	0.174298	4.20557e-11	1.32141e-09
PDS5B	1297.17	-0.816286	0.129279	4.81839e-11	1.51044e-09
ABCE1	1708.48	0.668553	0.105275	5.77236e-11	1.80527e-09
SMS	3732.41	0.984904	0.15871	5.80749e-11	1.81205e-09
NOCT	296.095	1.36829	0.222898	5.90879e-11	1.83939e-09
ARHGAP19	525.105	-0.918372	0.147118	6.19087e-11	1.92274e-09
THSD4	482.273	1.75503	0.294663	6.24552e-11	1.93525e-09
DTX4	302.436	-1.89244	0.318914	6.49941e-11	2.00929e-09
GAB1	890.195	-1.10857	0.180803	7.0012e-11	2.15945e-09
ACTN2	53.3853	-3.72536	0.662539	7.5391e-11	2.3156e-09
RIMS3	259.666	-1.61591	0.268286	7.54188e-11	2.3156e-09
SLC32A1	34.5234	-3.3026	0.547352	7.72549e-11	2.36657e-09
SPRY4	1363.09	-0.798843	0.128002	8.07813e-11	2.46897e-09
PDE4DIP	1093.4	-0.733416	0.117091	8.6244e-11	2.62995e-09
SYNJ2	2044.93	0.926503	0.150026	8.66468e-11	2.63626e-09
SLC7A1	1055.6	1.08651	0.176992	8.95749e-11	2.71919e-09
S1PR3	455.622	1.4888	0.24927	1.03902e-10	3.14701e-09
FAM168A	4396.6	-0.743639	0.119968	1.09091e-10	3.29677e-09
PROS1	700.186	-0.847035	0.137241	1.13598e-10	3.42526e-09
ALDH18A1	1934.3	0.687051	0.11024	1.18491e-10	3.56481e-09
ADGRB2	493.607	-1.00234	0.164031	1.26883e-10	3.80876e-09
KRT75	44.0943	2.8921	0.486308	1.31858e-10	3.94927e-09
RAP1GAP	52.7828	-3.63638	0.638063	1.33653e-10	3.98661e-09
PDE3B	101.848	-2.08501	0.354409	1.33697e-10	3.98661e-09
GRIK3	1211.65	-2.87213	0.507939	1.36402e-10	4.05828e-09
MYBBP1A	979.951	0.920107	0.150515	1.45065e-10	4.30648e-09
BZW2	680.51	0.938894	0.15389	1.48414e-10	4.39619e-09
AMD1	1086.58	0.799856	0.130002	1.57649e-10	4.65948e-09
TMEM64	400.059	1.19398	0.198541	1.59876e-10	4.71494e-09
C1QTNF1	91.111	-1.90768	0.321443	1.60466e-10	4.72198e-09
KAZN	808.435	-0.796984	0.129945	1.65014e-10	4.84521e-09
MYT1	57.1275	-3.04372	0.534492	1.81253e-10	5.31043e-09
CREB3L2	338.919	1.0378	0.171609	1.88209e-10	5.50224e-09
TIMP4	90.2383	-1.94299	0.329908	1.97969e-10	5.77503e-09
CADM2	281.639	-1.48121	0.251342	2.00532e-10	5.83714e-09
INTS13	467.562	0.948948	0.156849	2.05344e-10	5.9643e-09
A2M	9037.45	-1.29539	0.221198	2.0876e-10	6.05043e-09
NIPAL1	33.167	6.65694	1.17575	2.14569e-10	6.20543e-09
SLCO3A1	298.031	1.00111	0.166045	2.27909e-10	6.5771e-09
FAM135A	808.804	-0.781207	0.128406	2.35806e-10	6.79039e-09
SEPTIN3	642.252	-1.06633	0.178661	2.39791e-10	6.89039e-09
PHLDA2	214.45	1.41848	0.241193	3.07279e-10	8.81085e-09
CDK14	889.663	-0.793679	0.131639	3.138e-10	8.9787e-09
GLB1L2	293.699	-1.36789	0.234133	3.21947e-10	9.19223e-09
GGCX	520.601	1.22033	0.207747	3.24855e-10	9.25563e-09
ATP1B3	1274.57	0.710451	0.117435	3.4882e-10	9.91741e-09
KREMEN1	140.79	-1.54048	0.263837	3.51851e-10	9.98249e-09
SLC2A13	520.304	-0.853591	0.142419	3.54059e-10	1.0024e-08
SSR3	2456.66	0.722398	0.119794	3.65693e-10	1.03316e-08
TSC22D4	468.421	-0.895151	0.149846	3.69377e-10	1.04138e-08
USP53	335.856	1.39373	0.240082	3.93322e-10	1.10657e-08
BOP1	845.847	0.761796	0.126671	4.00651e-10	1.12483e-08
ADAMTS15	1498.27	0.618484	0.102012	4.13047e-10	1.15722e-08
NRG1	202.463	1.59212	0.275881	4.16478e-10	1.16441e-08
DPYSL3	13844.9	0.555693	0.0910984	4.27789e-10	1.19355e-08
APC2	3945.22	-1.02791	0.175808	4.35692e-10	1.21308e-08
PDGFRA	8211.67	-0.653066	0.108372	4.46314e-10	1.24009e-08
RUFY3	1273.1	-0.777919	0.130355	4.59946e-10	1.27533e-08
ARHGEF9	811.725	-0.899274	0.152084	5.01755e-10	1.38753e-08
NOG	162.624	1.41897	0.244574	5.02576e-10	1.38753e-08
GPM6B	5637.28	-0.684446	0.114252	5.03507e-10	1.38753e-08
SIK2	746.993	0.795395	0.133406	5.09362e-10	1.4008e-08
PLEKHH2	99.8333	-1.7731	0.308703	5.12514e-10	1.40659e-08
PDIA3	4619.67	0.589883	0.0979365	5.68755e-10	1.55776e-08
IFI6	324.46	1.16201	0.199762	5.76051e-10	1.57345e-08
ATP10B	63.7919	-2.61965	0.470968	5.76823e-10	1.57345e-08
SH3GL1	1762.58	0.631384	0.105433	5.90352e-10	1.6071e-08
SGSM1	39.6706	-3.07444	0.545765	6.10324e-10	1.65811e-08
PLP1	864.914	-1.25128	0.218952	6.49709e-10	1.76155e-08
PPA1	1553.12	0.843463	0.143468	6.72378e-10	1.81934e-08
CNR1	217.386	-2.08608	0.382362	6.95841e-10	1.87905e-08
NFATC4	463.032	-1.11439	0.1927	7.02741e-10	1.89388e-08
FAM171B	1507.06	-0.759005	0.12874	7.27852e-10	1.95763e-08
THRA	629.983	-0.939925	0.16098	7.31373e-10	1.96317e-08
NEDD4L	2136.87	-0.873951	0.149598	7.48588e-10	2.00538e-08
SFMBT2	91.309	2.54476	0.466843	7.76646e-10	2.07641e-08
BRSK2	143.025	-1.89465	0.33928	7.84273e-10	2.09264e-08
BPGM	675.519	1.04231	0.180399	8.18973e-10	2.1809e-08
DSCAM	25.8004	-5.04018	0.885489	8.44897e-10	2.24549e-08
TTC28	1477.87	-0.901561	0.15541	8.8441e-10	2.34587e-08
PPP1R16A	161.521	-1.41824	0.249339	9.55871e-10	2.53042e-08
ANXA3	47.115	3.29851	0.608602	1.03371e-09	2.72748e-08
MAP2K5	455.008	-0.844014	0.14491	1.03436e-09	2.72748e-08
ANOS1	361.052	0.919051	0.158414	1.03684e-09	2.72865e-08
TUBB2B	10702.5	-0.648945	0.110655	1.06236e-09	2.79036e-08
NCEH1	294.74	0.997989	0.172978	1.10864e-09	2.90623e-08
HS3ST3A1	691.046	1.09882	0.192852	1.11425e-09	2.91527e-08
KIF1B	3218.39	-0.758794	0.130228	1.12013e-09	2.92496e-08
ARPC1B	336.799	1.11137	0.194327	1.12751e-09	2.93852e-08
TYRO3	542.437	-1.27284	0.22666	1.18005e-09	3.06949e-08
GPN1	746.43	0.746772	0.127918	1.18297e-09	3.07115e-08
RASGEF1B	38.8228	-3.6915	0.699512	1.18532e-09	3.07132e-08
HSPA5	6648.62	0.516684	0.0870463	1.18882e-09	3.07447e-08
ASB1	1756.74	0.668245	0.11421	1.27699e-09	3.29153e-08
SPSB4	77.0097	-2.41029	0.446158	1.27765e-09	3.29153e-08
JAKMIP2	729.354	-1.05141	0.184928	1.30229e-09	3.3486e-08
ARHGAP21	3865.72	-0.574293	0.0975961	1.35607e-09	3.48023e-08
PDE8B	157.178	-1.88685	0.344695	1.36811e-09	3.50443e-08
LMO1	30.7178	-3.42674	0.622285	1.42664e-09	3.64744e-08
PLK3	216.699	1.19029	0.210081	1.46258e-09	3.73221e-08
RAB3IP	211.454	-1.58366	0.286784	1.50813e-09	3.84115e-08
SLF2	1935.04	-0.860891	0.150305	1.52358e-09	3.87317e-08
NAV3	376.145	0.923379	0.161231	1.54993e-09	3.93274e-08
TIMM17A	627.17	0.780699	0.135169	1.58777e-09	4.01953e-08
CAND2	217.837	-1.34554	0.240502	1.59264e-09	4.01953e-08
TPBG	505.043	0.974145	0.17108	1.59311e-09	4.01953e-08
C1orf61	40.1788	-3.38089	0.633166	1.62257e-09	4.0862e-08
TSC22D1	5261.29	0.704792	0.121862	1.67267e-09	4.2045e-08
PTN	3278.42	-0.985852	0.174749	1.68385e-09	4.22471e-08
CDC42EP3	1723.09	0.841778	0.147387	1.68973e-09	4.23157e-08
NYAP1	61.7173	-2.19842	0.399413	1.73595e-09	4.33923e-08
WWTR1	4402.94	0.727944	0.126022	1.74417e-09	4.35169e-08
PALLD	298.602	1.15014	0.204394	1.78614e-09	4.44815e-08
TMEM214	484.906	0.952185	0.167601	1.87922e-09	4.67131e-08
WARS	837.257	1.09369	0.195264	1.89838e-09	4.71022e-08
SCG3	31.3889	-3.46155	0.645113	2.04336e-09	5.0606e-08
PORCN	200.314	1.37165	0.247354	2.10473e-09	5.20302e-08
PRR5L	454.45	1.00328	0.17798	2.13315e-09	5.26361e-08
TAP2	401.828	1.0602	0.188815	2.15626e-09	5.31089e-08
LAMB3	322.936	1.49757	0.275162	2.25597e-09	5.54631e-08
APOLD1	102.104	-1.61985	0.294681	2.47543e-09	6.07474e-08
ERRFI1	3560.09	0.850382	0.150822	2.58005e-09	6.31994e-08
SPON1	44.3358	-2.67679	0.497877	2.59799e-09	6.35233e-08
COL6A1	3187.2	0.879844	0.156567	2.60474e-09	6.35727e-08
TMEM200A	56.7225	3.07536	0.575328	2.72911e-09	6.64876e-08
SYTL2	682.834	0.977406	0.17507	2.7999e-09	6.80888e-08
TCF4	1385.91	-0.756567	0.133358	2.83552e-09	6.88119e-08
PCDHAC2	216.863	-1.32893	0.241727	2.84245e-09	6.88119e-08
GAREM2	996.013	-1.31749	0.243064	2.84499e-09	6.88119e-08
SPP1	603.973	1.32641	0.243826	2.85195e-09	6.88563e-08
PLXNB1	980.134	-1.02174	0.184186	2.88282e-09	6.9477e-08
CYCS	1060.89	0.824527	0.145884	2.92631e-09	7.0399e-08
REC8	1115.6	0.726033	0.127732	2.9712e-09	7.13513e-08
SNCAIP	416.87	-1.3155	0.24161	2.9953e-09	7.18019e-08
CASTOR3	672.005	-0.700061	0.122932	3.06501e-09	7.33421e-08
LPP	1182.34	0.834179	0.148623	3.09937e-09	7.40327e-08
ISLR	276.719	-1.54228	0.287652	3.37276e-09	8.04199e-08
B3GALT1	182.627	-1.44674	0.266172	3.41812e-09	8.13573e-08
LAMB1	4890.44	0.729421	0.129507	3.6805e-09	8.74477e-08
OAS3	285.045	1.22533	0.224291	3.80536e-09	9.02549e-08
COLGALT1	2005.13	0.602816	0.105826	3.82987e-09	9.06762e-08
ARNT2	2674.79	-0.771365	0.137411	3.84404e-09	9.08518e-08
PDZD4	369.327	-1.45719	0.273628	4.5427e-09	1.07176e-07
BCAM	101.076	2.00827	0.381522	4.59031e-09	1.08109e-07
SH2B3	231.001	1.03967	0.188945	4.76487e-09	1.12024e-07
CDH10	38.073	-3.25922	0.618608	4.86705e-09	1.14227e-07
MEIS3	179.548	-1.9286	0.372993	4.87901e-09	1.14269e-07
RUNX2	227.966	1.30985	0.242514	4.88582e-09	1.14269e-07
NUP210	1758.89	-0.705343	0.125934	4.98936e-09	1.16337e-07
GPRASP1	95.0329	-1.54031	0.285508	4.99157e-09	1.16337e-07
KDELR2	1053.31	0.659284	0.11725	5.14133e-09	1.19478e-07
EVA1A	96.5941	1.96379	0.372327	5.14411e-09	1.19478e-07
SORT1	3570.37	-0.753157	0.135908	5.23781e-09	1.21445e-07
SEMA5B	626.371	-1.03833	0.190733	5.36015e-09	1.23975e-07
EMP3	534.085	0.760595	0.136339	5.36539e-09	1.23975e-07
PRKG1	93.4451	-1.51058	0.280728	5.81038e-09	1.34027e-07
TNFAIP3	18.5386	8.40847	2.81737	5.84215e-09	1.3453e-07
OSTC	738.258	0.723687	0.130402	6.90708e-09	1.58767e-07
KIAA1549	1506.06	-0.621595	0.111342	6.9183e-09	1.58767e-07
RBP1	272.099	1.16811	0.217665	6.99941e-09	1.60354e-07
SLC6A11	200.148	-5.09837	1.16845	7.03571e-09	1.60824e-07
KIAA1958	1293.13	-0.766138	0.139341	7.04382e-09	1.60824e-07
MICALL1	1549.17	0.653371	0.117233	7.10525e-09	1.61952e-07
NDRG4	1196.46	-0.597562	0.106785	7.11974e-09	1.62007e-07
MFAP5	653.934	3.53787	0.749745	7.33132e-09	1.66443e-07
ASAP3	852.265	-0.686752	0.123772	7.33945e-09	1.66443e-07
LDLR	1929	0.626823	0.111779	7.49827e-09	1.69759e-07
TMED2	2657.36	0.530975	0.0948626	8.55619e-09	1.93384e-07
MFAP2	89.0075	1.82341	0.348471	8.61317e-09	1.94346e-07
EPHA2	4035.27	1.00758	0.188819	8.7834e-09	1.97855e-07
GALNT2	3303.92	0.617763	0.111342	8.84034e-09	1.98804e-07
PRICKLE2	1582.15	0.660717	0.120535	8.92598e-09	2.00395e-07
DSG2	158.222	1.36175	0.257334	9.18534e-09	2.05874e-07
ELAVL3	25.6407	-4.46418	0.904813	9.48981e-09	2.12344e-07
ARNTL2	512.838	1.03303	0.193148	9.55291e-09	2.13148e-07
ANKRD45	124.816	-1.31384	0.247271	9.55744e-09	2.13148e-07
RFX4	610.045	-1.26777	0.243004	1.01499e-08	2.25987e-07
SOBP	255.967	-1.06544	0.199425	1.03188e-08	2.29368e-07
SCG2	4213.6	0.788673	0.146355	1.05787e-08	2.34756e-07
ADRA1A	63.4641	-1.76069	0.335986	1.06546e-08	2.36052e-07
CLIC4	1694.35	0.635312	0.115871	1.19072e-08	2.63368e-07
CD24	366.945	1.36763	0.264211	1.20667e-08	2.66459e-07
HIP1R	835.835	-0.761991	0.140842	1.24132e-08	2.7366e-07
CNRIP1	62.6033	-2.57761	0.5219	1.27801e-08	2.81288e-07
MYCN	71.4155	-2.33369	0.46513	1.28739e-08	2.8289e-07
ENKUR	60.9895	-2.45669	0.494686	1.31312e-08	2.88072e-07
GPR37	68.6984	-1.73484	0.333761	1.31984e-08	2.89075e-07
MT3	84.7226	-2.23001	0.447119	1.34332e-08	2.93738e-07
SNN	1460.34	-1.06353	0.202924	1.34773e-08	2.94225e-07
DAPK1	190.357	-1.21452	0.231141	1.35243e-08	2.94773e-07
C11orf24	333.101	0.934144	0.174856	1.35969e-08	2.95875e-07
EIF2AK4	1260.59	0.694853	0.127672	1.37208e-08	2.98089e-07
DAP	1284.23	0.731718	0.134939	1.38242e-08	2.99852e-07
VCL	7385.34	0.995781	0.189471	1.38655e-08	3.00262e-07
GFPT2	847.006	1.04825	0.199345	1.40875e-08	3.04092e-07
LBR	1686.96	0.678638	0.124985	1.40875e-08	3.04092e-07
VAMP5	317.792	1.27217	0.245178	1.42773e-08	3.07694e-07
RGS6	690.919	-1.02637	0.195091	1.44221e-08	3.10317e-07
B3GAT2	39.3634	-2.60991	0.516977	1.47396e-08	3.16643e-07
PFKFB3	1159.73	0.67129	0.123738	1.52611e-08	3.27323e-07
PGAP1	1682.99	-0.599585	0.109972	1.58816e-08	3.40089e-07
PRSS23	3165.35	1.00075	0.191018	1.59666e-08	3.41364e-07
IKBIP	550.477	0.849554	0.159396	1.60374e-08	3.42334e-07
DPY19L3	1428.21	-0.59053	0.108354	1.63297e-08	3.48022e-07
DLL3	51.6452	-2.13844	0.419626	1.65621e-08	3.51901e-07
ELN	117.223	-1.72973	0.34056	1.6564e-08	3.51901e-07
SMARCD3	452.719	-0.768272	0.143186	1.68051e-08	3.5646e-07
IL1R1	58.3873	2.38994	0.467836	1.70834e-08	3.61792e-07
INKA2	348.587	-1.1726	0.226454	1.8051e-08	3.81682e-07
BRD8	690.052	-0.683744	0.127206	1.93524e-08	4.08558e-07
TLL2	44.1535	3.05984	0.640014	1.97005e-08	4.15255e-07
IL11RA	67.3409	-1.98109	0.392336	1.99486e-08	4.19827e-07
FLNA	50771.5	0.729887	0.136893	2.0057e-08	4.20645e-07
LIMK2	138.182	1.31437	0.254484	2.00611e-08	4.20645e-07
TRIM14	298.025	0.901239	0.170615	2.00814e-08	4.20645e-07
ALDH4A1	874.479	0.920011	0.175	2.03289e-08	4.25167e-07
VANGL1	134.857	1.41839	0.276508	2.11942e-08	4.42577e-07
TGFBI	3840.92	1.16317	0.228794	2.17452e-08	4.53378e-07
ANKRD52	2282.63	0.641306	0.119368	2.20809e-08	4.59666e-07
CNTN1	362.407	1.59724	0.323022	2.2287e-08	4.63239e-07
CDKN2A	144.672	1.39273	0.272322	2.25884e-08	4.68778e-07
SERPINF1	122.803	1.61127	0.319101	2.31866e-08	4.80452e-07
RPS26	850.329	0.630222	0.117238	2.34175e-08	4.8449e-07
SSBP2	456.104	-0.779298	0.147182	2.39419e-08	4.94578e-07
MEGF10	2559.9	-0.756928	0.143423	2.45897e-08	5.06896e-07
ST8SIA3	45.6683	-4.34241	1.09448	2.46136e-08	5.06896e-07
DAB2IP	692.742	-0.742733	0.139909	2.50506e-08	5.15108e-07
RGS4	693.825	1.07255	0.209426	2.52433e-08	5.18277e-07
AHNAK	4259.96	0.698517	0.131647	2.5876e-08	5.30458e-07
CARHSP1	900.469	-0.654191	0.122764	2.70339e-08	5.53351e-07
GRAMD1C	136.85	-1.81542	0.3694	2.72692e-08	5.56516e-07
ARL4C	2410.98	0.70501	0.133256	2.72713e-08	5.56516e-07
LRRTM3	40.3885	-2.82915	0.582909	2.74385e-08	5.5908e-07
ESR1	1742.4	0.567019	0.105837	2.95963e-08	6.02134e-07
ADCY8	88.7427	-2.20187	0.456225	2.99428e-08	6.08265e-07
MFSD2A	569.968	0.859458	0.165174	3.00274e-08	6.09062e-07
ENPP1	134.504	1.7086	0.344779	3.00883e-08	6.09379e-07
MT2A	255.04	-1.05322	0.204813	3.0439e-08	6.15555e-07
SFXN3	1002.21	0.861024	0.165756	3.09353e-08	6.24651e-07
CSF1	358.981	-1.06139	0.207596	3.19509e-08	6.4419e-07
NT5DC3	750.141	0.915353	0.177726	3.2244e-08	6.49127e-07
KIF1A	3586.42	-0.732389	0.13966	3.27421e-08	6.5817e-07
TBX2	207.942	-1.1316	0.221613	3.29117e-08	6.60591e-07
PAWR	618.921	0.898557	0.173814	3.35089e-08	6.71577e-07
WDR47	999.499	-0.644433	0.122356	3.39307e-08	6.79018e-07
WDR1	6147.48	0.69693	0.132585	3.40481e-08	6.80355e-07
NKD1	142.829	-1.69141	0.344737	3.41871e-08	6.82119e-07
SLAIN1	479.025	-0.729483	0.138991	3.4738e-08	6.92084e-07
CCDC88A	3869.2	-0.577539	0.10888	3.50914e-08	6.98091e-07
KMT2C	2925	-0.497396	0.0927883	3.5317e-08	7.01541e-07
SLC20A2	992.818	1.05346	0.207684	3.56193e-08	7.06502e-07
CPNE2	408.617	-1.0169	0.198984	3.62958e-08	7.1886e-07
XYLT1	84.7668	-1.63766	0.328191	3.70389e-08	7.32499e-07
NFAM1	35.7424	-2.84569	0.59626	3.85731e-08	7.6172e-07
GREB1L	294.386	0.877948	0.169709	3.87056e-08	7.63216e-07
DNAH11	51.1019	-2.30243	0.475893	3.87926e-08	7.6381e-07
KRT80	171.969	2.31138	0.511735	3.96938e-08	7.80412e-07
ZFP36L1	1302.35	0.668208	0.127517	4.02922e-08	7.91021e-07
NME2	2804.92	0.61152	0.11602	4.06028e-08	7.95958e-07
LIMD1	829.852	0.722553	0.138523	4.11586e-08	8.05679e-07
PLEKHO2	198.606	-1.21458	0.241539	4.12558e-08	8.06406e-07
PMM2	304.6	0.933638	0.182014	4.17996e-08	8.15851e-07
FEM1C	2391.48	0.514246	0.0965041	4.22112e-08	8.2269e-07
ZEB2	667.094	-0.955355	0.188072	4.29774e-08	8.36411e-07
CAV2	417.97	1.24803	0.251271	4.33183e-08	8.41828e-07
CLCF1	206.072	1.45179	0.2939	4.51624e-08	8.76398e-07
SCGN	20.221	-5.90583	1.17247	4.53805e-08	8.79362e-07
NAIP	558.154	-0.787006	0.152302	4.64126e-08	8.98066e-07
CKAP4	1821.36	0.613367	0.116964	4.73044e-08	9.14008e-07
ARAP2	310.178	-0.840571	0.163406	4.7802e-08	9.21922e-07
FLNB	3964.16	0.745008	0.144112	4.78511e-08	9.21922e-07
BCL11A	131.414	-2.07457	0.444075	4.8533e-08	9.33722e-07
ACSS3	433.653	-0.784354	0.151873	4.96082e-08	9.53045e-07
GTF2F2	1292.96	0.613941	0.117363	5.10368e-08	9.79091e-07
TUBA1C	3894.16	0.836779	0.164233	5.17887e-08	9.921e-07
PCDHGC5	462.164	1.03207	0.206249	5.65872e-08	1.08248e-06
PRSS33	184.255	1.76824	0.373123	5.95582e-08	1.1377e-06
HM13	1090.49	0.612574	0.117791	6.08704e-08	1.16111e-06
LRRC8E	58.518	1.82814	0.373603	6.18797e-08	1.17869e-06
PAQR6	317.905	-1.13139	0.228289	6.2242e-08	1.18392e-06
KLHL29	77.463	-1.74751	0.35991	6.25356e-08	1.18782e-06
IFRD2	491.409	0.809056	0.158753	6.27969e-08	1.1911e-06
ATIC	735.034	0.692807	0.134491	6.51859e-08	1.23468e-06
ITGB5	1900.7	-0.738043	0.144566	6.59844e-08	1.24804e-06
E2F3	553.567	-0.811778	0.159682	6.62065e-08	1.24972e-06
SRC	719.527	-0.786284	0.154484	6.62591e-08	1.24972e-06
OSBPL10	371.06	1.01495	0.203327	6.6827e-08	1.25867e-06
DRAXIN	668.739	-1.19141	0.245139	7.08209e-08	1.33203e-06
FAM110B	195.218	-1.22066	0.248897	7.23913e-08	1.35966e-06
FOXJ1	136.959	-2.24198	0.500506	7.87513e-08	1.47705e-06
TMSB15A	45.179	-2.96674	0.660605	8.34928e-08	1.5638e-06
GASK1A	22.8766	-3.69742	0.799896	8.84588e-08	1.65451e-06
CD109	751.782	0.677489	0.132912	8.88582e-08	1.65747e-06
TRIB1	295.179	0.961791	0.19289	8.88637e-08	1.65747e-06
SPATA6	532.636	-0.914952	0.184144	8.90564e-08	1.65877e-06
PIM1	561.838	1.25123	0.260401	9.17001e-08	1.70565e-06
B3GALNT2	1000.01	0.61726	0.120601	9.32991e-08	1.73299e-06
SALL1	868.945	-0.743571	0.14744	9.34823e-08	1.734e-06
PFN1	4674.51	0.554507	0.106513	9.62084e-08	1.78211e-06
PXK	290.968	0.98307	0.198817	9.73888e-08	1.80149e-06
CHPF2	1437.39	0.693808	0.137307	1.00024e-07	1.84769e-06
KCNT2	32.6031	-3.49942	0.796484	1.00763e-07	1.8588e-06
HSPA4	1498.52	0.532012	0.103126	1.03306e-07	1.9031e-06
GOLT1B	588.976	0.659517	0.129785	1.04689e-07	1.92593e-06
TGFB3	387.596	1.10798	0.228099	1.05566e-07	1.93941e-06
SEC13	803.266	0.633628	0.124639	1.08448e-07	1.98965e-06
METRN	2516.97	-0.77123	0.155157	1.08769e-07	1.99282e-06
BEX1	1334.24	-0.776378	0.156524	1.09239e-07	1.99869e-06
UXS1	520.628	0.711805	0.140975	1.10467e-07	2.01843e-06
SRCIN1	110.618	-2.48841	0.577261	1.10975e-07	2.02495e-06
RPL22L1	475.057	0.963387	0.196703	1.18552e-07	2.16028e-06
CA2	628.378	0.800131	0.161516	1.22478e-07	2.2288e-06
MVP	1478.11	0.837464	0.169763	1.22788e-07	2.23143e-06
FADS3	197.916	1.30144	0.272217	1.24214e-07	2.25428e-06
GAS2L3	179.895	-1.08196	0.222503	1.27471e-07	2.31029e-06
C2orf80	16.9013	-4.04311	0.848541	1.33303e-07	2.41274e-06
BCL9	738.384	-0.640356	0.127309	1.34464e-07	2.43048e-06
MXRA7	2291.97	0.612649	0.121565	1.35415e-07	2.44437e-06
GRIA1	1031.96	-0.904187	0.185612	1.38964e-07	2.50507e-06
TNRC18	3007.5	-0.715685	0.144069	1.41634e-07	2.5498e-06
SUSD1	260.259	1.04944	0.216829	1.42273e-07	2.55786e-06
MBNL2	369.874	1.07069	0.223369	1.569e-07	2.81707e-06
HIPK2	2838.74	0.499026	0.098241	1.572e-07	2.81869e-06
SPTBN5	77.1488	1.79876	0.387501	1.62669e-07	2.91289e-06
RNF157	454.564	-0.895831	0.184413	1.64853e-07	2.94807e-06
EIF5A	4479.21	0.663636	0.133972	1.6913e-07	3.02052e-06
CD44	12322.1	0.73125	0.150063	1.76882e-07	3.15479e-06
RFTN1	1049.59	-0.700151	0.141852	1.8213e-07	3.24145e-06
ZNF549	125.737	-1.1471	0.23974	1.82223e-07	3.24145e-06
NPL	80.5253	1.73395	0.374356	1.84385e-07	3.27557e-06
SRGAP2	1649.38	-0.660708	0.133612	1.95703e-07	3.46979e-06
ANK2	703.605	-0.652612	0.131874	1.95833e-07	3.46979e-06
TMEFF2	2060.55	0.789585	0.16287	2.0016e-07	3.54178e-06
PPME1	924.358	0.835661	0.172923	2.02529e-07	3.57899e-06
PCYT1A	20.6451	4.86302	1.11432	2.10906e-07	3.72213e-06
ALCAM	405.667	1.41701	0.312451	2.13055e-07	3.75513e-06
RHBDL3	136.427	-1.20783	0.255967	2.18669e-07	3.84904e-06
TMED5	1768.29	0.523465	0.104663	2.21024e-07	3.8854e-06
SHC4	130.04	1.35399	0.290191	2.21811e-07	3.89414e-06
SRGAP2C	2271.21	-0.690784	0.141189	2.23292e-07	3.91503e-06
ADNP	2537.46	-0.545765	0.109616	2.27662e-07	3.98646e-06
DHRS3	118.917	1.78266	0.396837	2.31273e-07	4.04443e-06
LAP3	1144.97	0.542989	0.109142	2.32215e-07	4.05562e-06
MTHFD1L	1153.26	0.644404	0.130944	2.33223e-07	4.06794e-06
GRIK5	21.0328	-5.04029	1.27231	2.37914e-07	4.14439e-06
LAMP5	20.1801	-3.97535	0.890452	2.49239e-07	4.33604e-06
FAM181B	100.296	-2.27152	0.539781	2.49769e-07	4.33713e-06
HEPACAM	25.8566	-2.59608	0.567995	2.49946e-07	4.33713e-06
SSR4	575.137	0.651149	0.132669	2.5287e-07	4.38222e-06
HSP90AB1	13669.3	0.494491	0.0993346	2.64079e-07	4.57057e-06
GNL3	896.746	0.579199	0.117429	2.7468e-07	4.74794e-06
ADORA2B	402.126	0.792062	0.16556	2.75546e-07	4.75679e-06
SGMS2	129.286	1.75751	0.394199	2.77116e-07	4.77777e-06
COL9A3	3403.32	-0.981135	0.211315	2.78478e-07	4.79511e-06
TMED9	760.181	0.639037	0.130467	2.79342e-07	4.80383e-06
SPSB1	100.583	1.68651	0.373286	2.80038e-07	4.80965e-06
DDX21	483.085	0.71106	0.146705	2.8165e-07	4.83116e-06
CPNE5	133.944	-1.77722	0.404038	2.83246e-07	4.85235e-06
DBNDD1	709.358	0.603033	0.122796	2.87264e-07	4.91492e-06
SECISBP2L	1915.8	-0.551959	0.112234	2.88044e-07	4.92201e-06
VMP1	140.856	1.17289	0.250854	2.89036e-07	4.93269e-06
OPHN1	915.757	-0.901369	0.190821	2.93169e-07	4.99688e-06
SMOC1	3463.12	-1.10833	0.242713	2.99689e-07	5.10042e-06
MEGF9	1945.18	-0.763858	0.160251	3.00002e-07	5.10042e-06
CTDSPL	61.3527	-1.58348	0.344524	3.04536e-07	5.17096e-06
C1S	94.5597	-1.76446	0.395521	3.05017e-07	5.17259e-06
PLAT	1193.53	0.683048	0.141094	3.09764e-07	5.24648e-06
AHR	266.039	0.997238	0.212126	3.1077e-07	5.25689e-06
VANGL2	1306.91	-0.689773	0.142757	3.1128e-07	5.25891e-06
NOLC1	1659.07	0.579065	0.117741	3.14366e-07	5.30438e-06
HIST1H2BB	238.142	-1.13233	0.244392	3.15077e-07	5.30972e-06
LTBP2	2964.91	0.873485	0.186062	3.16993e-07	5.33532e-06
TENM3	4838.46	0.503879	0.101947	3.19757e-07	5.36863e-06
PDLIM4	1541.17	0.655801	0.135262	3.1977e-07	5.36863e-06
FYCO1	1486.55	0.633616	0.13045	3.23038e-07	5.41673e-06
FMN2	450.041	-0.866015	0.182919	3.28045e-07	5.49384e-06
KIF21B	32.5714	-4.29596	1.25685	3.41827e-07	5.71752e-06
NECTIN2	776.004	0.795167	0.167234	3.49186e-07	5.83335e-06
PCDHAC1	47.1739	-2.34308	0.534341	3.52451e-07	5.87861e-06
B3GALT5	99.9074	-1.36928	0.298866	3.52769e-07	5.87861e-06
ERO1A	576.955	0.633625	0.130586	3.53529e-07	5.88399e-06
SEC31A	2283.85	0.485204	0.0984805	3.56791e-07	5.93093e-06
PRKAB2	440.016	0.786228	0.165132	3.57612e-07	5.93724e-06
CFI	1151.89	0.820219	0.173911	3.67161e-07	6.08826e-06
SCN3A	22.5069	-3.65686	0.848555	3.75186e-07	6.21368e-06
KRT8	72.2825	1.6962	0.377437	3.78338e-07	6.25816e-06
APCDD1L	263.605	1.22381	0.26965	3.79071e-07	6.2626e-06
PGM2L1	478.299	0.949062	0.203542	3.80534e-07	6.27904e-06
COL27A1	1138.64	-0.534924	0.109396	3.86198e-07	6.36469e-06
RAB3GAP2	1877.52	-0.516686	0.105742	4.05356e-07	6.67225e-06
ZMIZ1	988.656	-0.624861	0.129472	4.07692e-07	6.70249e-06
NEXN	121.233	1.32298	0.290908	4.15558e-07	6.82347e-06
PRDX4	614.253	0.766305	0.161366	4.19824e-07	6.88292e-06
ARHGEF26	674.615	-0.747395	0.157457	4.20486e-07	6.88292e-06
RAB27B	24.1975	2.93823	0.661864	4.20714e-07	6.88292e-06
IGFBP3	529	0.914387	0.196801	4.28341e-07	6.99919e-06
SLIT3	37.2269	2.81692	0.661819	4.29411e-07	7.00815e-06
UBL3	1395.27	-0.592402	0.12273	4.34102e-07	7.07612e-06
TNC	36255.2	0.637796	0.133028	4.37365e-07	7.12068e-06
WDR46	458.054	0.686552	0.144028	4.4183e-07	7.18469e-06
LRRTM4	26.7708	-2.55454	0.57741	4.4237e-07	7.18477e-06
TTC21B	383.909	-0.787991	0.166887	4.44745e-07	7.21463e-06
SLC44A2	1778.25	-0.767831	0.163487	4.46958e-07	7.23651e-06
WNT2B	30.5737	3.81513	0.909025	4.4717e-07	7.23651e-06
FZD8	226.443	-1.1854	0.261541	4.52486e-07	7.31375e-06
TMED3	415.818	0.810687	0.172209	4.5395e-07	7.32859e-06
ABCA1	1166.56	-0.78208	0.165891	4.5494e-07	7.32904e-06
DNAH6	26.4242	-3.53194	0.905485	4.55068e-07	7.32904e-06
ACACB	115.746	-1.18314	0.258326	4.55669e-07	7.32994e-06
POPDC3	32.8729	2.49252	0.567679	4.60011e-07	7.39096e-06
CDR2	250.824	1.06627	0.232545	4.67205e-07	7.49758e-06
KCTD9	636.188	0.778447	0.165446	4.74385e-07	7.60373e-06
KIAA1522	348.199	0.853683	0.183119	4.81982e-07	7.71631e-06
PRR16	37.521	2.07531	0.466436	4.93161e-07	7.88589e-06
ZIC2	39.6579	-2.99893	0.742232	4.9672e-07	7.93337e-06
GAD2	41.0836	-2.38865	0.561575	5.09168e-07	8.12253e-06
DLAT	1058.95	0.591409	0.12321	5.1696e-07	8.23706e-06
NEURL1B	46.1141	-1.93362	0.438108	5.21009e-07	8.29175e-06
RASSF2	1299.76	-0.661031	0.138951	5.22772e-07	8.30997e-06
CEP135	260.044	-1.21878	0.272369	5.25207e-07	8.33883e-06
BCL2L1	705.463	0.734245	0.155792	5.28192e-07	8.37633e-06
SPRY1	612.127	-1.39948	0.325909	5.51161e-07	8.72601e-06
ANKRD34B	140.773	1.59788	0.368272	5.5154e-07	8.72601e-06
ADAMTS16	541.913	1.11846	0.24997	5.52759e-07	8.73503e-06
RCC1	588.811	0.744904	0.158912	5.72318e-07	9.03349e-06
ATP1B2	995.654	-1.3077	0.305093	5.74824e-07	9.06241e-06
G0S2	99.7946	1.45603	0.327779	5.82226e-07	9.16836e-06
SLC18A1	31.0987	-3.45891	0.848194	5.86058e-07	9.21791e-06
C5orf15	733.405	0.581927	0.122284	5.98737e-07	9.40633e-06
METTL7A	548.571	-0.868645	0.188747	6.1785e-07	9.69528e-06
GPR37L1	66.8016	-2.40072	0.590178	6.19716e-07	9.71322e-06
ASCC3	2588.45	0.459515	0.0949733	6.21808e-07	9.73467e-06
SEMA6A	236.115	-1.12449	0.250514	6.2291e-07	9.74057e-06
ARPC2	2023.01	0.498786	0.103603	6.25071e-07	9.76302e-06
ERP44	498.736	0.670589	0.142058	6.29096e-07	9.81448e-06
BVES	276.179	1.24991	0.283013	6.38673e-07	9.95235e-06
IGFBP4	41.1974	-1.94107	0.442394	6.4825e-07	1.00899e-05
LOXL2	110.583	1.21143	0.269446	6.6046e-07	1.02681e-05
ZNF532	2968.76	-0.649259	0.138269	6.92428e-07	1.07526e-05
ITPRID2	4074.63	-0.572678	0.121266	6.97501e-07	1.08189e-05
ZNF483	150.72	-1.06116	0.234782	7.08424e-07	1.09757e-05
ANO1	275.347	-0.784598	0.169367	7.09285e-07	1.09764e-05
BCL3	183.505	1.24503	0.2812	7.10895e-07	1.09886e-05
CRIP2	1079.77	-0.676363	0.145067	7.24413e-07	1.11847e-05
ARF4	2152.56	0.589367	0.124771	7.26863e-07	1.12049e-05
SSB	1528.73	0.487595	0.101704	7.27383e-07	1.12049e-05
GPSM2	358.43	-0.813832	0.177037	7.36298e-07	1.13114e-05
ENO1	15727.3	0.603886	0.128119	7.36306e-07	1.13114e-05
FEZ1	1016.18	-0.682038	0.146604	7.36822e-07	1.13114e-05
PTCHD1	153.566	1.33245	0.30394	7.54028e-07	1.15623e-05
HACD1	182.421	1.15064	0.259156	7.60051e-07	1.16363e-05
TBC1D23	751.134	0.591526	0.125368	7.60583e-07	1.16363e-05
GRPEL1	356.376	0.732085	0.158802	7.65768e-07	1.17023e-05
FARSA	966.305	0.550234	0.116	7.74042e-07	1.18153e-05
CDK17	983.816	-0.567678	0.120331	7.8109e-07	1.19094e-05
ERLIN2	1166.52	0.533102	0.112319	7.8372e-07	1.19232e-05
PATZ1	799.329	-0.72952	0.157863	7.83769e-07	1.19232e-05
LRATD1	393.552	-1.03712	0.232685	7.84959e-07	1.19278e-05
SSX2IP	1943.23	0.522216	0.110235	8.21189e-07	1.24643e-05
PTPRN2	397.801	-0.745349	0.162059	8.43473e-07	1.27881e-05
RP1L1	67.966	-3.05817	0.847325	8.4582e-07	1.28092e-05
RAB27A	149.852	1.4843	0.347627	8.48894e-07	1.28413e-05
HLA-E	206.997	0.913592	0.201469	8.57599e-07	1.29584e-05
KCNH1	44.4238	1.93559	0.447274	8.60038e-07	1.29807e-05
PHACTR1	79.6442	-1.43189	0.327401	8.66404e-07	1.30621e-05
RORB	88.1283	-1.51701	0.350647	8.7512e-07	1.31787e-05
ESYT1	1573.62	0.658221	0.141779	8.89467e-07	1.33798e-05
SKIDA1	185.409	-0.944936	0.209493	8.97641e-07	1.34877e-05
TMOD2	474.37	-0.649719	0.140044	9.47588e-07	1.4207e-05
NES	9325.7	0.566982	0.121155	9.47627e-07	1.4207e-05
MYO1C	623.437	0.932163	0.209102	9.50765e-07	1.42382e-05
ZIC5	75.787	-1.57599	0.366593	9.5555e-07	1.42939e-05
SRPRA	728.528	0.605012	0.129535	9.6533e-07	1.44242e-05
OAT	923.138	0.64633	0.139576	9.76134e-07	1.45638e-05
SELENBP1	216.434	-1.34303	0.31389	9.7684e-07	1.45638e-05
VDAC1	2929.21	0.53273	0.113531	1.00356e-06	1.49456e-05
HIST1H3H	6033.92	-0.916269	0.207265	1.04384e-06	1.55283e-05
LYST	1129.22	0.653486	0.141461	1.07154e-06	1.59228e-05
LRATD2	1191.65	0.85049	0.190119	1.07564e-06	1.59661e-05
RHBDF2	59.5812	1.90557	0.455232	1.08395e-06	1.60679e-05
SLC35D1	1791.48	-0.520922	0.111199	1.08489e-06	1.60679e-05
CTNNAL1	884.848	0.615721	0.132873	1.08932e-06	1.61157e-05
LRRC59	636.425	1.04963	0.240788	1.1007e-06	1.62661e-05
APC	1133.98	-0.590053	0.128393	1.13623e-06	1.67728e-05
NTN4	71.9673	1.75627	0.419195	1.16564e-06	1.71881e-05
TPD52L2	969.15	0.521062	0.111431	1.17065e-06	1.7243e-05
NAV1	8638.45	-0.438738	0.0929972	1.20399e-06	1.76967e-05
STOX2	215.746	-1.17079	0.270838	1.20466e-06	1.76967e-05
TMEM47	873.574	-0.654198	0.142754	1.20643e-06	1.76967e-05
IL4R	156.792	1.07459	0.244464	1.20671e-06	1.76967e-05
EPDR1	1004.35	0.643745	0.140279	1.22418e-06	1.79333e-05
ARSJ	440.662	0.878433	0.197509	1.25082e-06	1.83036e-05
MAP2K3	694.283	1.19333	0.282094	1.27388e-06	1.86208e-05
RETREG1	505.754	-0.84798	0.191022	1.30166e-06	1.90062e-05
TANC1	2217.33	0.562749	0.121834	1.31813e-06	1.92258e-05
VARS	2269.55	0.642403	0.1409	1.34206e-06	1.95537e-05
RBMS1	56.3931	1.75646	0.417751	1.41192e-06	2.05493e-05
KCNIP2	40.8247	-2.13851	0.518425	1.42361e-06	2.06762e-05
PDCD11	1240.23	0.571161	0.124712	1.42372e-06	2.06762e-05
NOMO1	2886.07	0.567506	0.123341	1.44676e-06	2.09881e-05
CRHBP	132.51	1.39817	0.33175	1.45029e-06	2.10167e-05
ELOVL5	3674.72	0.473249	0.101941	1.45789e-06	2.1096e-05
LAPTM4B	2714.25	-0.46582	0.100086	1.4589e-06	2.1096e-05
CSGALNACT1	42.9548	-1.90883	0.457637	1.46882e-06	2.12167e-05
NAT8L	397.973	-0.999595	0.230688	1.47753e-06	2.13196e-05
IL17RD	1786.85	-0.813758	0.184405	1.48684e-06	2.14309e-05
USP6NL	1649.06	0.484859	0.104442	1.49613e-06	2.15417e-05
RTN4R	68.0562	-2.22904	0.571777	1.51557e-06	2.17983e-05
FZD3	4620.08	-0.512706	0.112289	1.52257e-06	2.18755e-05
TRAP1	2103.54	0.597664	0.131138	1.56195e-06	2.24174e-05
CACFD1	256.442	-0.89619	0.203465	1.56789e-06	2.2468e-05
LIMA1	5514.75	0.583262	0.128405	1.56882e-06	2.2468e-05
HMGB2	425.568	-0.843693	0.191336	1.57119e-06	2.2478e-05
FAXDC2	141.696	-1.15627	0.269266	1.58788e-06	2.26927e-05
ADAM19	887.573	0.827914	0.188058	1.61129e-06	2.30027e-05
RNF182	213.132	0.995709	0.229127	1.65796e-06	2.36439e-05
MICALL2	540.226	0.62661	0.13793	1.66156e-06	2.36702e-05
SGK1	120.485	1.78257	0.448891	1.68578e-06	2.39898e-05
FAM107A	495.882	-1.1364	0.270587	1.70834e-06	2.42852e-05
ARHGAP35	1774.07	-0.477811	0.103406	1.71284e-06	2.43234e-05
TMEM35A	135.618	-1.09291	0.253703	1.73247e-06	2.45762e-05
SLC2A3	129.563	1.08762	0.251699	1.73974e-06	2.46533e-05
ARHGAP12	1919.1	-0.496649	0.108244	1.75604e-06	2.48581e-05
HIST1H1C	3039.41	-0.646639	0.142553	1.7651e-06	2.49601e-05
PWP2	638.802	0.591671	0.130087	1.76881e-06	2.49864e-05
PDZRN4	19.2664	-3.08313	0.751084	1.85409e-06	2.61635e-05
CELF2	877.38	-0.595648	0.131667	1.88163e-06	2.65243e-05
CMTR2	365.499	-0.683587	0.152797	1.89548e-06	2.66916e-05
DHCR24	9311.08	0.540806	0.119071	1.92574e-06	2.70893e-05
FAM102B	117.021	-1.08214	0.251858	1.92984e-06	2.71186e-05
IARS	2422.34	0.68739	0.154654	1.94268e-06	2.72705e-05
SMC4	1571.69	-0.648118	0.144877	1.95304e-06	2.73874e-05
SERTM1	17.4719	4.25889	1.04767	1.96144e-06	2.74765e-05
CAMKV	54.3339	-1.56995	0.375206	1.98262e-06	2.77444e-05
EXOSC7	202.719	0.946158	0.218683	2.03653e-06	2.84405e-05
RPS17	4430.52	0.41711	0.0884926	2.0366e-06	2.84405e-05
TTF2	523.401	0.634227	0.141313	2.0807e-06	2.90262e-05
BCL11B	26.8645	-3.04778	0.801241	2.1241e-06	2.9601e-05
MGAT4A	38.0949	-2.94538	0.811371	2.14843e-06	2.9909e-05
STEAP3	1463.78	1.08743	0.262329	2.16742e-06	3.01422e-05
PTPRA	1491.6	-0.540576	0.119504	2.18814e-06	3.03989e-05
HAS2	140.815	-1.47317	0.363679	2.22322e-06	3.08544e-05
ZNF624	101.679	-1.18566	0.280381	2.23521e-06	3.09888e-05
ZNF501	87.5455	-1.34465	0.323088	2.28336e-06	3.16237e-05
UHMK1	1266.88	0.507744	0.112019	2.28579e-06	3.16248e-05
TRERF1	77.9742	-1.9035	0.489564	2.29377e-06	3.17026e-05
SLITRK2	11.658	-5.65654	1.57771	2.35864e-06	3.25657e-05
P3H1	548.159	0.723938	0.164652	2.37172e-06	3.27127e-05
PCDH10	81.896	-2.02275	0.528938	2.37433e-06	3.27151e-05
ARHGAP18	381.35	0.813725	0.187669	2.47525e-06	3.40708e-05
SSR1	2411.54	0.496982	0.109918	2.49655e-06	3.43289e-05
FAM189B	607.208	0.639362	0.144082	2.54815e-06	3.50026e-05
PABPC4	2084.06	0.54259	0.120752	2.57144e-06	3.52864e-05
MYO1B	4656.49	0.572789	0.128268	2.60064e-06	3.56507e-05
DACT2	23.9942	-2.76804	0.679844	2.61168e-06	3.57657e-05
OLFML2B	44.7684	1.87216	0.462278	2.63624e-06	3.60492e-05
ELL2	112.6	1.44017	0.353801	2.63774e-06	3.60492e-05
MGAT3	50.0617	-2.92202	0.852724	2.67709e-06	3.65498e-05
KIAA1211	1543.88	-0.700673	0.160482	2.68153e-06	3.65732e-05
DOCK10	54.9811	-1.52556	0.370507	2.68603e-06	3.65975e-05
LPCAT2	2508.29	0.757432	0.175127	2.69689e-06	3.67083e-05
WDR77	684.678	0.635314	0.143651	2.72653e-06	3.70741e-05
PSAT1	692.129	-0.733142	0.168933	2.7679e-06	3.75619e-05
UCHL1	2554.13	0.568858	0.127999	2.7683e-06	3.75619e-05
CAV1	536.372	1.22529	0.303004	2.77078e-06	3.75619e-05
TARS	606.155	0.788769	0.183657	2.86194e-06	3.87586e-05
RPL8	8901.76	0.374556	0.0820268	2.86793e-06	3.88007e-05
MRPL4	488.007	0.622964	0.140896	2.87937e-06	3.89164e-05
LLGL1	1485.17	-0.534859	0.119731	2.91792e-06	3.93977e-05
PLPPR3	155.281	-1.48036	0.374434	2.95633e-06	3.98764e-05
TMEM131L	430.323	-0.67786	0.155107	3.00205e-06	4.04524e-05
VASH1	801.738	-0.868946	0.205553	3.05302e-06	4.10981e-05
SLC9A3R2	178.084	1.2706	0.313411	3.11801e-06	4.19309e-05
UGCG	252.622	1.22351	0.301939	3.15161e-06	4.23405e-05
PBX3	429.312	-0.649848	0.148209	3.19502e-06	4.28808e-05
GPC1	3475.6	0.521878	0.116796	3.27299e-06	4.38835e-05
MATN2	78.4854	-1.80439	0.467076	3.29117e-06	4.40834e-05
RPL27	2283.37	0.455289	0.101207	3.29872e-06	4.41405e-05
PGK1	2896.65	0.59027	0.134039	3.3198e-06	4.43784e-05
CNKSR2	134.079	-1.29394	0.320203	3.33578e-06	4.45478e-05
NCLN	1121.15	0.537312	0.121208	3.38482e-06	4.51578e-05
NAMPT	733.402	0.639718	0.146593	3.44919e-06	4.5971e-05
NOP16	208.947	0.911701	0.216091	3.47113e-06	4.62176e-05
PPRC1	767.35	0.702844	0.163479	3.55493e-06	4.72757e-05
PREP	373.447	0.722431	0.167499	3.55763e-06	4.72757e-05
ZNF445	869.966	-0.582902	0.132592	3.57143e-06	4.74122e-05
DSE	151.349	1.17553	0.288292	3.68934e-06	4.89201e-05
TAF1D	498.228	0.605992	0.138097	3.69229e-06	4.89201e-05
PRKD3	681.027	-0.66953	0.154759	3.70395e-06	4.90263e-05
ELOA3B	19.0861	-2.68873	0.678309	3.71829e-06	4.91677e-05
PTGFRN	3436.98	0.584633	0.133326	3.74793e-06	4.95109e-05
CATSPERD	33.8492	-3.18309	0.986016	3.80036e-06	5.01543e-05
NADSYN1	394.897	0.642488	0.147871	3.82301e-06	5.04037e-05
AFDN	637.493	-0.54605	0.124465	4.1016e-06	5.40238e-05
TFRC	3314.91	0.423901	0.0948186	4.1339e-06	5.4396e-05
MDM2	1138.69	0.475143	0.10686	4.17345e-06	5.48627e-05
LUZP1	241.502	0.870765	0.208066	4.23528e-06	5.56137e-05
IGSF9	107.544	-1.07159	0.260093	4.23885e-06	5.56137e-05
HECW1	510.349	0.770522	0.181966	4.24421e-06	5.56297e-05
ZNF84	625.066	-0.610711	0.140797	4.2689e-06	5.58916e-05
NIN	2084.64	-0.504551	0.114514	4.2725e-06	5.58916e-05
LRRTM2	249.773	-0.869174	0.207554	4.30813e-06	5.6303e-05
KLHDC8B	264.289	-0.801798	0.190317	4.49647e-06	5.87074e-05
TSPAN11	287.918	-0.952296	0.231432	4.50257e-06	5.87299e-05
GRAMD2B	49.8586	1.94627	0.510538	4.53553e-06	5.91025e-05
BAG2	180.219	1.01765	0.248064	4.562e-06	5.93899e-05
TMEM169	373.903	0.945397	0.230156	4.58789e-06	5.96692e-05
ITGA6	1050.08	-0.555544	0.127858	4.64491e-06	6.03524e-05
SLC2A12	307.621	1.22609	0.311653	4.70998e-06	6.11388e-05
GALC	225.804	-0.997245	0.243758	4.7435e-06	6.15145e-05
TMEM106C	725.372	-0.526989	0.120619	4.79535e-06	6.21271e-05
CITED1	61.2929	-1.50482	0.381837	4.90446e-06	6.34795e-05
OPTN	377.712	1.09546	0.275177	5.13481e-06	6.63971e-05
MRPL33	209.031	1.19613	0.302566	5.19203e-06	6.70725e-05
RAPH1	1187.39	0.924772	0.2279	5.21365e-06	6.72871e-05
TOMM34	1220.6	0.72186	0.171603	5.22025e-06	6.73077e-05
P4HB	4563.47	0.481073	0.110074	5.28058e-06	6.79967e-05
CDC42EP2	119.395	1.18074	0.293749	5.2838e-06	6.79967e-05
GADD45G	22.6846	-2.46366	0.634462	5.29737e-06	6.81061e-05
CEP162	96.1918	-1.12747	0.27837	5.32417e-06	6.83854e-05
MET	256.872	4.73204	2.09619	5.33573e-06	6.84684e-05
PRXL2A	876.002	-0.520908	0.119779	5.39199e-06	6.91173e-05
PAK1	289.9	0.750781	0.17848	5.39658e-06	6.91173e-05
MMP16	288.123	-0.808581	0.194194	5.40267e-06	6.91295e-05
SLC16A1	3031.94	0.569521	0.132546	5.58537e-06	7.13688e-05
FOXD1	24.0366	4.35972	1.34963	5.58829e-06	7.13688e-05
PLAUR	199.916	1.22961	0.31407	5.63143e-06	7.18515e-05
LGALS3BP	5024.04	0.445114	0.101847	5.69331e-06	7.25722e-05
RSF1	1154.54	-0.526184	0.121508	5.71463e-06	7.27749e-05
TMEM154	157.381	1.24822	0.318635	5.75417e-06	7.31526e-05
YIF1A	259.338	0.815767	0.19644	5.75516e-06	7.31526e-05
CEP97	333.142	-0.78224	0.188	5.76814e-06	7.32483e-05
ETS2	85.9057	1.73983	0.463313	5.84518e-06	7.41566e-05
SDC2	1655.99	0.61782	0.145532	5.93684e-06	7.51924e-05
POLR1E	509.964	0.609596	0.142466	5.93801e-06	7.51924e-05
GRIA4	51.6504	-2.31393	0.663876	5.95082e-06	7.52838e-05
PCDH9	270.784	-1.04735	0.262862	5.96661e-06	7.54126e-05
NNMT	17.8878	3.58101	0.936468	6.14417e-06	7.75838e-05
TRAM1	1593.77	0.469432	0.107993	6.15592e-06	7.76335e-05
WDR43	919.756	0.633446	0.149845	6.15965e-06	7.76335e-05
RALGPS1	75.439	-1.39111	0.355441	6.17669e-06	7.77754e-05
ANKS1B	645.055	0.837647	0.20452	6.19332e-06	7.79119e-05
KLF15	21.63	-2.49785	0.660879	6.23081e-06	7.83102e-05
THBS4	102.19	-1.27463	0.32509	6.34201e-06	7.96334e-05
MANF	761.003	0.629416	0.148788	6.42402e-06	8.05879e-05
KIF1C	1422.44	0.509614	0.118234	6.48684e-06	8.13001e-05
SRPRB	475.349	0.733859	0.176504	6.5654e-06	8.22081e-05
BAG3	758.412	0.807391	0.198309	6.59081e-06	8.24495e-05
SAMD4A	995.941	0.988078	0.250874	6.60353e-06	8.25319e-05
DYNLT3	533.298	0.715451	0.172047	6.7009e-06	8.3671e-05
EPB41L2	802.176	0.677516	0.161984	6.71671e-06	8.37906e-05
CACNB4	25.3658	-2.2485	0.596811	6.76458e-06	8.43097e-05
SEC61A1	2694.9	0.451695	0.104087	6.77414e-06	8.43505e-05
PLOD1	1225.62	0.557518	0.130623	6.78924e-06	8.44604e-05
SULF2	184.236	0.932424	0.230437	7.00456e-06	8.70447e-05
DPYSL2	6217.06	-0.451468	0.104287	7.00992e-06	8.70447e-05
ICA1L	149.093	-0.896618	0.220139	7.12827e-06	8.84327e-05
NT5DC1	184.489	1.24539	0.32382	7.2834e-06	9.02739e-05
LZTS1	1985.05	-0.583714	0.137964	7.4156e-06	9.18278e-05
EIF4EBP1	336.609	0.961109	0.240906	7.51314e-06	9.295e-05
EXTL3	8341.27	-0.436685	0.100957	7.54738e-06	9.32879e-05
PLAAT3	599.302	0.596033	0.141192	7.59235e-06	9.37576e-05
GABRA5	148.695	-1.00376	0.251997	7.8613e-06	9.69897e-05
CARS2	533.216	0.690846	0.166752	7.95778e-06	9.809e-05
ARPC5	1400.81	0.485209	0.113346	8.02587e-06	9.88388e-05
YWHAG	5050.52	0.369439	0.0847535	8.067e-06	9.92544e-05
RASGRP1	149.941	-1.14394	0.293735	8.10004e-06	9.95698e-05
QRICH2	92.8886	-1.27355	0.329419	8.12542e-06	9.97905e-05
NOTCH3	1927.53	-0.728658	0.178259	8.25649e-06	0.000101308
ARHGEF11	842.435	-0.489587	0.114716	8.45886e-06	0.000103696
C11orf49	500.375	-0.638119	0.153257	8.51045e-06	0.000104234
ZNF318	534.245	-0.609008	0.145542	8.56055e-06	0.000104752
CDV3	2517.14	0.463555	0.108436	8.73405e-06	0.00010668
YRDC	322.067	0.680241	0.164502	8.74416e-06	0.00010668
PPTC7	425.238	0.716606	0.174996	8.74489e-06	0.00010668
MRTFA	660.575	0.656725	0.158614	8.74988e-06	0.00010668
SLC26A11	88.9707	-1.31173	0.342455	8.83882e-06	0.000107667
CDKN1B	256.754	-0.902597	0.226564	8.85707e-06	0.000107792
ISLR2	376.761	-0.927385	0.234154	8.92002e-06	0.00010839
ZNF253	354.952	-0.630256	0.151588	8.92238e-06	0.00010839
GALNT17	597.933	0.899481	0.227102	8.96502e-06	0.00010881
HS3ST4	20.4826	-2.88838	0.811232	8.9961e-06	0.000109089
MDH2	1549.2	0.45935	0.107488	9.06422e-06	0.000109816
ABCC1	220.468	1.11203	0.288538	9.19217e-06	0.000111266
SDHB	436.809	0.627873	0.150757	9.22123e-06	0.000111517
H2AFV	2759.6	-0.418433	0.0975564	9.26385e-06	0.000111932
NEK11	25.4323	-2.47915	0.676695	9.29372e-06	0.000112192
TUFT1	193.373	1.30547	0.351278	9.31255e-06	0.000112249
SLFN11	432.607	-0.597622	0.143209	9.31511e-06	0.000112249
EPRS	1496.71	0.51206	0.120956	9.3328e-06	0.000112361
FKBP4	868.042	0.667181	0.162158	9.4081e-06	0.000113167
PTPRJ	924.407	0.723178	0.178469	9.4291e-06	0.000113285
BID	400.521	0.63357	0.152313	9.43476e-06	0.000113285
TRAF1	42.1897	1.60877	0.423006	9.62607e-06	0.000115479
HIST1H2AJ	803.226	-0.906055	0.232061	9.63872e-06	0.000115527
FLOT1	2825	0.546597	0.130676	9.81059e-06	0.000117482
ELOVL1	755.001	0.551501	0.13164	9.92327e-06	0.000118726
NEDD4	628.271	0.587842	0.141426	1.02079e-05	0.000122023
CSRP2	2964.17	0.417129	0.0972373	1.02959e-05	0.000122965
SMARCC2	2166.79	-0.488259	0.11603	1.03608e-05	0.00012363
SELENOM	97.6275	1.36867	0.364907	1.03704e-05	0.000123635
TNFRSF10B	3037.53	0.440664	0.103631	1.04598e-05	0.000124591
EYA4	1260.44	-0.492219	0.116924	1.05276e-05	0.000125288
KLHL24	844.706	-0.640746	0.156288	1.05568e-05	0.000125524
HJURP	316.205	-0.7666	0.190348	1.0677e-05	0.000126841
RPL12	4174.72	0.412725	0.0965847	1.07721e-05	0.000127858
TNIP1	565.939	0.57615	0.13862	1.08558e-05	0.000128737
RTN4	8068	0.43862	0.103337	1.10334e-05	0.000130729
IFITM3	653.733	0.941655	0.24317	1.11061e-05	0.000131475
STK38L	574.371	0.79762	0.200518	1.12458e-05	0.000133011
FBN3	19.1303	-2.57026	0.702561	1.13986e-05	0.000134699
PDLIM7	1891.24	0.740504	0.185061	1.15835e-05	0.000136764
ZNF436	3384.02	-0.562901	0.136504	1.17883e-05	0.00013906
EHBP1	1600.97	0.427539	0.100844	1.19483e-05	0.000140825
ITPKC	534.702	0.937865	0.242731	1.19833e-05	0.000141114
INSR	313.986	-0.722955	0.179924	1.21314e-05	0.000142733
EIF3J	626.645	0.541873	0.130534	1.22589e-05	0.000144106
SETD7	1304.27	0.544691	0.131818	1.23597e-05	0.000145165
FZD1	555.928	-0.643276	0.158138	1.24308e-05	0.000145872
CLTCL1	50.5204	-1.7262	0.476405	1.24913e-05	0.000146454
G2E3	278.554	-0.75553	0.188961	1.27751e-05	0.000149652
NIP7	278.787	0.744047	0.1858	1.27989e-05	0.0001498
KIF26B	1766.38	0.605284	0.148404	1.28809e-05	0.000150534
PPP2R1B	617.251	0.71509	0.17851	1.2884e-05	0.000150534
WDR3	586.26	0.593055	0.144356	1.30104e-05	0.000151878
SEL1L3	533.388	-0.779925	0.197215	1.30463e-05	0.000152166
CDH4	1060.56	-0.815385	0.208418	1.30819e-05	0.000152449
MAP3K8	213.289	-1.11212	0.295709	1.30989e-05	0.000152514
PCDH8	17.7313	-2.69517	0.742896	1.32697e-05	0.000154369
SRPX2	256.757	1.07146	0.284653	1.33265e-05	0.000154896
STARD9	710.418	-0.531199	0.128556	1.33698e-05	0.000155188
FOXO3	396.486	-0.938882	0.244818	1.33747e-05	0.000155188
MARK1	106.585	-1.30902	0.354346	1.35529e-05	0.00015712
JPT2	2608.23	0.456828	0.109595	1.37835e-05	0.000159656
CENPL	87.674	-1.10121	0.288235	1.40137e-05	0.000162182
ZYX	1950.35	0.613305	0.151148	1.40332e-05	0.000162269
HSP90B1	10803.5	0.414433	0.098717	1.4116e-05	0.000163086
EEA1	456.445	0.64209	0.158753	1.41763e-05	0.000163575
DYNLT1	728.695	0.563377	0.137511	1.41827e-05	0.000163575
SUFU	399.028	-0.684787	0.170507	1.42115e-05	0.00016369
PANK3	1881.38	-0.437876	0.104831	1.4217e-05	0.00016369
ANO4	125.364	1.41649	0.393233	1.44051e-05	0.000165714
IPO4	831.854	0.635515	0.157231	1.45048e-05	0.000166719
FBLN7	327.717	-1.20531	0.332874	1.46943e-05	0.000168753
C14orf132	34.5531	-2.41023	0.713568	1.49027e-05	0.000171
PXYLP1	554.683	-0.80549	0.207132	1.54448e-05	0.000177068
ACSBG1	138.38	-1.07176	0.284252	1.55027e-05	0.000177582
CHD6	721.721	-0.59328	0.146669	1.56625e-05	0.000179259
RDH11	1577.61	0.470964	0.11388	1.5892e-05	0.000181731
KRR1	1221.48	0.602127	0.149427	1.6052e-05	0.000183404
SRM	819.377	0.694385	0.175423	1.63337e-05	0.000186465
PRUNE2	789.512	0.547641	0.13439	1.64887e-05	0.000188075
IL17RA	303.133	0.847626	0.219967	1.69038e-05	0.000192646
GNG4	283.846	0.748171	0.190298	1.72591e-05	0.000196529
EXT1	406.371	-0.693245	0.175508	1.74473e-05	0.000198503
HYOU1	3371.16	0.447898	0.108514	1.78297e-05	0.000202656
SCARA3	1566.83	-0.642226	0.161993	1.78424e-05	0.000202656
HSPD1	6070.48	0.507005	0.124598	1.78862e-05	0.000202982
DERL1	510.981	0.574359	0.142149	1.79024e-05	0.000202995
FLNC	1561.36	0.562083	0.13886	1.80398e-05	0.00020437
TRAK1	1657.73	-0.428142	0.103564	1.80541e-05	0.00020437
BBS4	250.872	-0.746812	0.191113	1.86057e-05	0.000210437
AMIGO2	768.054	-0.643119	0.162486	1.86773e-05	0.000211069
USP24	744.142	-0.677667	0.172304	1.88429e-05	0.000212762
SMAD9	37.9357	-2.01492	0.58197	1.88806e-05	0.000212923
CSPG5	603.63	-1.13983	0.318808	1.88889e-05	0.000212923
ACSL4	825.454	0.788043	0.205179	1.91369e-05	0.000215539
FBN1	582.344	0.796808	0.207616	1.96111e-05	0.000220694
SELENOI	1734.51	0.498703	0.123339	1.98144e-05	0.000222796
GLG1	6516.09	-0.427582	0.104205	1.99689e-05	0.000224345
CDC37	1029.04	0.535002	0.132633	2.00007e-05	0.000224515
DPP9	742.969	0.575381	0.143517	2.00632e-05	0.00022503
CDK19	850.618	-0.521704	0.129149	2.02466e-05	0.000226896
FOXN2	407.279	-0.708834	0.181596	2.03016e-05	0.000227324
RPL14	3654.17	0.359998	0.0867112	2.06042e-05	0.000230521
MADD	673.606	-0.512792	0.126858	2.07424e-05	0.000231874
LMTK2	395.627	-0.659464	0.167624	2.08747e-05	0.000233159
LRRC6	23.4524	-2.0428	0.57649	2.09326e-05	0.000233611
GLIPR2	611.188	0.722587	0.186378	2.10105e-05	0.000234287
CENPF	5829.28	-0.668346	0.171593	2.1109e-05	0.00023519
POU3F2	2808.67	-0.565021	0.141779	2.11778e-05	0.000235761
ATG4A	150.4	0.930631	0.247138	2.12187e-05	0.000236021
EFNB3	420.093	-0.661667	0.168575	2.13397e-05	0.00023717
SND1	3165.17	0.408513	0.0992866	2.13715e-05	0.000237328
NOVA1	360.456	-0.916704	0.245609	2.15231e-05	0.000238814
ARHGEF1	454.364	0.59752	0.149909	2.18749e-05	0.000242517
BAALC	240.986	-1.05341	0.28917	2.21808e-05	0.000245706
ERGIC1	2055.46	0.446775	0.109717	2.22561e-05	0.000246337
LRTOMT	118.185	-1.00468	0.269653	2.26648e-05	0.000250655
SPRED1	1196.59	-0.431438	0.105771	2.27704e-05	0.000251607
ALPK2	437.805	0.97253	0.264889	2.27883e-05	0.000251607
SVIL	4679.45	0.489027	0.12143	2.2872e-05	0.000252324
SRPK1	458.907	0.578775	0.146136	2.29205e-05	0.000252651
INSIG1	796.336	0.724934	0.188701	2.29552e-05	0.000252827
IFIH1	105.516	1.1849	0.327271	2.30571e-05	0.000253741
YWHAZ	11793.9	0.451473	0.111651	2.38342e-05	0.000262079
NDEL1	412.263	0.581344	0.146375	2.38746e-05	0.000262309
POLR1C	187.227	0.803973	0.210416	2.40123e-05	0.000263546
MEIS1	150.784	-0.960362	0.258682	2.40264e-05	0.000263546
PCDHB12	89.0172	-1.09755	0.298898	2.41786e-05	0.000264999
MTMR3	714.668	-0.57464	0.145238	2.4393e-05	0.000267132
TMEM150A	164.596	1.08055	0.297606	2.4551e-05	0.000268643
RNF150	156.231	0.847927	0.22313	2.46648e-05	0.000269669
CNTRL	332.581	-0.694129	0.179022	2.49134e-05	0.000272166
THBS3	313.3	0.771301	0.202206	2.50543e-05	0.000273482
ATN1	1182.29	-0.483253	0.120585	2.51644e-05	0.000274461
SLC12A2	379.948	0.655627	0.168846	2.51993e-05	0.000274619
PSME2	385.008	0.694592	0.179691	2.52263e-05	0.000274691
FOXRED2	1127.93	-0.519924	0.130453	2.53356e-05	0.000275658
CDH1	63.6331	2.21941	0.747172	2.54806e-05	0.000277012
DUSP16	467.594	0.582715	0.147631	2.57159e-05	0.000279344
ZDHHC5	1040.44	0.445676	0.110451	2.5857e-05	0.00028065
ANKRD13A	392.947	0.901979	0.24478	2.61079e-05	0.000283144
TRIO	2382.9	0.469559	0.117277	2.62396e-05	0.000284343
SLC20A1	1420.23	0.511291	0.128328	2.63185e-05	0.000284838
SLC25A10	363.079	0.700172	0.18177	2.63276e-05	0.000284838
SLIT2	520.863	0.74007	0.194242	2.64095e-05	0.000285494
MKI67	4594.05	-0.723203	0.191314	2.78373e-05	0.000300688
SMO	1146.79	-0.484356	0.121864	2.78761e-05	0.000300866
PTGDS	59.9076	-1.34154	0.378427	2.79259e-05	0.000301161
NIPBL	2390.27	-0.391396	0.0966163	2.80528e-05	0.000302287
TICRR	543.761	-0.702215	0.183543	2.82561e-05	0.000304233
PHF21A	951.909	-0.463949	0.116018	2.84167e-05	0.000305718
BIRC3	22.676	2.39896	0.715104	2.87509e-05	0.000309044
MAK16	250.195	0.724781	0.189744	2.87718e-05	0.000309044
STAT3	713.772	0.606872	0.155995	2.90705e-05	0.000312004
FAM107B	187.651	-1.02681	0.284789	2.91497e-05	0.000312604
FAM181A	42.2779	-1.73122	0.511732	2.91976e-05	0.000312868
ARRDC3	883.09	-0.818733	0.221447	2.93025e-05	0.000313742
NOTCH1	796.631	-0.770775	0.205797	2.94711e-05	0.000315296
RNF38	846.428	-0.46457	0.116463	2.94965e-05	0.000315318
CCDC80	134.057	-1.13736	0.318602	2.96297e-05	0.000316489
HDAC9	1019.47	0.565604	0.144431	3.0029e-05	0.0003205
BCAP31	1276.33	0.520247	0.131948	3.0158e-05	0.000321621
SHC3	514.523	-0.718154	0.189454	3.01916e-05	0.000321725
AKNA	203.826	-0.770776	0.204168	3.04213e-05	0.00032376
SDC1	653.069	0.610906	0.157469	3.04485e-05	0.00032376
ERBB3	21.9483	-2.45464	0.747345	3.04646e-05	0.00032376
TMEM39A	198.312	0.84936	0.228225	3.04789e-05	0.00032376
COL23A1	73.9554	-2.22722	0.802297	3.07809e-05	0.00032671
HERC6	60.4466	1.34929	0.383071	3.08109e-05	0.00032677
ARHGEF10L	398.17	-0.725039	0.191647	3.09672e-05	0.000328169
SLC25A22	619.484	0.554161	0.141491	3.13683e-05	0.000332158
RND3	1887.18	-0.868534	0.240194	3.14503e-05	0.000332573
NOP2	564.799	0.597216	0.153491	3.14569e-05	0.000332573
STMN3	281.992	-0.866438	0.235537	3.14975e-05	0.000332741
FLVCR2	419.183	1.2327	0.367576	3.15273e-05	0.000332794
RPS18	5853.82	0.380269	0.0935408	3.25059e-05	0.000342855
FKBP10	4239.7	0.453759	0.114033	3.2846e-05	0.00034617
CELF3	9.82981	-4.85522	1.57566	3.3001e-05	0.000347531
ESPN	304.513	1.23401	0.364478	3.37018e-05	0.000354633
PLCE1	1138.35	-0.786468	0.213637	3.39279e-05	0.000356733
CUL9	415.759	-0.659072	0.173177	3.40166e-05	0.000357387
ADGRL1	1288.15	-0.725126	0.194341	3.42036e-05	0.000359071
PMAIP1	662.896	0.91087	0.25345	3.42436e-05	0.000359211
JHY	61.2909	-1.32878	0.381147	3.46677e-05	0.000363375
CCT5	1237.19	0.5465	0.140563	3.47129e-05	0.000363567
MICAL2	313.144	0.694476	0.184194	3.63435e-05	0.000380349
FAM241A	19.4048	2.85618	0.864844	3.67414e-05	0.000384214
LRIG1	3029.64	-0.663421	0.175985	3.68741e-05	0.000385302
DNAH7	85.0325	-1.56359	0.477934	3.74175e-05	0.000390381
CLSTN1	5697.29	-0.391817	0.0980951	3.74183e-05	0.000390381
BCL10	331.019	0.60934	0.158948	3.79606e-05	0.000395732
NPM1	1780.65	0.578533	0.150919	3.79967e-05	0.000395801
PCDH19	864.545	0.73513	0.198415	3.80906e-05	0.000396472
SKA2	751.445	-0.554534	0.143729	3.81276e-05	0.00039655
PA2G4	934.731	0.700314	0.18749	3.85884e-05	0.000401033
GNG12	2270.36	0.425815	0.107706	3.91399e-05	0.00040645
PLP2	294.855	0.716484	0.191457	3.9344e-05	0.000408255
MID1IP1	666.016	-0.558274	0.145069	3.96678e-05	0.000411298
MRPL3	1077.39	0.513181	0.130951	3.98099e-05	0.000412452
CDK18	13.767	-0.536847	1.43014	3.98721e-05	0.000412779
FAM124A	68.8887	-1.13693	0.321787	4.00516e-05	0.000414318
GPR39	27.0143	2.27606	0.701164	4.07283e-05	0.000420995
SCN8A	91.5656	-1.24602	0.363148	4.07762e-05	0.000421166
SENP7	367.207	-0.645711	0.1711	4.09147e-05	0.000422272
PHLPP1	2583.86	-0.589908	0.155085	4.11763e-05	0.000424562
FAM53B	556.428	-0.595229	0.15605	4.11997e-05	0.000424562
DAPK3	665.292	0.516814	0.133266	4.15444e-05	0.000427786
IRX3	463.816	0.754486	0.205049	4.23561e-05	0.000435772
HIST1H2BO	747.67	-0.775297	0.213035	4.23847e-05	0.000435772
STT3A	1944.01	0.405143	0.102535	4.2465e-05	0.000436264
LRRC3B	19.2728	-3.03217	1.05744	4.25918e-05	0.000437233
TPMT	201.814	0.791082	0.215524	4.31787e-05	0.000442919
DLX5	97.5266	-0.971661	0.271258	4.33235e-05	0.000444066
PPP1R18	1213.41	0.500256	0.128852	4.34233e-05	0.000444443
EFHC2	25.4196	-2.01206	0.616497	4.34264e-05	0.000444443
SEC23A	1429.22	0.481512	0.123807	4.34668e-05	0.000444518
DCLK2	1300.62	-1.50937	0.465007	4.36394e-05	0.000445944
CPNE7	126.316	1.03196	0.29363	4.39752e-05	0.000449034
SLC4A11	221.169	0.761507	0.206641	4.40677e-05	0.000449637
CD46	1225.9	0.477608	0.122692	4.45111e-05	0.000453818
HPRT1	381.042	0.822981	0.227853	4.48593e-05	0.000457021
COQ10B	401.683	0.559805	0.146464	4.56985e-05	0.000465218
EIF1AX	564.268	0.505509	0.131284	4.57747e-05	0.000465641
FLII	1683.44	0.433386	0.110946	4.58726e-05	0.000466285
TPM1	4056.07	1.55594	0.48591	4.60438e-05	0.000467218
MORC4	188.806	0.77596	0.211983	4.6091e-05	0.000467218
GMDS	268.728	0.72344	0.195251	4.60931e-05	0.000467218
ABCC4	866.813	0.799896	0.221629	4.61034e-05	0.000467218
RAB34	897.312	0.731024	0.199976	4.64471e-05	0.000470347
PDIA6	4738.59	0.421245	0.10742	4.6906e-05	0.000474636
IDS	2893.62	0.517665	0.135018	4.79819e-05	0.000485159
MEX3A	315.526	-0.653987	0.175778	4.89904e-05	0.000494983
WASF3	513.602	-0.624182	0.166611	4.9152e-05	0.000496243
ZIC4	194.069	-0.765018	0.209462	4.94866e-05	0.000498685
SHF	62.9445	-1.2561	0.368454	4.95001e-05	0.000498685
CRYAB	216.479	-1.44841	0.471706	4.95051e-05	0.000498685
FAT1	5385.31	-0.468998	0.121702	4.9564e-05	0.000498904
TRAF3IP2	298.786	0.871604	0.246996	4.99042e-05	0.000501953
ACSL3	684.977	-0.567267	0.150048	5.00127e-05	0.000502669
ATP1A2	1383.33	-1.67681	0.53616	5.00805e-05	0.000502975
AGO4	360.563	-0.747206	0.205262	5.06131e-05	0.000507944
GOT2	956.856	0.515277	0.134761	5.0881e-05	0.000510252
EBNA1BP2	380.049	0.71194	0.194402	5.12199e-05	0.000513268
GFOD1	96.9808	1.03526	0.295831	5.12791e-05	0.000513478
IER3	98.1956	1.25009	0.371864	5.14889e-05	0.000515195
ZFP14	121.502	-0.905842	0.254431	5.16533e-05	0.000516456
PMP22	2814.41	0.490396	0.127728	5.18437e-05	0.000517975
DISP3	15.754	-3.94615	1.42766	5.18992e-05	0.000518144
NPW	28.6748	1.87592	0.575339	5.20881e-05	0.000519645
BAIAP2	691.972	0.62143	0.167214	5.37474e-05	0.0005358
AFF2	1195.62	-0.496255	0.130048	5.38728e-05	0.000536653
VAMP3	1537.99	0.393712	0.100872	5.4026e-05	0.00053778
2006-03-01	3664.32	-0.397194	0.102382	5.41923e-05	0.000539037
USP7	1733.71	0.486223	0.126952	5.44871e-05	0.000541569
ITPK1	733.122	-0.621344	0.167536	5.52269e-05	0.000548517
ITGA5	692.854	0.659859	0.179736	5.54642e-05	0.000550467
USP37	448.792	-0.542418	0.142711	5.55407e-05	0.000550819
ENTPD4	1136.13	0.484964	0.127303	5.57833e-05	0.000552818
CHSY1	1802.6	0.450611	0.117027	5.64899e-05	0.000559408
YPEL1	175.018	-0.927104	0.265477	5.76971e-05	0.000570942
GANC	192.527	-0.99309	0.28894	5.78635e-05	0.000572168
BCAN	514.067	-0.259265	0.539009	5.82328e-05	0.000575396
TPD52	208.731	0.94593	0.273253	5.93221e-05	0.00058573
KLF13	142.864	-0.995312	0.289148	6.04651e-05	0.000596577
LRRFIP1	415.317	0.580814	0.155537	6.06922e-05	0.000598379
EOGT	86.6298	1.11479	0.327589	6.08671e-05	0.000599663
TRIM9	3231.78	-0.356545	0.0919703	6.10584e-05	0.000601108
SNX18	1473.36	0.624336	0.169855	6.1178e-05	0.000601845
HOMER2	1231.9	0.653462	0.17949	6.1633e-05	0.000605878
DNAJB11	571.413	0.540664	0.14401	6.28361e-05	0.000617254
TNFRSF21	342.183	-0.851053	0.243425	6.28993e-05	0.000617272
CTDSP1	579.864	-0.492673	0.130099	6.29298e-05	0.000617272
SERP1	904.041	0.610145	0.165835	6.35054e-05	0.000622271
EFNA1	107.217	1.39355	0.440517	6.3532e-05	0.000622271
PCMTD2	874.013	-0.496256	0.131361	6.38946e-05	0.000624935
CHST9	11.3363	-3.38948	1.09262	6.38969e-05	0.000624935
NPM3	199.562	0.774951	0.216237	6.41404e-05	0.00062686
SLC1A5	343.888	0.737933	0.205818	6.44887e-05	0.000629807
GRM8	18.7529	-2.68396	0.909044	6.46423e-05	0.000630849
FHL3	240.61	0.763897	0.213705	6.47343e-05	0.000631263
FZD4	214.021	0.828541	0.234593	6.47786e-05	0.000631263
ENO2	1222.86	-0.495757	0.131535	6.52483e-05	0.00063538
COL16A1	53.7382	-1.52381	0.477105	6.54567e-05	0.000636948
OSBPL1A	600.964	-0.50743	0.134803	6.55159e-05	0.000637063
IMPDH2	2110.12	0.451598	0.118569	6.6136e-05	0.000642628
MCTP1	46.829	-1.56066	0.489537	6.69595e-05	0.000650159
KDM2B	637.568	-0.481215	0.127141	6.72859e-05	0.000652858
FAM83D	226.317	-0.757826	0.212362	6.73423e-05	0.000652934
CBLN4	17.7191	-2.59205	0.878928	6.75466e-05	0.000654442
ZC3H6	384.343	-0.635102	0.17411	6.87011e-05	0.00066515
IRAK2	106.437	1.3642	0.432441	6.95661e-05	0.00067304
ACVR1B	350.451	-0.611363	0.16611	6.96613e-05	0.000673476
AQP4	430.974	-2.39203	0.897462	6.97302e-05	0.000673658
SCUBE3	53.9452	-1.23925	0.37314	6.97927e-05	0.000673777
ANKH	108.961	-1.22477	0.377638	7.22068e-05	0.000696583
MTHFD2	446.84	0.688917	0.19154	7.24585e-05	0.000698511
QPRT	29.6527	-2.29054	0.829435	7.25237e-05	0.000698638
RUNDC3A	15.1399	-2.6714	0.888582	7.27384e-05	0.000700205
EHMT2	1304.49	-0.423327	0.11134	7.29411e-05	0.000701654
TKT	5615.59	0.572216	0.156428	7.32937e-05	0.000704542
DMXL2	608.762	-0.572753	0.156764	7.35092e-05	0.000706108
SLC9A7	45.6244	1.44924	0.448434	7.38706e-05	0.000709073
NOS1AP	565.435	-0.553055	0.149478	7.42943e-05	0.000712631
SLC4A3	510.994	-0.618374	0.169983	7.49886e-05	0.000718779
CKAP2L	238.498	-0.789758	0.225149	7.55814e-05	0.000723945
FBXL2	147.965	1.01444	0.302543	7.71078e-05	0.000738039
ZIK1	113.873	-1.16137	0.356699	7.79302e-05	0.000745381
SCRN1	7385.01	-0.36101	0.0942074	7.80159e-05	0.00074567
MTCH2	1144.93	0.476892	0.127467	7.84787e-05	0.000749561
CHPT1	660.19	0.515319	0.13859	7.88786e-05	0.000752784
WNT7B	113.988	1.34806	0.431761	7.89281e-05	0.000752784
EZH1	331.748	-0.68849	0.192786	7.92749e-05	0.000755555
FAHD2A	335.136	0.664983	0.185502	7.96804e-05	0.000758882
EIF3B	2540.6	0.396168	0.104304	7.98973e-05	0.000760409
CD151	1421.45	0.500487	0.134622	8.04076e-05	0.000764725
VSTM4	24.4343	-1.75379	0.5498	8.16198e-05	0.000775705
BSG	6276.27	0.375654	0.0979164	8.26227e-05	0.000784682
TTLL4	433.84	-0.566767	0.154898	8.30613e-05	0.000788291
NIT2	208.982	0.672961	0.187544	8.32659e-05	0.000789676
ARHGAP42	188.272	0.737069	0.20831	8.39712e-05	0.000795803
NR2F1	32.5577	1.69796	0.539206	8.40887e-05	0.000796355
COPG1	2244.23	0.433187	0.115421	8.59013e-05	0.000812949
MOB1A	1328.99	0.419956	0.111775	8.6488e-05	0.000817926
CXCL14	681.214	1.99662	0.727116	8.67183e-05	0.000819527
GEM	972.905	0.822283	0.241936	8.70941e-05	0.000822501
BOLA2	267.042	0.677618	0.190173	8.72297e-05	0.000823204
AKAP1	237.645	0.700507	0.197621	8.78471e-05	0.000828449
PKM	21370.6	0.590485	0.164308	8.91287e-05	0.000839945
TXN	1282.56	0.578943	0.160114	9.11575e-05	0.000858463
AMBN	25.4533	-1.79777	0.577645	9.13212e-05	0.000859403
TRIM24	919.661	0.438795	0.117404	9.2981e-05	0.000874411
MYH7	25.4333	-2.47088	0.916867	9.33392e-05	0.000877166
AXL	346.979	0.812885	0.238012	9.39485e-05	0.000882276
CCT6A	2848.82	0.410381	0.109142	9.45273e-05	0.000887092
SERBP1	3082.16	0.383188	0.101783	9.45938e-05	0.000887097
NDUFS6	231.163	0.736535	0.211394	9.5854e-05	0.000897544
ZNF397	342.945	-0.588445	0.16312	9.59667e-05	0.000897544
ARL1	688.99	0.474516	0.128314	9.59697e-05	0.000897544
HOXB4	16.1489	2.38534	0.780204	9.59912e-05	0.000897544
DSTN	3339.14	0.422445	0.113248	9.60414e-05	0.000897544
PASK	171.843	-0.772117	0.222797	9.64783e-05	0.000900391
DNMT3A	1026.22	-0.415279	0.111228	9.64883e-05	0.000900391
FAM114A1	338.081	0.735555	0.212292	9.6547e-05	0.000900391
MTTP	106.957	-0.891248	0.262432	9.74735e-05	0.000908144
CACNG8	46.0103	-1.42733	0.454471	9.75134e-05	0.000908144
OBSL1	2142.48	-0.493164	0.134403	9.77143e-05	0.000909385
NME1	1207.75	0.62436	0.175754	9.83621e-05	0.000914781
BLVRA	511.092	0.532937	0.1463	9.88112e-05	0.000918323
RCN1	1220.91	0.498169	0.136497	9.96801e-05	0.000925758
HIST1H2AH	696.638	-0.748679	0.218322	9.99737e-05	0.000927844
RARS	1011.63	0.480954	0.131015	0.000100482	0.000931788
NCKAP5	41.424	-1.56017	0.505664	0.000100537	0.000931788
ARL8A	429.817	-0.540694	0.148966	0.00010085	0.00093404
APOE	342.017	-1.00691	0.31412	0.000101894	0.000943058
CHRM4	28.0492	-2.60705	1.15174	0.000102746	0.000950291
OPA1	2013.96	0.366316	0.0972696	0.000103111	0.000952141
PLSCR4	114.2	-0.882158	0.260876	0.000103173	0.000952141
MAP3K9	148.205	0.772557	0.22318	0.000103214	0.000952141
THBS1	7138.32	1.51645	0.513082	0.000103235	0.000952141
RASA4	379.048	-0.832248	0.247626	0.0001033	0.000952141
BLCAP	551.006	-0.519537	0.142856	0.000104393	0.000961562
MRPL32	357.979	0.598144	0.167333	0.000105204	0.000968365
LRP1	16241.2	-0.649607	0.186375	0.000105545	0.000970845
PRDM1	171.55	0.843467	0.248987	0.0001057	0.000971339
SPOCD1	208.839	1.14256	0.368224	0.000105744	0.000971339
STIP1	2273.33	0.555056	0.154639	0.000106116	0.00097409
DNASE1L1	308.336	0.735925	0.211212	0.00010621	0.000974294
RPS3A	883.329	0.495616	0.135838	0.000106362	0.000974934
NWD2	10.7403	-3.97017	1.43827	0.000106425	0.000974934
PMPCA	830.817	0.50677	0.139344	0.000106584	0.000975722
TACR1	25.9879	2.04326	0.68321	0.000107355	0.000982114
WDFY3	1774.15	-0.375353	0.100333	0.000107803	0.000985548
EMILIN3	34.0368	-1.55452	0.501991	0.000108168	0.000988206
KDELR1	1854.07	0.426862	0.114621	0.000108864	0.00099389
RPL27A	4268.56	0.338826	0.0897671	0.000109129	0.000995184
DMD	89.6047	1.19986	0.379757	0.000109176	0.000995184
DPY19L4	569.802	-0.507026	0.139941	0.000109228	0.000995184
PCP4	19.6361	-3.01153	1.14269	0.000109535	0.000997307
AKAP7	118.08	-0.833263	0.244969	0.000110047	0.0010013
COL7A1	271.788	1.0184	0.318918	0.00011124	0.00101146
QPCTL	135.272	0.800398	0.234199	0.000111934	0.00101709
KIF24	175.363	-1.02081	0.317987	0.000112501	0.00102155
INA	145.794	0.779636	0.227315	0.000112689	0.00102257
SMOX	557.505	0.664729	0.19086	0.000113611	0.00103024
BPTF	2433.24	-0.452167	0.12319	0.000114135	0.00103429
CPNE8	71.2555	-1.20305	0.38014	0.000114277	0.00103488
EPN2	1413.83	-0.453788	0.124239	0.00011459	0.00103647
EZH2	433.103	-0.648444	0.185426	0.000114606	0.00103647
SPAG1	195.414	0.70175	0.201956	0.000116269	0.00105029
TM7SF3	1079.72	0.418673	0.113407	0.000116291	0.00105029
RGS12	467.043	-0.522988	0.145025	0.000116617	0.00105253
KIF15	439.354	-0.722929	0.211248	0.00011743	0.00105916
ZC3H12A	111.506	1.06848	0.333509	0.000118694	0.00106984
TLN1	3393.45	0.452427	0.123804	0.000119577	0.00107708
NBEAL2	475.436	0.61162	0.173695	0.00011988	0.00107908
ZFP82	83.8776	-0.996352	0.30443	0.000120176	0.00108102
MRPL12	591.999	0.494003	0.138196	0.000120663	0.00108468
ZDHHC9	799.077	0.548289	0.153393	0.000121175	0.00108855
MOB1B	2240.17	-0.498413	0.138586	0.000121638	0.00109198
PTP4A3	72.4028	-1.15405	0.363711	0.000121906	0.00109366
ZC3H15	761.95	0.444562	0.121472	0.000123022	0.00110229
EIF3M	1208.21	0.40675	0.110508	0.000123032	0.00110229
ANKFN1	87.2487	-1.06692	0.332495	0.000124797	0.00111736
RGS16	432.397	1.04648	0.340211	0.00012618	0.00112899
IRF2BPL	587.219	-0.627035	0.180354	0.000128465	0.00114867
PSIP1	1682.72	-0.44248	0.121996	0.000130733	0.00116817
TBC1D16	1618.2	-0.383423	0.104146	0.000131005	0.00116961
FRMD8	908.441	0.727835	0.215693	0.000131068	0.00116961
AFF3	143.008	-0.861295	0.260319	0.000131907	0.00117632
YIPF2	253.613	0.68025	0.197333	0.000132272	0.00117879
EPHX4	73.8598	1.05054	0.326031	0.000133835	0.00119193
GLUL	3594.8	-0.40949	0.112398	0.000134159	0.00119403
SBF2	1676.9	-0.439256	0.120999	0.000134386	0.00119497
ME3	105.135	1.18421	0.38492	0.000134443	0.00119497
TGIF1	413.136	-0.573041	0.162635	0.000134688	0.00119636
CCNE2	278.7	-0.72922	0.215198	0.000135879	0.00120614
BMPR1B	186.412	0.741723	0.21836	0.0001368	0.00121351
BRWD1	1906.81	-0.527052	0.1489	0.000138569	0.0012284
SNU13	918.242	0.40864	0.112064	0.000139422	0.00123514
ELFN2	6.57224	6.15375	2.88558	0.000139742	0.00123716
ACOT7	808.902	0.563938	0.160128	0.000140061	0.00123836
CTSF	732.918	-0.603953	0.173903	0.000140062	0.00123836
CERKL	26.0534	1.77098	0.594666	0.000140309	0.00123973
ZNF267	330.159	0.811734	0.246225	0.000140619	0.00124166
HMCES	264.497	0.844772	0.257792	0.000140854	0.00124286
TMSB10	4200.11	0.32651	0.0881285	0.00014094	0.00124286
KCNQ3	10.9177	-4.65349	1.57656	0.000141511	0.00124634
SLC39A7	1495.47	0.394333	0.108163	0.00014152	0.00124634
SMARCD2	375.257	0.6436	0.186793	0.000141756	0.0012476
USF1	576.861	-0.495472	0.138802	0.000141979	0.00124875
PGM1	523.251	0.564151	0.160032	0.00014269	0.00125418
ARL6IP5	1642.04	0.385831	0.105223	0.000143338	0.00125905
AP1S3	166.396	1.0054	0.318928	0.000145052	0.00127328
AKAP6	410.788	-0.62998	0.182597	0.00014653	0.00128541
DISC1	63.1322	-1.18196	0.380795	0.000146757	0.00128605
GBP2	30.4494	2.33278	0.94503	0.000146794	0.00128605
CX3CL1	577.128	-0.525925	0.14771	0.000146913	0.00128626
TAGLN3	109.227	-1.41725	0.507261	0.000147311	0.0012889
SHISAL1	87.368	1.4625	0.515457	0.000147739	0.0012918
RSL1D1	950.887	0.559789	0.15973	0.000149152	0.00130287
ZKSCAN8	699.631	-0.452594	0.126085	0.000149199	0.00130287
CA13	88.1999	1.03009	0.324024	0.000150271	0.00131139
TSTA3	412.378	0.576045	0.164844	0.000151125	0.0013178
AP2A2	480.726	-0.690687	0.204793	0.000151202	0.0013178
TMEM178A	182.998	0.759341	0.227138	0.000155371	0.00135326
PWWP2A	369.544	-0.631082	0.183879	0.000155671	0.00135499
NRP1	237.821	-0.656052	0.192081	0.000156347	0.0013595
EIF6	924.111	0.495902	0.139564	0.000156391	0.0013595
STK10	244.188	0.843804	0.259286	0.000157308	0.00136659
CERS1	773.061	-0.527869	0.151358	0.000159325	0.00138321
DBI	879.209	-0.471517	0.132448	0.000159456	0.00138346
PYGB	3182.38	0.660893	0.196358	0.00015974	0.00138503
LENG8	869.189	0.476259	0.133946	0.000161953	0.00140331
MSANTD4	921.432	-0.503913	0.143282	0.000163519	0.00141597
UTP6	416.483	0.513199	0.145235	0.000165247	0.00143001
NSD2	3633.28	-0.384705	0.106321	0.000166035	0.00143591
ABCA5	141.987	0.811227	0.246666	0.000167229	0.00144489
SH3RF1	1168.59	0.382226	0.105481	0.000167289	0.00144489
NPY	9.02506	-3.76276	1.29698	0.000168493	0.00145436
ZNF221	79.8321	-1.31124	0.446599	0.000169069	0.0014584
ELK3	355.559	0.778712	0.237552	0.000169327	0.00145969
SCN4B	857.465	-0.560074	0.161849	0.000169927	0.00146392
CST3	1046.34	0.397841	0.110153	0.000170061	0.00146414
LRRN1	102.746	-1.05951	0.342582	0.000170254	0.00146466
ACSL1	319.262	1.04273	0.346913	0.000170339	0.00146466
GREB1	704.772	-0.468245	0.132507	0.000171871	0.00147688
PLOD3	1030.34	0.420605	0.117293	0.0001733	0.00148821
TTYH1	3405.55	-0.763789	0.237315	0.000173469	0.00148871
CAMK2A	62.9237	-1.18726	0.387984	0.000173677	0.00148955
LAMA1	10.679	-0.469788	1.00775	0.000174192	0.00149301
RERE	1241.57	-0.543472	0.157073	0.00017532	0.00150172
SAMD9L	98.1288	1.02684	0.328958	0.000175696	0.00150398
RYR2	10.661	4.17195	2.02251	0.000177328	0.00151699
HIST2H3D	3538.52	-0.747726	0.23168	0.000178963	0.00153
DHX37	528.153	0.496975	0.141266	0.000179442	0.00153312
SHB	961.612	0.424676	0.118675	0.000180308	0.00153954
ZNF655	589.84	0.55377	0.15998	0.000181118	0.00154548
EGR1	142.978	-0.910991	0.287693	0.000182445	0.00155581
CAPZA1	1931.91	0.369776	0.102503	0.000184194	0.00156974
SMAP1	456.456	-0.493775	0.140865	0.00018624	0.00158617
FERMT1	132.939	1.19147	0.407743	0.000186872	0.00159003
PCDHB11	59.4243	-1.08294	0.348709	0.00018693	0.00159003
TSPAN5	652.654	-0.466257	0.132176	0.000188059	0.00159862
INSYN1	37.8211	-1.53298	0.533673	0.000189416	0.00160846
MSTO1	340.725	0.566983	0.16465	0.000189456	0.00160846
CEP170	2759.12	-0.390018	0.10906	0.000190386	0.001615
ZNF219	621.16	-0.596317	0.175434	0.000190466	0.001615
DDAH1	819.733	0.651266	0.194958	0.00019138	0.00162172
RABGAP1L	352.046	0.55508	0.160979	0.000192173	0.00162742
SYNC	534.094	0.479795	0.136407	0.000192526	0.00162938
HIST2H2BF	1171.97	-0.688944	0.20996	0.000193149	0.00163363
SORCS3	15.4916	-2.50309	0.941413	0.000193591	0.00163633
GAL3ST3	41.6171	-1.3651	0.462842	0.000195331	0.00165
MLEC	3810.3	0.348829	0.0967768	0.000200275	0.00169071
HIST2H4A	8452.69	-0.657307	0.200421	0.000201896	0.00170332
PSMD13	754.664	0.440955	0.124966	0.000202343	0.0017053
CLPTM1L	1132.69	0.453144	0.128918	0.000202384	0.0017053
MAPK10	126.954	-0.903641	0.287343	0.000202732	0.00170716
PUM3	268.292	0.963876	0.316916	0.00020286	0.00170717
NFKB1	268.568	0.672812	0.202261	0.000204165	0.00171708
EML1	834.996	0.507528	0.146514	0.000204424	0.00171818
KIF18B	389.597	-0.663423	0.199807	0.00020502	0.00172212
SASH1	668.596	-0.525679	0.152627	0.000205888	0.00172833
ENTR1	455.858	0.545395	0.159154	0.000206896	0.0017349
HIST1H2AI	1321.78	-0.751068	0.235441	0.000206929	0.0017349
TECPR1	745.568	-0.459795	0.131369	0.00020761	0.00173924
TIMP2	2012.91	-0.577964	0.169902	0.000207705	0.00173924
PSD4	58.9704	-1.39671	0.4947	0.000208384	0.00174384
OAS1	8.21331	4.31461	1.70743	0.000211368	0.00176771
REPS1	860.162	-0.516916	0.150363	0.000212607	0.00177697
HERC5	20.1107	2.35822	0.893169	0.000215091	0.00179661
TTLL12	935.496	0.582586	0.172766	0.000215669	0.00180032
SLC35C1	273.898	0.643902	0.193863	0.000216085	0.00180267
KIAA0753	396.523	-0.510235	0.14829	0.000219975	0.00183399
PNMA1	1262.78	-0.467577	0.135039	0.0002237	0.00186389
COTL1	2758.03	0.514985	0.150652	0.000224316	0.00186786
DACT3	106.116	-1.09155	0.368546	0.000225896	0.00187986
KLF2	58.7016	1.57533	0.588081	0.000226421	0.00188306
PRKAR2A	807.334	0.492187	0.142443	0.000227308	0.00188927
CEMIP2	2464.81	0.405159	0.115374	0.000228028	0.00189409
TPT1	3550.31	0.504833	0.146418	0.000228673	0.00189827
PGAM2	24.5001	-1.96437	0.758463	0.000232291	0.00192712
RHPN2	531.285	0.607651	0.181506	0.000232937	0.00193128
C2CD4C	23.9136	-2.00276	0.770213	0.000233094	0.00193139
CLIP3	1002.43	-0.615843	0.186317	0.000235119	0.00194697
HIST1H2BL	264.903	-0.886958	0.28928	0.000236671	0.00195861
HIST1H2BH	617.448	-0.758226	0.239767	0.000237327	0.00196283
ARHGAP10	54.6487	1.25143	0.426939	0.000237624	0.00196408
FAM155B	9.11173	-3.00054	1.07084	0.000237853	0.00196477
LAMP2	4801.26	0.361067	0.102122	0.000238051	0.0019652
SLC30A7	396.871	0.587956	0.175751	0.000239898	0.00197923
FAM174B	16.3489	2.09472	0.754419	0.000240272	0.00198111
PDP1	3950.46	0.704877	0.221372	0.000241207	0.00198759
KIF3C	901.649	0.451556	0.130602	0.00024164	0.00198994
DENND5B	2366.6	-0.388314	0.110162	0.000242036	0.00199198
UBTD1	615.464	0.504965	0.147704	0.000243889	0.00200601
ADA	199.907	1.00721	0.340437	0.000245517	0.00201795
CENPB	974.968	-0.554456	0.165001	0.000245933	0.00201795
CDT1	458.733	-0.520552	0.152816	0.000245941	0.00201795
SUSD6	962.758	0.422607	0.120792	0.000245983	0.00201795
ZMPSTE24	814.402	0.556291	0.165356	0.000246092	0.00201795
SLC4A8	482.852	-0.520481	0.153087	0.000248022	0.00203254
UBAP1	916.73	0.470486	0.136678	0.00024933	0.00204202
IGF1R	3166.07	0.367972	0.104677	0.000252351	0.0020655
CYSTM1	107.138	1.34785	0.498711	0.000253803	0.00207612
CARS	699.043	0.439582	0.126881	0.000254711	0.00208228
MAFK	172.997	0.762644	0.238505	0.000255797	0.00208989
ZMAT4	32.2813	-1.59052	0.577461	0.000257788	0.00210487
CALR	13188.9	0.378141	0.107695	0.000258899	0.00211266
TACC1	3936.12	0.400418	0.114302	0.000259602	0.00211686
SLC44A1	944.151	-0.489328	0.143898	0.000259728	0.00211686
CCDC86	275.502	0.73349	0.229939	0.000260623	0.00212287
KIF11	1070.98	-0.629136	0.192693	0.00026467	0.00215453
PPP1R3B	592.329	0.561248	0.167837	0.000265082	0.00215658
SLC35D2	128.553	0.788915	0.248816	0.00026578	0.00216095
CERK	860.314	0.635249	0.195083	0.000267857	0.00217652
CAPZB	1621.43	0.381388	0.108346	0.000268085	0.00217694
PPP1R9A	478.694	-0.542076	0.161369	0.000268233	0.00217694
RNH1	715.794	0.485408	0.142323	0.000268633	0.00217888
PTPN1	868.504	0.396777	0.113813	0.000269934	0.00218811
ETF1	2445.62	0.329191	0.0932153	0.000270767	0.00219354
PDIA4	2035.11	0.433704	0.125826	0.000273939	0.0022179
DNTTIP2	545.334	0.47624	0.139312	0.000274758	0.0022232
STOX1	53.5376	-1.37005	0.493668	0.000276049	0.0022323
PTPN13	1848.52	-0.37103	0.106021	0.000276269	0.00223273
CLASP2	662.857	-0.534704	0.159763	0.000277534	0.0022416
TRIM16	319.344	0.610476	0.185585	0.000278636	0.00224916
NLN	987.749	0.578529	0.175134	0.000279263	0.00225287
SHLD2	426.739	0.507036	0.149482	0.000281083	0.00226619
CREBRF	223.108	-0.657671	0.202559	0.000282488	0.00227615
SPRYD3	342.382	0.56586	0.170524	0.000283072	0.00227949
TMEM45A	30.0989	2.04263	0.836363	0.000283632	0.00228263
EIF1	3677.82	0.348454	0.0991774	0.000284515	0.00228837
BMS1	927.286	0.431589	0.12546	0.000285196	0.00229248
BDNF	96.7022	1.1172	0.38824	0.000286437	0.00230108
PROCR	53.6375	1.5315	0.591861	0.000287259	0.0023063
CERCAM	550.013	0.555572	0.167459	0.000288615	0.00231581
CD320	569.086	0.531953	0.158876	0.000289617	0.00232246
MAST3	530.872	-0.537656	0.161183	0.000292071	0.00234074
CELSR3	1039.41	-0.615686	0.189744	0.000292518	0.00234293
KIF27	104.61	-0.798974	0.254664	0.000293709	0.00235095
LPCAT1	1662.82	-0.407743	0.118363	0.000293869	0.00235095
CREB3L4	61.5244	-1.04767	0.351973	0.000294949	0.00235819
MARS	1443.24	0.50796	0.150783	0.000295375	0.00235998
NRXN3	66.375	-1.11121	0.381975	0.000295524	0.00235998
SHC2	91.4882	-1.16541	0.415046	0.000298166	0.00237933
GPX8	120.303	0.994583	0.338698	0.000298301	0.00237933
SEZ6L2	257.753	0.744586	0.236785	0.000300454	0.00239393
CMSS1	232.719	0.734688	0.233413	0.000300487	0.00239393
XPR1	4504.09	-0.619114	0.191485	0.000302633	0.0024096
RHOV	19.5767	2.30108	0.910719	0.00030314	0.00241221
PI15	681.839	1.86804	0.820698	0.000303746	0.0024156
TMEM159	18.7041	-1.91789	0.72171	0.000306269	0.00243422
DLG2	91.5422	-1.04553	0.359222	0.000308202	0.00244814
ATP5MC3	1041.53	0.403826	0.117321	0.00031053	0.00246518
LCORL	399.046	-0.542905	0.163878	0.000312007	0.00247544
HIST1H2AB	543.6	-0.844849	0.282786	0.000313045	0.00248221
ATAT1	476.042	-0.498202	0.148383	0.000314652	0.00249233
NFE2L3	216.717	0.703522	0.221572	0.000314692	0.00249233
MAP3K14	355.155	0.628215	0.194072	0.0003149	0.00249251
GNL2	585.231	0.45347	0.133527	0.000315368	0.00249475
RAD21	2441.42	-0.384968	0.111064	0.000316053	0.00249869
SYTL1	34.1192	1.4964	0.545601	0.000317535	0.00250894
ZNF772	210.505	-0.687212	0.215842	0.000319544	0.00252333
ZGRF1	159.169	-0.716085	0.226349	0.000320823	0.00253194
GTF3A	458.816	0.61709	0.19077	0.000321029	0.00253208
SLC33A1	709.916	0.413718	0.120759	0.000322094	0.00253899
UQCC1	593.915	0.715958	0.229359	0.000322508	0.00254077
PDE2A	86.091	-1.22349	0.447773	0.000323951	0.00255064
ELAC2	983.635	0.3876	0.112596	0.000324665	0.00255468
SSC5D	218.014	-1.14753	0.426869	0.000324844	0.00255468
PCMT1	769.448	0.443223	0.130447	0.000325688	0.00255982
2001-03-01	161.658	-0.743375	0.237597	0.000326259	0.00256281
SOCS6	626.823	0.483733	0.143626	0.000328807	0.00258131
SEH1L	876.406	0.430004	0.126576	0.000332411	0.00260809
MSN	8375.16	0.429769	0.126556	0.000332667	0.00260857
MYO3A	38.9794	-1.32803	0.476259	0.000332989	0.00260958
GNAZ	402.879	-0.586351	0.180188	0.000333493	0.00261201
CABLES1	74.0908	-1.17461	0.420839	0.000337221	0.00263967
KNL1	475.182	-0.638184	0.199985	0.000337858	0.00264312
RNF181	366.94	0.707837	0.226375	0.000339121	0.00265145
STS	278.133	-0.583737	0.179015	0.000339675	0.00265424
KCNK1	6.51847	4.5002	1.90718	0.000340905	0.0026623
SHROOM4	483.387	0.683479	0.217511	0.000342891	0.00267626
EDN1	14.5069	2.82393	1.28473	0.000344912	0.00269048
RADX	142.485	-0.846002	0.280333	0.000347872	0.00271199
PRPS2	471.097	0.554295	0.169425	0.000350475	0.0027301
ARID2	753.29	-0.428386	0.125694	0.000350601	0.0027301
RMI1	299.965	-0.607127	0.188517	0.000353827	0.00275363
DDX10	508.064	0.517544	0.156873	0.00035683	0.00277394
PPP6R1	993.611	0.467907	0.140099	0.00035685	0.00277394
MRPL42	898.539	0.390377	0.114183	0.000360653	0.00280189
ESYT3	24.4254	-2.37663	1.48365	0.000361013	0.00280269
CNTNAP3B	72.4874	-1.07138	0.373653	0.000361284	0.00280269
RTN3	3406.2	-0.339135	0.0982603	0.000361382	0.00280269
KCTD20	1268.4	-0.380363	0.111692	0.000362093	0.00280659
MMRN2	21.2251	-1.82119	0.706901	0.000363319	0.00281447
FDX1	313.896	0.575762	0.177581	0.000363888	0.00281725
UBR5	3118.93	-0.379789	0.111262	0.000364318	0.00281895
CCDC74A	38.4534	-1.48966	0.571849	0.000366066	0.00283085
IQGAP1	3638.72	0.39727	0.11701	0.000367892	0.00284334
SDF2L1	176.051	0.678722	0.214996	0.000368685	0.00284784
LDLRAD4	106.592	-1.17761	0.439348	0.000369856	0.00285524
SLC35E2A	352.264	-0.543342	0.166196	0.000370434	0.00285682
MAPKAP1	1446.2	0.445106	0.132526	0.000370485	0.00285682
FAM126A	740.324	0.557184	0.17189	0.000371328	0.00286167
BRD4	1043.71	-0.395168	0.115929	0.000373858	0.00287952
SEPTIN8	974.82	0.558273	0.172566	0.000381702	0.00293825
RIMKLA	16.9638	-2.34834	1.02761	0.000383384	0.00294951
ADD1	2074.11	-0.390531	0.115242	0.000383943	0.00295126
UBXN2B	814.23	-0.422384	0.125568	0.000384051	0.00295126
CRYL1	166.872	-0.744144	0.242176	0.000387227	0.00297397
TSHZ2	12.9702	2.6116	1.137	0.000389029	0.00298611
UNK	521.49	-0.488531	0.147358	0.000390121	0.00299278
ANXA1	6282.65	0.471164	0.141801	0.000391031	0.00299737
TRPC4	20.3803	-0.365773	0.674602	0.000391217	0.00299737
OPRD1	15.8308	-1.91181	0.73483	0.000391388	0.00299737
MACF1	21557.9	0.334256	0.0972639	0.000392872	0.00300702
PLAAT4	131.24	0.723247	0.232664	0.000394695	0.00301926
AGK	453.736	0.472654	0.142241	0.00039734	0.00303777
CA12	2036.58	-0.64027	0.205961	0.000398156	0.00304227
FCHSD2	422.74	-0.526169	0.161405	0.000398635	0.0030442
FAM227A	44.8231	-1.19464	0.428491	0.000403957	0.0030831
GTF2IRD2B	243.448	-0.605774	0.190509	0.000406505	0.00310078
NUDT4	2142.69	-0.59023	0.185796	0.000408948	0.00311765
GALNT1	707.107	0.651438	0.208045	0.000409624	0.00312103
ELF4	168.808	0.779938	0.257812	0.000409924	0.00312155
SESTD1	261.753	-0.682104	0.220095	0.000412241	0.00313594
IMP4	333.727	0.572066	0.177844	0.00041228	0.00313594
ANGPT1	30.5176	1.57331	0.605827	0.000419932	0.00319234
FRMD6	104.375	0.982953	0.344711	0.000420695	0.00319633
RPS10	5874.42	0.335427	0.0981694	0.000424786	0.00322559
LARS	2828.7	0.39229	0.116894	0.000427087	0.00324124
HIST1H2BM	154.894	-0.841592	0.285255	0.000427497	0.00324252
PAPPA	36.4518	1.25105	0.450054	0.000428036	0.00324477
MEGF8	5030.97	-0.354349	0.10423	0.000429878	0.0032569
OXSR1	1288.28	0.387014	0.115038	0.000433396	0.00328061
B3GNT2	281.787	0.576358	0.180234	0.000433612	0.00328061
NRBP1	1339.2	0.392433	0.116874	0.000433739	0.00328061
PHGDH	671.149	-0.515527	0.159368	0.000434482	0.00328438
FOXG1	535.68	-0.671836	0.218727	0.000435363	0.00328919
SYNGAP1	372.404	-0.506576	0.155684	0.000437307	0.00330202
HAPLN4	100.712	-0.950019	0.330503	0.000438401	0.00330716
ZSWIM5	19.0182	-1.82075	0.720387	0.000438479	0.00330716
YPEL3	110.443	-0.781987	0.259395	0.000441803	0.00332887
DKK1	19.0101	1.87718	0.724411	0.000441852	0.00332887
DNAJA3	559.121	0.436796	0.131587	0.000442529	0.0033321
NOP14	425.376	0.515528	0.158962	0.000443778	0.00333964
MAN2A1	1260.64	0.712281	0.237025	0.00044456	0.00334365
SERPINH1	1346.83	0.439503	0.132587	0.000445383	0.00334797
ZNRF3	673.285	-0.648678	0.209699	0.000446034	0.00335099
FAS	168.205	0.723582	0.236958	0.000448624	0.00336824
SPAG16	435.515	-0.504794	0.155375	0.000448831	0.00336824
STAU2	701.404	-0.447564	0.136004	0.000452866	0.00339662
KMT2A	3005.55	-0.379905	0.113038	0.000453118	0.00339662
DUSP4	495.937	0.554248	0.173606	0.000457403	0.00342683
HELZ2	479.257	0.566825	0.178442	0.000462648	0.0034642
FSD1	354.312	0.52546	0.162974	0.000463299	0.00346714
GOLGA3	1218.88	0.362335	0.108631	0.000465488	0.00348158
POLR3D	341.562	0.55135	0.17237	0.000467104	0.00349173
ZNF254	435.969	-0.495944	0.152833	0.000469168	0.00350439
HSPG2	2347.23	0.546308	0.171667	0.000469417	0.00350439
DTX3	430.809	-0.4846	0.147859	0.000469814	0.00350439
ING4	256.673	-0.624067	0.199837	0.000469841	0.00350439
SYNPO2L	10.7142	-2.96147	1.59284	0.000470964	0.00351082
ZBED8	102.84	-0.79705	0.266811	0.000471481	0.00351121
DGKA	160.162	0.744267	0.246875	0.000471538	0.00351121
SOX5	943.202	-0.572764	0.181687	0.000472844	0.00351899
ALDOA	6345.39	0.464476	0.143418	0.000475915	0.00353988
TMEM245	1409.19	-0.366845	0.109485	0.000478212	0.003555
SPAST	954.202	-0.405824	0.122584	0.00048247	0.00358283
TRAPPC1	511.161	0.465769	0.142262	0.000482489	0.00358283
CHADL	53.762	-1.14005	0.416245	0.000483206	0.00358618
RPS6KA4	301.57	0.589434	0.187214	0.00048462	0.00359427
MAD2L2	432.593	-0.501042	0.155203	0.00048483	0.00359427
RBM43	94.6418	-0.809719	0.272755	0.000485121	0.00359444
SLC9A2	45.6786	-1.32056	0.509987	0.000485932	0.00359846
FAM110A	29.5237	-1.41422	0.537235	0.000487224	0.00360605
SH3GLB1	1782.18	0.424124	0.129136	0.000488544	0.00361383
SLC7A11	23.5772	2.24989	1.70155	0.0004925	0.00364108
RPL24	3727.47	0.305489	0.0902398	0.000497738	0.00367779
PTGS1	31.262	-1.64252	0.683718	0.00050024	0.00369425
ARHGEF17	1876.31	-0.514837	0.162715	0.000504418	0.00372306
GPM6A	3741.62	-0.375737	0.11393	0.000506799	0.00373858
EHBP1L1	350.412	0.541373	0.1703	0.000510915	0.00376688
PM20D2	375.76	0.554062	0.175055	0.000511434	0.00376864
RPN1	1413.65	0.44206	0.135138	0.000514427	0.00378861
PNP	308.726	0.549658	0.173681	0.000515812	0.00379674
CDKN2B	158.876	0.878648	0.308582	0.000521986	0.00384008
LOXL4	93.3831	1.25018	0.501522	0.000527441	0.00387803
RENBP	13.6033	-2.55269	1.20399	0.000527808	0.00387803
SPINT1	793.777	1.66077	0.773948	0.00052801	0.00387803
KCNJ4	15.4356	-2.01792	0.844827	0.000528541	0.00387981
EIF2B3	62.7092	1.13565	0.423005	0.00053266	0.00390791
DOCK7	1538.44	-0.357739	0.107448	0.00053345	0.00391158
AK4	411.284	0.637521	0.208758	0.000533823	0.00391218
SLC52A2	468.277	0.447383	0.135381	0.000534274	0.00391313
LRRC37A	103.511	-0.798019	0.271314	0.000534551	0.00391313
MAGI3	1050.94	-0.423185	0.129859	0.000534826	0.00391313
PNMA6A	50.6385	-1.05692	0.381224	0.00053652	0.00392339
NFS1	134.225	0.828551	0.286556	0.000538756	0.00393761
RNF149	330.177	0.505815	0.158145	0.000540718	0.0039498
SLC15A1	39.6587	1.23089	0.459505	0.000542513	0.00396076
SRXN1	502.957	0.543056	0.172496	0.000543449	0.00396544
DDX6	3990.57	-0.334354	0.100273	0.000544048	0.00396766
KMT2E	1587.33	-0.456283	0.141375	0.00054724	0.00398877
ASPHD2	100.838	0.824282	0.282828	0.000549679	0.00400438
ABCD2	39.977	-1.67512	0.755756	0.000550207	0.00400605
RPL18A	4616.89	0.303003	0.090189	0.000556621	0.00405056
NABP1	89.9913	1.2593	0.515255	0.000558537	0.00406231
STX3	95.873	0.874457	0.305837	0.000561117	0.00407644
CITED2	485.227	0.850466	0.305746	0.000561284	0.00407644
RGS2	113.421	0.830613	0.286841	0.000561716	0.00407644
CREB3	436.63	0.468962	0.145529	0.000561833	0.00407644
COL5A2	205.188	0.721628	0.242866	0.000561995	0.00407644
KAT7	759.88	-0.458308	0.142361	0.000565425	0.0040991
GALNT7	976.422	0.491206	0.153794	0.00056703	0.00410852
TMEM198	153.53	-0.737365	0.248989	0.000569063	0.00412104
LTBP3	3690.06	0.433326	0.133854	0.000570298	0.00412775
PCDH20	263.465	-0.949097	0.353586	0.000571355	0.00413318
STMN4	61.689	-1.16286	0.444549	0.000573543	0.00414678
PIKFYVE	1056.38	-0.396817	0.120811	0.000575008	0.00415513
ZIM2	9.6392	-2.74191	1.19025	0.000575621	0.00415733
FOXP1	73.7568	-0.959879	0.343225	0.000576842	0.00416391
MRC2	13625.2	-0.439467	0.136976	0.000577951	0.00416968
SYP	21.0768	-1.59271	0.625714	0.000578854	0.00417396
ZNF730	162.785	-0.66565	0.219974	0.000581305	0.00418938
MSL1	903.42	-0.380138	0.115608	0.000582558	0.00419616
SYNE1	2281.21	0.314309	0.0944384	0.000583717	0.00420226
CCDC68	15.2445	0.458995	0.905716	0.00058552	0.00421299
GALNT10	523.682	0.534862	0.170292	0.000589073	0.00423628
PLS1	187.857	0.809463	0.282161	0.000594079	0.00427
ST8SIA1	77.6903	-1.02919	0.38113	0.000595073	0.00427486
PBX1	150.288	-0.686315	0.229475	0.00059826	0.00429546
FBLIM1	216.914	0.808816	0.283722	0.000599235	0.00430016
FIGN	289.111	-0.633811	0.209646	0.000600712	0.00430846
NPTX1	51.4752	-1.29421	0.517621	0.000601959	0.00431511
PPP6C	269.777	-0.627932	0.206644	0.000602295	0.00431522
THAP4	520.323	0.450497	0.140105	0.000604736	0.0043304
CREB3L1	227.136	0.927226	0.34552	0.000607814	0.00435012
TMX1	1556.96	0.433704	0.134638	0.000608536	0.00435017
GFPT1	712.304	0.463691	0.145049	0.000608773	0.00435017
PLEKHA4	900.029	-0.434821	0.135056	0.000608791	0.00435017
DENND2A	303.728	0.649701	0.215976	0.000609141	0.00435036
IDH1	1573.37	-0.356631	0.108567	0.000611225	0.00436293
GSPT1	1888.41	0.344129	0.104319	0.000611845	0.00436504
RAB29	108.272	-0.818672	0.285058	0.00061314	0.00437195
ZNF114	19.0405	-1.75344	0.725648	0.000614795	0.00438143
HIST1H1B	1266.79	-0.681647	0.232774	0.000616298	0.00438949
PTP4A2	1463.48	0.37481	0.114615	0.000616578	0.00438949
NCOA2	778.974	-0.401651	0.123497	0.000617461	0.00439345
PCDHGA9	323.3	-0.545715	0.175532	0.000627257	0.00446079
ARID5A	62.131	1.7061	0.880255	0.000627921	0.00446315
ETNK2	101.157	0.818027	0.284554	0.000631377	0.00448534
PUS7	356.591	0.518737	0.165409	0.000632739	0.00449265
NSUN2	984.134	0.37423	0.114204	0.000634968	0.0045061
NECAB1	234.973	0.557312	0.179582	0.000635819	0.00450976
IFT122	342.837	-0.603791	0.198159	0.000638181	0.00452334
TANGO6	101.486	0.798363	0.276352	0.000638407	0.00452334
CACNA2D1	685.829	0.625782	0.208747	0.000640065	0.0045327
ANXA7	683.884	0.463908	0.145846	0.000642623	0.00454842
FBLN5	287.723	0.602013	0.19825	0.00064642	0.00457288
KIF4A	164.276	-0.944049	0.353343	0.000647559	0.00457854
SYNGR1	771.091	0.47869	0.151658	0.000648883	0.00458548
ARFGAP1	759.343	0.396265	0.121944	0.000652719	0.00460961
RARA	431.358	-0.48129	0.152291	0.000652982	0.00460961
MYCBP	252.678	0.64476	0.21484	0.000653938	0.00461393
KIFC1	575.696	-0.567288	0.184899	0.000654819	0.00461773
E2F8	78.2424	-0.955678	0.347769	0.000657353	0.00463316
ADAMTS7	312.731	-0.647124	0.217192	0.000658486	0.00463872
NRARP	819.661	0.826773	0.299385	0.000663385	0.0046684
MRPS30	381.087	0.527296	0.169376	0.000663393	0.0046684
RFX3	603.192	-0.628996	0.210366	0.000664064	0.00466866
WNK3	415.245	-0.525638	0.169159	0.000664222	0.00466866
CLIC1	1191.43	0.583094	0.192758	0.000664471	0.00466866
CCDC180	36.031	-1.37273	0.558997	0.000671512	0.00471566
ENDOG	83.1357	0.935023	0.341049	0.000674914	0.00473708
ZNF493	126.737	-0.709385	0.241404	0.000675793	0.00474077
EFR3A	1089.9	0.383026	0.118203	0.000676344	0.00474182
NAA15	1259.91	0.474049	0.151016	0.000676648	0.00474182
SEC23IP	952.687	0.371072	0.114141	0.000680495	0.0047663
RPS27A	4496.15	0.362284	0.112155	0.000683555	0.00478524
RIC1	707.926	0.455614	0.143728	0.000684274	0.00478778
ERAP2	124.62	0.92216	0.340064	0.000685727	0.00479546
SOX4	3797.93	-0.531556	0.172878	0.000689885	0.00482203
CADM1	1566.23	0.435079	0.136602	0.000702543	0.00490795
RASA3	977.464	-0.361402	0.11127	0.000707252	0.00493828
DAGLB	310.893	0.538147	0.175214	0.000710981	0.00496174
DUSP10	54.9902	1.01897	0.377484	0.000716381	0.00499683
CCDC9B	399.491	0.727441	0.253629	0.000724746	0.00505039
ARPIN	373.552	-0.579752	0.191886	0.000725032	0.00505039
AGO1	2182.75	-0.320557	0.099003	0.000725186	0.00505039
KATNAL1	329.038	-0.490924	0.157217	0.000727151	0.00506145
ACADVL	1895.5	0.418937	0.131685	0.00073304	0.0050998
PTDSS1	885.672	0.441678	0.139835	0.000739772	0.00514295
ZNF214	7.48707	-0.355016	0.672722	0.000740006	0.00514295
SLC6A6	29.106	1.63478	0.731576	0.000741724	0.00515222
ZNF462	420.118	-0.523651	0.1704	0.000744849	0.00517126
IRS1	574.279	0.643565	0.219409	0.000746521	0.00517824
RPLP2	4035.95	0.287956	0.0879822	0.000746624	0.00517824
PCDHGA4	184.337	-0.884123	0.329836	0.000747523	0.00517983
SZT2	1073.77	-0.369123	0.11496	0.000747624	0.00517983
GPR141	5.09436	0.295609	0.585097	0.000749664	0.00519129
ZNF521	853.375	-0.51294	0.167077	0.000750096	0.00519161
COL6A2	525.228	1.44183	0.64896	0.000758845	0.00524946
CD274	5.22959	0.303914	0.596921	0.000759769	0.00525315
WDR36	393.228	0.46299	0.147499	0.000761088	0.00525956
TCIM	64.209	0.979986	0.365357	0.00076503	0.00528409
DLD	1390.44	0.365648	0.113658	0.000767889	0.00530112
NOVA2	421.492	-0.459654	0.146634	0.000768563	0.00530304
CENPE	674.167	-0.594477	0.199346	0.000771433	0.00532012
CSRNP1	805.375	0.6022	0.202926	0.000775865	0.00534794
RBPMS2	38.8454	-1.36779	0.582116	0.000779715	0.0053713
ERVMER34-1	17.271	1.78444	0.770053	0.000780053	0.0053713
CYLD	482.637	0.575462	0.191683	0.000783602	0.00539298
UBE3C	1232.9	0.341063	0.104038	0.000786406	0.00540951
EIF2S2	298.414	0.586616	0.195469	0.000787782	0.0054162
DEGS1	1182.93	0.418299	0.132535	0.00079191	0.0054418
ELAVL4	5.64463	-0.387512	0.752144	0.000798695	0.00548562
PSMA1	999.321	0.398175	0.125338	0.000799888	0.00549102
IQCK	255.823	-0.695493	0.241957	0.000800912	0.00549523
TM4SF1	43.7459	1.37258	0.590412	0.000804602	0.00551774
URB1	2264.91	0.388266	0.121974	0.000805557	0.00552147
IL17D	62.4068	-0.94664	0.351439	0.000809099	0.00554293
ESPL1	162.949	-0.830875	0.304796	0.000811312	0.00555525
RUVBL2	1056.72	0.386387	0.121418	0.000811808	0.00555583
PCDHB15	32.5069	-1.20529	0.472369	0.000813358	0.0055636
CTTN	2069.47	0.335882	0.104147	0.000816636	0.00558318
RPS6KA2	756.322	0.434898	0.138267	0.000817624	0.00558709
NBEA	293.28	-0.625057	0.212528	0.000820477	0.00560374
CORO7	261.592	-0.696077	0.243953	0.00082099	0.0056044
CARF	182.151	-0.699434	0.243795	0.000821745	0.00560671
RTL6	1711.17	-0.385202	0.121634	0.000824373	0.00562179
RPL10A	6041.17	0.282852	0.0869464	0.000830717	0.0056581
BRI3	469.325	-0.440143	0.141137	0.000831081	0.0056581
LTA4H	989.792	0.39974	0.126012	0.000831089	0.0056581
ARMC2	67.8684	-0.947986	0.355405	0.00083138	0.0056581
CRTC1	400.087	-0.480481	0.155751	0.000833738	0.00567128
WFS1	632.642	0.449641	0.143958	0.000836092	0.00568441
IVNS1ABP	1585.44	0.372411	0.117031	0.000836588	0.00568491
RPS2	18209.6	0.287244	0.0879578	0.000840091	0.00570583
FGD1	317.974	-0.534346	0.176529	0.000853543	0.00579427
TTBK2	335.248	-0.642985	0.221848	0.000855622	0.00580545
TMEM120B	246.762	0.545405	0.180749	0.000856313	0.00580721
RPL22	2251.91	0.310542	0.0962813	0.000859865	0.00582836
LNPEP	334.764	0.496004	0.162104	0.000869732	0.00589227
STRAP	2597.46	0.312622	0.0970996	0.000873124	0.00591227
APPBP2	1377.49	-0.397884	0.126499	0.000880165	0.00595492
EIF3C	5198.77	0.333543	0.103987	0.000880308	0.00595492
CTSV	527.716	0.724433	0.261177	0.000885528	0.00598722
PPP1R1B	38.9379	-1.8175	1.08426	0.000888006	0.00600095
RASL11A	22.1655	0.426489	0.790442	0.000898538	0.00606908
DAP3	782.13	0.374739	0.118312	0.000900607	0.00608
MCF2L	93.885	-0.915392	0.346254	0.000902484	0.00608962
MXRA8	332.959	-0.646888	0.22573	0.000904916	0.00610297
HEATR3	287.212	0.521432	0.172703	0.000914178	0.00616234
LRRC32	10.6923	-3.9213	1.91146	0.000916713	0.00617633
ZNF492	46.48	-1.17107	0.47767	0.0009202	0.00619672
PES1	1059.11	0.406205	0.130131	0.000923536	0.00621607
[truncated: 13,919 more rows]

## Sheet: Downregulated genes GSEA
A list of gene sets which significantly overlap with the downregulated genes in our cell model.
Category	GeneSet	N_genes	N_overlap	p	adjP	genes	link
GO_bp	GO_NEUROGENESIS	1205	264	5.41243e-25	3.97814e-21	MXRA8:RERE:DRAXIN:NBL1:RAP1GAP:STMN1:SZT2:ZSWIM5:DOCK7:CELSR2:CSF1:PHGDH:SRGAP2C:CHRNB2:IGSF9:KCNJ10:VANGL2:USP21:PBX1:ASPM:CRB1:NAV1:GPR37L1:CNTN2:SRGAP2:PROX1:MARK1:ENAH:DISC1:ZEB1:NRP1:FZD8:PRKG1:UNC5B:DLG5:BMPR1A:KCNIP2:LDB1:SUFU:VAX1:NANOS1:BRSK2:DCHS1:SOX6:LRP4:DAGLA:ROM1:LRTOMT:MAP6:MYO7A:NCAM1:DDX6:SORL1:FEZ1:LRP6:SOX5:ADCY6:FAIM2:ERBB3:LRP1:PLXNC1:ASCL1:APPL2:DTX1:CIT:WASF3:HMGB1:TRPC4:E…	http://www.gsea-msigdb.org/gsea/msigdb/cards/GO_NEUROGENESIS
GO_bp	GO_NEURON_DIFFERENTIATION	1021	230	2.35061e-23	8.63849e-20	RERE:DRAXIN:NBL1:RAP1GAP:STMN1:SZT2:ZSWIM5:DOCK7:CELSR2:PHGDH:SRGAP2C:CHRNB2:IGSF9:VANGL2:USP21:PBX1:ASPM:CRB1:GPR37L1:CNTN2:SRGAP2:PROX1:MARK1:ENAH:ZEB1:NRP1:FZD8:PRKG1:UNC5B:DLG5:KCNIP2:LDB1:SUFU:VAX1:NANOS1:BRSK2:LRP4:ROM1:LRTOMT:MAP6:MYO7A:NCAM1:DDX6:FEZ1:LRP6:ADCY6:FAIM2:LRP1:PLXNC1:ASCL1:DTX1:HMGB1:EDNRB:FARP1:NFATC4:FOXG1:PRKD1:MDGA2:MDGA2:NIN:SIPA1L1:NRXN3:BCL11B:GABRB3:GABRA5:SEMA6D:TCF1…	http://www.gsea-msigdb.org/gsea/msigdb/cards/GO_NEURON_DIFFERENTIATION
GO_bp	GO_REGULATION_OF_NERVOUS_SYSTEM_DEVELOPMENT	689	164	3.95666e-19	9.69381e-16	CLSTN1:DRAXIN:NBL1:ZSWIM5:DOCK7:CSF1:SRGAP2C:CHRNB2:VANGL2:PBX1:ASPM:KIF14:GPR37L1:CNTN2:SRGAP2:PROX1:MARK1:DISC1:ZEB1:NRP1:LRRTM3:DLG5:BMPR1A:SUFU:VAX1:BRSK2:LRP4:MAP6:DDX6:SORL1:AMIGO2:ADCY6:LRP1:PLXNC1:ASCL1:APPL2:RFX4:DTX1:WASF3:EDNRB:DCT:NFATC4:FOXG1:PRKD1:NIN:SIPA1L1:BCL11B:SEMA6D:TCF12:ZNF609:ISLR2:FES:METRN:SOX8:MT3:CX3CL1:NDRG4:EFNB3:NTN1:SRCIN1:RARA:RND2:SPAG9:MMD:SOX9:RNF157:TIMP2:TCF4…	http://www.gsea-msigdb.org/gsea/msigdb/cards/GO_REGULATION_OF_NERVOUS_SYSTEM_DEVELOPMENT
GO_bp	GO_CENTRAL_NERVOUS_SYSTEM_DEVELOPMENT	713	166	2.42088e-18	4.44838e-15	RERE:DRAXIN:STMN1:ARID1A:SZT2:SSBP3:DOCK7:PHGDH:SRGAP2C:CHRNB2:BCAN:KCNJ10:ASPM:KIF14:GPR37L1:CNTN2:SRGAP2:PROX1:CENPF:ZEB1:NRP1:PRKG1:DLG5:BMPR1A:LDB1:SUFU:VAX1:NANOS1:SOX6:SLC1A2:ATN1:LRP6:GRIN2B:AMIGO2:COL2A1:FAIM2:ACVR1B:LRP1:ASCL1:RFX4:KDM2B:WASF3:TRPC4:DCT:ZIC5:ZIC2:MYO16:FOXG1:MDGA2:MDGA2:NIN:SYNE2:CALM1:BCL11B:CKB:GABRA5:TYRO3:TTBK2:SEMA6D:BBS4:ARNT2:ACAN:SOX8:ABAT:GRIN2A:SALL1:MT3:NDRG4:…	http://www.gsea-msigdb.org/gsea/msigdb/cards/GO_CENTRAL_NERVOUS_SYSTEM_DEVELOPMENT
GO_bp	GO_NEURON_DEVELOPMENT	853	184	1.31776e-16	1.93711e-13	RERE:DRAXIN:NBL1:RAP1GAP:STMN1:SZT2:ZSWIM5:DOCK7:CELSR2:PHGDH:SRGAP2C:CHRNB2:IGSF9:VANGL2:USP21:CRB1:CNTN2:SRGAP2:MARK1:ENAH:NRP1:PRKG1:UNC5B:DLG5:KCNIP2:VAX1:NANOS1:BRSK2:LRP4:LRTOMT:MAP6:MYO7A:NCAM1:FEZ1:ADCY6:LRP1:PLXNC1:ASCL1:HMGB1:EDNRB:FARP1:NFATC4:FOXG1:PRKD1:NIN:SIPA1L1:NRXN3:BCL11B:GABRB3:GABRA5:SEMA6D:BBS4:NEO1:ISLR2:FES:METRN:MT3:CX3CL1:NDRG4:EFNB3:NTN1:GAS7:LLGL1:SRCIN1:CNP:CNTNAP1:RN…	http://www.gsea-msigdb.org/gsea/msigdb/cards/GO_NEURON_DEVELOPMENT
GO_bp	GO_HEAD_DEVELOPMENT	572	135	1.50787e-15	1.84714e-12	RERE:DRAXIN:STMN1:ARID1A:SZT2:SSBP3:DOCK7:PHGDH:SRGAP2C:CHRNB2:BCAN:ASPM:KIF14:GPR37L1:CNTN2:SRGAP2:PROX1:CENPF:NRP1:PRKG1:DLG5:BMPR1A:LDB1:VAX1:NANOS1:SLC1A2:LRP6:GRIN2B:AMIGO2:COL2A1:FAIM2:LRP1:ASCL1:RFX4:KDM2B:DCT:ZIC2:MYO16:FOXG1:NIN:SYNE2:CALM1:BCL11B:CKB:GABRA5:TYRO3:TTBK2:SEMA6D:BBS4:ARNT2:ABAT:GRIN2A:SALL1:MT3:NDRG4:HYDIN:ATXN1L:THRA:RARA:CNP:EZH1:BPTF:SOX9:FOXJ1:SPHK1:NOTCH3:ARHGAP35:GRI…	http://www.gsea-msigdb.org/gsea/msigdb/cards/GO_HEAD_DEVELOPMENT
GO_bp	GO_REGULATION_OF_CELL_DEVELOPMENT	696	153	1.22591e-14	1.2872e-11	DRAXIN:NBL1:ZSWIM5:DOCK7:CSF1:SRGAP2C:CHRNB2:PBX1:ASPM:KIF14:GPR37L1:CNTN2:SRGAP2:PROX1:MARK1:DISC1:ZEB1:NRP1:DLG5:BMPR1A:VAX1:BRSK2:LRP4:MAP6:DDX6:SORL1:ADCY6:LRP1:PLXNC1:ASCL1:APPL2:DTX1:EDNRB:DCT:NFATC4:FOXG1:PRKD1:AKAP6:NIN:SIPA1L1:BCL11B:SEMA6D:TCF12:ZNF609:ISLR2:FES:METRN:SOX8:MT3:CX3CL1:NDRG4:TRPV1:EFNB3:NTN1:SRCIN1:RARA:RND2:SPAG9:MMD:SOX9:RNF157:TIMP2:TCF4:NEDD4L:NOTCH3:UNC13A:CRTC1:DLL3…	http://www.gsea-msigdb.org/gsea/msigdb/cards/GO_REGULATION_OF_CELL_DEVELOPMENT
GO_bp	GO_REGULATION_OF_NEURON_DIFFERENTIATION	505	121	1.54877e-14	1.42293e-11	DRAXIN:NBL1:ZSWIM5:SRGAP2C:CHRNB2:PBX1:ASPM:GPR37L1:CNTN2:PROX1:MARK1:ZEB1:NRP1:DLG5:BRSK2:LRP4:MAP6:DDX6:ADCY6:LRP1:PLXNC1:ASCL1:DTX1:EDNRB:NFATC4:FOXG1:PRKD1:NIN:SIPA1L1:BCL11B:SEMA6D:TCF12:ISLR2:FES:METRN:SOX8:MT3:CX3CL1:NDRG4:EFNB3:NTN1:SRCIN1:RARA:RND2:SPAG9:MMD:SOX9:RNF157:TIMP2:TCF4:NEDD4L:NOTCH3:UNC13A:CRTC1:MEGF8:APOE:ARHGAP35:CACNG7:SOX11:KIDINS220:CCDC88A:BCL11A:MEIS1:SEMA4C:ZEB2:DLX1:…	http://www.gsea-msigdb.org/gsea/msigdb/cards/GO_REGULATION_OF_NEURON_DIFFERENTIATION
GO_bp	GO_CELL_PROJECTION_ORGANIZATION	1184	227	3.48202e-14	2.84365e-11	RERE:DRAXIN:NBL1:RAP1GAP:STMN1:TEKT2:DNALI1:SZT2:ZSWIM5:SPATA6:DOCK7:FNBP1L:CELSR2:PHGDH:SRGAP2C:CHRNB2:IGSF9:VANGL2:USP21:CNTN2:SRGAP2:MARK1:ENAH:DISC1:ACTN2:NRP1:PRKG1:UNC5B:DLG5:VAX1:BRSK2:LRP4:INPPL1:MAP6:MYO7A:DYNC2H1:NCAM1:FEZ1:GRIN2B:ABCD2:ADCY6:LRP1:RAB3IP:PLXNC1:FGD6:RFX4:IFT81:WASF3:HMGB1:FARP1:NFATC4:FOXG1:PRKD1:NIN:SYNE2:SIPA1L1:NRXN3:BCL11B:HAUS2:TTBK2:SEMA6D:BBS4:NEO1:ISLR2:FES:WDR9…	http://www.gsea-msigdb.org/gsea/msigdb/cards/GO_CELL_PROJECTION_ORGANIZATION
GO_bp	GO_CELL_PART_MORPHOGENESIS	540	124	1.94368e-13	1.42861e-10	RERE:DRAXIN:NBL1:RAP1GAP:STMN1:SZT2:ZSWIM5:DOCK7:CELSR2:CHRNB2:IGSF9:VANGL2:CNTN2:SRGAP2:ENAH:NRP1:UNC5B:VAX1:BRSK2:LRP4:MAP6:NCAM1:FEZ1:LRP1:PLXNC1:FARP1:NFATC4:FOXG1:NIN:SIPA1L1:NRXN3:BCL11B:SEMA6D:NEO1:ISLR2:METRN:MT3:EFNB3:NTN1:GAS7:LLGL1:SRCIN1:CNP:CNTNAP1:RND2:RNF157:NPTX1:EPB41L3:NEDD4L:UNC13A:SPTBN4:MEGF8:APOE:ARHGAP35:MYH14:CACNG7:KIDINS220:DPYSL5:SPAST:BCL11A:SEMA4C:ZEB2:KIF5C:MAP2:FN1:…	http://www.gsea-msigdb.org/gsea/msigdb/cards/GO_CELL_PART_MORPHOGENESIS
GO_bp	GO_CELL_MORPHOGENESIS_INVOLVED_IN_NEURON_DIFFERENTIATION	465	111	2.63616e-13	1.76143e-10	RERE:DRAXIN:RAP1GAP:STMN1:SZT2:ZSWIM5:DOCK7:CELSR2:CHRNB2:IGSF9:VANGL2:CNTN2:ENAH:NRP1:UNC5B:VAX1:BRSK2:LRP4:MAP6:MYO7A:NCAM1:FEZ1:LRP1:PLXNC1:FARP1:NFATC4:FOXG1:NIN:SIPA1L1:NRXN3:BCL11B:SEMA6D:NEO1:ISLR2:METRN:MT3:EFNB3:NTN1:LLGL1:SRCIN1:CNP:RND2:UNK:NPTX1:NEDD4L:SPTBN4:MEGF8:APOE:ARHGAP35:KIDINS220:DPYSL5:SPAST:SEMA4C:ZEB2:KIF5C:MAP2:FN1:OBSL1:DOCK10:PTPRA:SRC:ADNP:DOK5:CDH4:SS18L1:DSCAM:S100B:…	http://www.gsea-msigdb.org/gsea/msigdb/cards/GO_CELL_MORPHOGENESIS_INVOLVED_IN_NEURON_DIFFERENTIATION
GO_bp	GO_CELLULAR_COMPONENT_MORPHOGENESIS	864	174	7.12219e-13	4.36234e-10	RERE:DRAXIN:NBL1:RAP1GAP:STMN1:AGO4:SZT2:ZSWIM5:DOCK7:CELSR2:CHRNB2:IGSF9:CASQ1:VANGL2:KIF14:CNTN2:SRGAP2:PROX1:ENAH:ACTN2:NRP1:UNC5B:SYNPO2L:VAX1:BRSK2:SOX6:LRP4:MAP6:MYO7A:NCAM1:FEZ1:ZNF385A:LRP1:PLXNC1:FGD6:WASF3:FARP1:NFATC4:FOXG1:NIN:SIPA1L1:NRXN3:BCL11B:TYRO3:SEMA6D:TMOD2:NEO1:ISLR2:FES:METRN:MT3:EFNB3:NTN1:GAS7:LLGL1:SRCIN1:CNP:CNTNAP1:RND2:UNK:RNF157:NPTX1:EPB41L3:NEDD4L:PALM:UNC13A:SPTBN…	http://www.gsea-msigdb.org/gsea/msigdb/cards/GO_CELLULAR_COMPONENT_MORPHOGENESIS
GO_bp	GO_CELL_MORPHOGENESIS_INVOLVED_IN_DIFFERENTIATION	581	128	1.83564e-12	1.03784e-09	RERE:DRAXIN:RAP1GAP:STMN1:SZT2:ZSWIM5:DOCK7:CELSR2:CHRNB2:IGSF9:VANGL2:KIF14:CNTN2:SRGAP2:PROX1:ENAH:NRP1:UNC5B:VAX1:BRSK2:LRP4:MAP6:MYO7A:NCAM1:FEZ1:ZNF385A:LRP1:PLXNC1:FARP1:NFATC4:FOXG1:NIN:SIPA1L1:NRXN3:BCL11B:TYRO3:SEMA6D:NEO1:ISLR2:METRN:MT3:EFNB3:NTN1:LLGL1:SRCIN1:CNP:RND2:UNK:NPTX1:NEDD4L:SPTBN4:MEGF8:APOE:ARHGAP35:KIDINS220:DPYSL5:SPAST:SEMA4C:ZEB2:KIF5C:MAP2:FN1:OBSL1:DOCK10:PTPRA:SRC:P…	http://www.gsea-msigdb.org/gsea/msigdb/cards/GO_CELL_MORPHOGENESIS_INVOLVED_IN_DIFFERENTIATION
GO_bp	GO_SYNAPTIC_SIGNALING	502	114	4.18747e-12	2.19842e-09	PLEKHG5:CLSTN1:KIF1B:GRIK3:RIMS3:CHRNB2:KCNJ10:ATP1A2:CACNA1E:GLUL:CNTN2:CACNB2:GAD2:KCNIP2:SORCS3:CTBP2:RIC3:SLC1A2:CHRM4:DAGLA:NRXN2:CNIH2:FCHSD2:DLG2:LRP6:GRIN2B:PCDH8:JPH4:NFATC4:NOVA1:TRIM9:SIPA1L1:CALM1:GABRB3:GABRA5:TMOD2:BAIAP3:ABAT:GRIN2A:CX3CL1:CALB2:TRPV1:EFNB3:RARA:CNP:CACNA1G:CACNG5:NPTX1:SLC1A6:UNC13A:CRTC1:HOMER3:GRIK5:APOE:DMPK:GRIN2D:CACNG7:CACNG8:CACNB4:GAD1:PTPRA:PLCB1:SRC:SLC3…	http://www.gsea-msigdb.org/gsea/msigdb/cards/GO_SYNAPTIC_SIGNALING
GO_bp	GO_REGULATION_OF_CELL_DIFFERENTIATION	1287	234	4.6694e-12	2.28801e-09	MAD2L2:DRAXIN:NBL1:AGO4:AGO1:AGO3:PTCH2:ZSWIM5:DOCK7:SORT1:CSF1:SRGAP2C:HIST2H3D:HIST2H4A:CHRNB2:PBX1:ASPM:KIF14:GPR37L1:CNTN2:SRGAP2:PROX1:MARK1:DISC1:ZEB1:NRP1:DLG5:ZMIZ1:BMPR1A:LDB1:SUFU:VAX1:BRSK2:LMO1:SOX6:LMO2:LRP4:NUMA1:PLEKHB1:MAP6:KMT2A:DDX6:SORL1:CDKN1B:APOLD1:SOX5:ADCY6:KMT2D:ACVR1B:ZNF385A:LRP1:PLXNC1:ASCL1:APPL2:DTX1:TESC:ZNF268:HMGB1:EDNRB:DCT:ZNF219:NFATC4:FOXG1:PRKD1:AKAP6:NIN:SMO…	http://www.gsea-msigdb.org/gsea/msigdb/cards/GO_REGULATION_OF_CELL_DIFFERENTIATION
GO_bp	GO_NEGATIVE_REGULATION_OF_NERVOUS_SYSTEM_DEVELOPMENT	236	67	5.22506e-12	2.40026e-09	DRAXIN:SRGAP2C:PBX1:ASPM:GPR37L1:CNTN2:SRGAP2:NRP1:BMPR1A:SUFU:VAX1:LRP4:DDX6:SORL1:ADCY6:LRP1:ASCL1:APPL2:RFX4:DTX1:EDNRB:NFATC4:FOXG1:SEMA6D:SOX8:MT3:CX3CL1:EFNB3:NTN1:SOX9:NOTCH3:DLL3:APOE:SOX11:BCL11A:MEIS1:SEMA4C:DLX1:DLX2:MAP2:ERBB4:CTDSP1:ITM2C:RTN4R:KREMEN1:EIF4ENIF1:CTNNB1:ROBO2:SEMA5B:IFT122:HES1:RUFY3:SEMA5A:SEMA6A:KIAA0319:SYNGAP1:TNFRSF21:FOXO3:DLL1:GLI3:PTN:ASAP1:KANK1:TSC1:NOTCH1:N…	http://www.gsea-msigdb.org/gsea/msigdb/cards/GO_NEGATIVE_REGULATION_OF_NERVOUS_SYSTEM_DEVELOPMENT
GO_bp	GO_POSITIVE_REGULATION_OF_NERVOUS_SYSTEM_DEVELOPMENT	395	95	9.46751e-12	4.0933e-09	CLSTN1:NBL1:CSF1:SRGAP2C:ASPM:GPR37L1:PROX1:DISC1:ZEB1:NRP1:LRRTM3:DLG5:MAP6:AMIGO2:LRP1:PLXNC1:ASCL1:WASF3:DCT:FOXG1:PRKD1:NIN:TCF12:ZNF609:ISLR2:FES:METRN:SOX8:CX3CL1:NDRG4:NTN1:RARA:RND2:SPAG9:MMD:RNF157:TIMP2:TCF4:NEDD4L:UNC13A:CRTC1:MEGF8:APOE:ARHGAP35:LRRC4B:CACNG7:SOX11:KIDINS220:ZEB2:SLC25A12:DLX1:DLX2:FN1:OBSL1:ADNP:CDH4:SS18L1:PCP4:DSCAM:S100B:LRRN1:CTNNB1:TRAK1:PLXNB1:ROBO2:ROBO1:HES1:…	http://www.gsea-msigdb.org/gsea/msigdb/cards/GO_POSITIVE_REGULATION_OF_NERVOUS_SYSTEM_DEVELOPMENT
GO_bp	GO_AXON_DEVELOPMENT	403	96	1.31666e-11	5.37638e-09	DRAXIN:RAP1GAP:STMN1:SZT2:ZSWIM5:DOCK7:CHRNB2:IGSF9:VANGL2:CNTN2:ENAH:NRP1:UNC5B:VAX1:BRSK2:LRP4:MAP6:NCAM1:FEZ1:LRP1:PLXNC1:FOXG1:NIN:SIPA1L1:NRXN3:BCL11B:SEMA6D:NEO1:ISLR2:METRN:MT3:EFNB3:NTN1:LLGL1:CNP:RND2:NPTX1:SPTBN4:MEGF8:APOE:ARHGAP35:DPYSL5:SPAST:SEMA4C:ZEB2:KIF5C:MAP2:FN1:PTPRA:SRC:ADNP:DOK5:CDH4:NCAM2:DSCAM:S100B:RTN4R:KREMEN1:CHL1:TRAK1:PLXNB1:CELSR3:ROBO2:ROBO1:BOC:SEMA5B:APBB2:RUFY3…	http://www.gsea-msigdb.org/gsea/msigdb/cards/GO_AXON_DEVELOPMENT
GO_bp	GO_LOCOMOTION	1209	220	2.14717e-11	8.30615e-09	PLEKHG5:RERE:DRAXIN:NBL1:RAP1GAP:ASAP3:TEKT2:ZSWIM5:DOCK7:F3:CSF1:SRGAP2C:CELF3:IGSF9:ATP1A2:VANGL2:GLUL:ASPM:KIF14:NAV1:PIK3C2B:CNTN2:SRGAP2:PROX1:MARK1:ENAH:DISC1:NRP1:PRKG1:UNC5B:DLG5:BMPR1A:MMRN2:LDB1:SMC3:VAX1:NANOS1:DCHS1:DGKZ:CHRM4:NCAM1:SORL1:FEZ1:ARID2:ACVR1B:ERBB3:LRP1:SRGAP1:PLXNC1:ASCL1:APPL2:ZNF268:HMGB1:PDS5B:EDNRB:FOXG1:PRKD1:SYNE2:VASH1:NRXN3:BCL11B:SPRED1:TYRO3:TTBK2:DUOX1:SEMA6D…	http://www.gsea-msigdb.org/gsea/msigdb/cards/GO_LOCOMOTION
GO_bp	GO_CYTOSKELETON_ORGANIZATION	1003	187	1.11119e-10	4.08362e-08	MAD2L2:ARHGEF10L:ASAP3:STMN1:TEKT2:DNALI1:KIF2C:DOCK7:GPSM2:PSRC1:SRGAP2C:ARHGEF11:CASQ1:VANGL2:NOS1AP:KLHL20:ASPM:NAV1:CNTN2:SRGAP2:PROX1:MARK1:DISC1:ACTN2:FMN2:ARHGAP12:NRP1:PRKG1:SYNPO2L:KIF11:PLCE1:ADD3:SMC3:BRSK2:NUMA1:INPPL1:FCHSD2:ARHGEF17:MAP6:CRYAB:CDKN1B:ESPL1:LRP1:FGD6:GAS2L3:CIT:HIP1R:WASF3:KATNAL1:BORA:NIN:SYNE2:SIPA1L1:CCDC88C:NUSAP1:HAUS2:STARD9:TTBK2:TMOD2:CORO2B:BBS4:FES:CCNF:COR…	http://www.gsea-msigdb.org/gsea/msigdb/cards/GO_CYTOSKELETON_ORGANIZATION
GO_bp	GO_PATTERN_SPECIFICATION_PROCESS	274	70	3.34609e-10	1.17113e-07	NBL1:SSBP3:CELSR2:VANGL2:PBX1:ZEB1:NRP1:BMPR1A:LDB1:SUFU:DCHS1:LRP4:LRP6:ACVR1B:ASCL1:RFX4:KDM2B:PCDH8:FOXG1:BBS4:NKD1:NDRG4:TBX2:BPTF:FOXJ1:CCDC40:TSHZ1:APC2:DLL3:MEGF8:DRC1:ZEB2:TTC21B:DLX1:DLX2:PGAP1:ERBB4:HES6:MAFB:ACVR2B:CTNNB1:ROBO2:ROBO1:IFT122:ZIC1:HES1:CC2D2A:RBPJ:GSX2:SPRY1:APC:SYNGAP1:MDFI:DLL1:SP8:DNAH11:GLI3:SMO:SMARCD3:STC1:SFRP1:LRRC6:ARC:RFX3:CRB2:PBX3:NOTCH1:EFNB1:CITED1:GPC3	http://www.gsea-msigdb.org/gsea/msigdb/cards/GO_PATTERN_SPECIFICATION_PROCESS
GO_bp	GO_FOREBRAIN_DEVELOPMENT	272	69	6.22844e-10	2.08086e-07	DRAXIN:ARID1A:SZT2:DOCK7:SRGAP2C:CHRNB2:BCAN:ASPM:KIF14:CNTN2:SRGAP2:PROX1:NRP1:PRKG1:BMPR1A:SLC1A2:LRP6:LRP1:ASCL1:RFX4:KDM2B:DCT:FOXG1:NIN:SYNE2:BCL11B:TYRO3:BBS4:SALL1:RARA:CNP:EZH1:NOTCH3:ARHGAP35:ZEB2:TTC21B:DLX1:DLX2:PGAP1:ERBB4:KIF1A:PLCB1:SRC:SLC32A1:RTN4R:CTNNB1:ROBO2:ROBO1:HES1:RBPJ:GSX2:DCLK2:SRD5A1:SEMA5A:POU3F2:NPY:GLI3:DLX5:SMO:PTN:CNTNAP2:EZH2:CHD7:EXT1:DAB2IP:TSC1:NOTCH1:ARX:OPHN1	http://www.gsea-msigdb.org/gsea/msigdb/cards/GO_FOREBRAIN_DEVELOPMENT
GO_bp	GO_BEHAVIOR	418	93	1.33633e-09	4.22739e-07	PER3:OPRD1:GPR88:KCNA2:CHRNB2:KCNJ10:ATP1A2:CNTN2:SORCS3:SLC1A2:NRXN2:GRIN2B:ZNF385A:ZFHX2:JPH4:NFATC4:NOVA1:NRXN3:KCNK10:UNC79:GABRA5:GATM:TMOD2:BBS4:ABAT:GRIN2A:NDRG4:ATXN1L:TRPV1:EFNB3:PPP1R1B:THRA:CNP:C1QL1:GNG7:INSR:CRTC1:SPTBN4:APOE:GRIN2D:MYH14:MEIS1:SCN1A:GAD1:PLCB1:ADNP:DSCAM:S100B:SEZ6L:CHL1:SLC6A1:ZIC1:BCHE:NPY2R:SRD5A1:ANKH:SLC1A3:RNF180:HMGCR:THBS4:ARRDC3:EGR1:GRIA1:CREBRF:SYNGAP1:TT…	http://www.gsea-msigdb.org/gsea/msigdb/cards/GO_BEHAVIOR
GO_bp	GO_CELL_CELL_SIGNALING	1137	202	1.38037e-09	4.22739e-07	PLEKHG5:CLSTN1:KIF1B:MAD2L2:DRAXIN:AGO4:AGO1:AGO3:GRIK3:RIMS3:CELSR2:BCL9:CHRNB2:KCNJ10:ATP1A2:VANGL2:CACNA1E:GLUL:ASPM:CRB1:KDM5B:CNTN2:MARK1:DISC1:CACNB2:GAD2:NRP1:FZD8:KCNIP2:LDB1:SORCS3:FAM53B:CTBP2:AP2A2:BRSK2:RIC3:SLC1A2:CHRM4:LRP4:DAGLA:NRXN2:CNIH2:ANO1:FCHSD2:DLG2:SCN4B:LRP6:GRIN2B:CALCOCO1:LRP1:HMGA2:AMER2:PCDH8:JPH4:NFATC4:NOVA1:TRIM9:GNG2:SIPA1L1:CALM1:CCDC88C:GABRB3:GABRA5:TYRO3:TMOD2…	http://www.gsea-msigdb.org/gsea/msigdb/cards/GO_CELL_CELL_SIGNALING
GO_bp	GO_NEURON_PROJECTION_GUIDANCE	216	58	1.48871e-09	4.3768e-07	DRAXIN:RAP1GAP:ZSWIM5:IGSF9:VANGL2:CNTN2:ENAH:NRP1:UNC5B:VAX1:NCAM1:FEZ1:LRP1:PLXNC1:FOXG1:NRXN3:BCL11B:SEMA6D:NEO1:EFNB3:NTN1:SPTBN4:MEGF8:ARHGAP35:DPYSL5:SEMA4C:KIF5C:PTPRA:SRC:DOK5:CDH4:DSCAM:CHL1:PLXNB1:CELSR3:ROBO2:ROBO1:BOC:SEMA5B:APBB2:GAB1:SEMA5A:EFNA5:SEMA6A:TUBB2B:ETV1:GLI3:GRB10:DLX5:SMO:DPYSL2:FZD3:MATN2:EXT1:SHC3:ARX:OPHN1:EFNB1	http://www.gsea-msigdb.org/gsea/msigdb/cards/GO_NEURON_PROJECTION_GUIDANCE
GO_bp	GO_POSITIVE_REGULATION_OF_DEVELOPMENTAL_GROWTH	124	40	1.8255e-09	5.16056e-07	CSF1:PROX1:NRP1:BMPR1A:GPAM:LRP1:ACACB:AKAP6:BBS4:ISLR2:NTN1:RND2:TBX2:RNF157:NEDD4L:INSR:UNC13A:SPTBN4:MEGF8:CACNG7:ERBB4:FN1:PLCB1:ADNP:CDH4:DSCAM:RBPJ:RUFY3:SEMA5A:NIPBL:EFNA5:CPNE5:POU3F2:DLL1:SMO:CHD7:ZFPM2:NOTCH1:ARX:GDI1	http://www.gsea-msigdb.org/gsea/msigdb/cards/GO_POSITIVE_REGULATION_OF_DEVELOPMENTAL_GROWTH
GO_bp	GO_NEGATIVE_REGULATION_OF_NEURON_DIFFERENTIATION	180	51	1.97612e-09	5.31001e-07	DRAXIN:SRGAP2C:PBX1:ASPM:GPR37L1:CNTN2:NRP1:LRP4:DDX6:ADCY6:LRP1:ASCL1:DTX1:EDNRB:NFATC4:FOXG1:SEMA6D:SOX8:MT3:EFNB3:NTN1:SOX9:NOTCH3:APOE:BCL11A:MEIS1:SEMA4C:DLX1:DLX2:MAP2:CTDSP1:ITM2C:RTN4R:KREMEN1:EIF4ENIF1:SEMA5B:HES1:RUFY3:SEMA5A:SEMA6A:KIAA0319:SYNGAP1:FOXO3:DLL1:GLI3:ASAP1:KANK1:TSC1:NOTCH1:NLGN3:GDI1	http://www.gsea-msigdb.org/gsea/msigdb/cards/GO_NEGATIVE_REGULATION_OF_NEURON_DIFFERENTIATION
GO_bp	GO_GLUTAMATE_RECEPTOR_SIGNALING_PATHWAY	74	29	2.02286e-09	5.31001e-07	GRIK3:ACTN2:DAGLA:CNIH2:DLG2:GRIA4:GRIN2B:GRIN2A:NETO2:CX3CL1:CACNG5:UNC13A:HOMER3:GRIK5:GRIN2D:CACNG7:CACNG8:PLCB1:GRIK1:KLHL24:GRIA2:GRIA1:CPEB4:GRM8:PTK2B:ARC:DAPK1:NLGN3:GRIA3	http://www.gsea-msigdb.org/gsea/msigdb/cards/GO_GLUTAMATE_RECEPTOR_SIGNALING_PATHWAY
GO_bp	GO_NEGATIVE_REGULATION_OF_CELL_DEVELOPMENT	253	64	2.95008e-09	7.47691e-07	DRAXIN:SRGAP2C:PBX1:ASPM:GPR37L1:CNTN2:SRGAP2:NRP1:BMPR1A:VAX1:LRP4:DDX6:SORL1:ADCY6:LRP1:ASCL1:APPL2:DTX1:EDNRB:NFATC4:FOXG1:SEMA6D:SOX8:MT3:CX3CL1:TRPV1:EFNB3:NTN1:SOX9:NOTCH3:DLL3:APOE:SOX11:BCL11A:MEIS1:SEMA4C:DLX1:DLX2:MAP2:ERBB4:CTDSP1:ITM2C:RTN4R:KREMEN1:EIF4ENIF1:CTNNB1:SEMA5B:HES1:RUFY3:SEMA5A:EFNA5:SEMA6A:KIAA0319:SYNGAP1:FOXO3:DLL1:GLI3:PTN:ASAP1:KANK1:TSC1:NOTCH1:NLGN3:GDI1	http://www.gsea-msigdb.org/gsea/msigdb/cards/GO_NEGATIVE_REGULATION_OF_CELL_DEVELOPMENT
GO_bp	GO_CENTRAL_NERVOUS_SYSTEM_NEURON_DIFFERENTIATION	126	40	3.08857e-09	7.56701e-07	DRAXIN:SZT2:CHRNB2:CNTN2:PROX1:NRP1:LDB1:SUFU:NANOS1:LRP6:FAIM2:ASCL1:FOXG1:MDGA2:MDGA2:NIN:BCL11B:SALL1:SPTBN4:ARHGAP35:ZEB2:DLX1:DLX2:MAP2:ERBB4:CTNNB1:ROBO2:ROBO1:HES1:GSX2:DCLK2:SOX4:MDGA1:NPY:GLI3:FZD1:DLX5:SMO:SFRP1:ARX:OPHN1	http://www.gsea-msigdb.org/gsea/msigdb/cards/GO_CENTRAL_NERVOUS_SYSTEM_NEURON_DIFFERENTIATION
GO_bp	GO_CELL_MOTILITY	1044	187	3.22433e-09	7.64478e-07	PLEKHG5:RERE:NBL1:ASAP3:TEKT2:DOCK7:F3:CSF1:SRGAP2C:CELF3:VANGL2:GLUL:ASPM:KIF14:NAV1:PIK3C2B:CNTN2:SRGAP2:PROX1:MARK1:DISC1:NRP1:PRKG1:DLG5:BMPR1A:MMRN2:LDB1:VAX1:NANOS1:DCHS1:DGKZ:SORL1:ARID2:ACVR1B:ERBB3:LRP1:SRGAP1:PLXNC1:ASCL1:APPL2:ZNF268:HMGB1:PDS5B:EDNRB:FOXG1:PRKD1:SYNE2:VASH1:BCL11B:SPRED1:TYRO3:TTBK2:DUOX1:SEMA6D:ZNF609:MAP2K5:BBS4:FES:SOX8:EMP2:NKD1:CX3CL1:NDRG4:GLG1:ATP1B2:NTN1:SRCIN…	http://www.gsea-msigdb.org/gsea/msigdb/cards/GO_CELL_MOTILITY
GO_bp	GO_POSITIVE_REGULATION_OF_CELL_DEVELOPMENT	400	88	6.67335e-09	1.53278e-06	NBL1:CSF1:SRGAP2C:ASPM:PROX1:DISC1:ZEB1:NRP1:DLG5:MAP6:LRP1:PLXNC1:ASCL1:DCT:FOXG1:PRKD1:AKAP6:NIN:TCF12:ZNF609:ISLR2:FES:METRN:SOX8:CX3CL1:NDRG4:NTN1:RARA:RND2:SPAG9:MMD:RNF157:TIMP2:TCF4:NEDD4L:UNC13A:CRTC1:MEGF8:APOE:ARHGAP35:CACNG7:SOX11:KIDINS220:ZEB2:DLX1:DLX2:FN1:OBSL1:PREX1:ADNP:CDH4:SS18L1:PCP4:DSCAM:CTNNB1:TRAK1:PLXNB1:ROBO2:ROBO1:HES1:ADD1:GSX2:RUFY3:SCARB2:SEMA5A:NIPBL:EFNA5:SEMA6A:TU…	http://www.gsea-msigdb.org/gsea/msigdb/cards/GO_POSITIVE_REGULATION_OF_CELL_DEVELOPMENT
GO_bp	GO_REGULATION_OF_NEURON_PROJECTION_DEVELOPMENT	397	87	9.90594e-09	2.20632e-06	DRAXIN:ZSWIM5:SRGAP2C:CHRNB2:CNTN2:MARK1:NRP1:DLG5:BRSK2:LRP4:MAP6:ADCY6:LRP1:PLXNC1:NFATC4:PRKD1:NIN:SIPA1L1:SEMA6D:ISLR2:FES:METRN:MT3:CX3CL1:NDRG4:EFNB3:NTN1:SRCIN1:RND2:RNF157:NEDD4L:UNC13A:CRTC1:MEGF8:APOE:ARHGAP35:CACNG7:KIDINS220:CCDC88A:BCL11A:SEMA4C:ZEB2:MAP2:FN1:OBSL1:ITM2C:PREX1:ADNP:CDH4:SS18L1:DSCAM:RTN4R:KREMEN1:TRAK1:PLXNB1:ROBO2:ROBO1:SEMA5B:TNIK:RUFY3:SCARB2:SEMA5A:EFNA5:SEMA6A:T…	http://www.gsea-msigdb.org/gsea/msigdb/cards/GO_REGULATION_OF_NEURON_PROJECTION_DEVELOPMENT
GO_bp	GO_SENSORY_ORGAN_DEVELOPMENT	374	83	1.18867e-08	2.56961e-06	ARID1A:VANGL2:CRB1:KDM5B:PROX1:MYO3A:ZEB1:NRP1:STOX1:VAX1:DCHS1:TUB:ROM1:LRTOMT:MYO7A:CRYAB:C1QTNF5:LRP6:CDKN1B:COL2A1:ASCL1:KDM2B:PDS5B:FOXG1:SMOC1:BCL11B:GABRB3:GABRA5:MEGF11:BBS4:SOX8:NKD1:SALL1:NTN1:RARA:TBX2:SOX9:SDK2:USH1G:LAMA1:TSHZ1:CPAMD8:ARHGAP35:SOX11:CYP1B1:MEIS1:ZEB2:DLX1:DLX2:SP3:MAFB:DSCAM:ACVR2B:CTNNB1:LRIG1:IFT122:ZIC1:HES1:CC2D2A:RBPJ:PDGFRA:GPM6A:FAT1:LPCAT1:NIPBL:SOBP:DLL1:SDK…	http://www.gsea-msigdb.org/gsea/msigdb/cards/GO_SENSORY_ORGAN_DEVELOPMENT
GO_bp	GO_NEURON_MIGRATION	117	37	1.3461e-08	2.8268e-06	SRGAP2C:ASPM:NAV1:CNTN2:SRGAP2:MARK1:DISC1:NRP1:PRKG1:VAX1:ASCL1:FOXG1:ZNF609:BBS4:CX3CL1:NTN1:UNK:ERBB4:DNER:SCRT2:CHL1:CTNNB1:POMGNT2:CELSR3:APBB2:GPM6A:NIPBL:SEMA6A:CAMK2A:TUBB2B:KIAA0319:MDGA1:FZD3:MATN2:DAB2IP:ARX:DCX	http://www.gsea-msigdb.org/gsea/msigdb/cards/GO_NEURON_MIGRATION
GO_bp	GO_MICROTUBULE_CYTOSKELETON_ORGANIZATION	437	93	1.41007e-08	2.87889e-06	STMN1:TEKT2:DNALI1:KIF2C:DOCK7:GPSM2:PSRC1:SRGAP2C:ASPM:NAV1:CNTN2:SRGAP2:MARK1:DISC1:FMN2:KIF11:SMC3:BRSK2:NUMA1:MAP6:CRYAB:CDKN1B:ESPL1:GAS2L3:KATNAL1:BORA:NIN:SYNE2:CCDC88C:NUSAP1:HAUS2:STARD9:TTBK2:BBS4:FES:CCNF:HYDIN:KIAA0753:LLGL1:SPAG5:TAOK1:CNP:BRCA1:KIF18B:SKA2:CCDC40:SPIRE1:APC2:CLIP3:DRC1:CENPA:SPAST:CCDC88A:CEP68:NCKAP5:FIGN:DNAH7:MAP2:SPAG16:OBSL1:NINL:STMN3:DYRK1A:TTLL1:CLASP2:MLH1:…	http://www.gsea-msigdb.org/gsea/msigdb/cards/GO_MICROTUBULE_CYTOSKELETON_ORGANIZATION
GO_bp	GO_SYNAPSE_ORGANIZATION	304	71	1.55108e-08	3.08119e-06	CLSTN1:NFIA:CHRNB2:BCAN:IGSF9:NOS1AP:CNTN2:CACNB2:NRP1:LRRTM3:DLG5:CTBP2:LRP4:NRXN2:DLG2:GRIN2B:AMIGO2:WASF3:PCDH8:FARP1:NFATC4:SIPA1L1:GABRB3:CX3CL1:NTN1:SRCIN1:C1QL1:SDK2:PALM:INSR:UNC13A:APOE:DMPK:LRRC4B:CACNB4:ERBB4:DOCK10:DNER:ADNP:DSCAM:SEZ6L:LRRN1:CTNNB1:PLXNB1:BSN:CAMKV:PDZRN3:ROBO2:PFN2:GPM6A:EFNA5:LRRTM2:PCDHB4:PCDHB11:PCDHB13:SYNGAP1:MDGA1:SDK1:FZD1:PPP1R9A:LRRC4:PTN:ARC:DAB2IP:TSC1:CN…	http://www.gsea-msigdb.org/gsea/msigdb/cards/GO_SYNAPSE_ORGANIZATION
GO_bp	GO_MICROTUBULE_BASED_PROCESS	605	119	1.71492e-08	3.31701e-06	KIF1B:STMN1:TEKT2:DNALI1:KIF2C:DOCK7:GPSM2:PSRC1:SRGAP2C:ASPM:KIF14:KIF21B:NAV1:ARL8A:CNTN2:SRGAP2:MARK1:DISC1:FMN2:ARHGAP21:KIF11:SMC3:BRSK2:CNIH2:NUMA1:MAP6:DLG2:DYNC2H1:CRYAB:CDKN1B:KIF21A:ESPL1:GAS2L3:IFT81:KATNAL1:BORA:NIN:SYNE2:CCDC88C:RASGRP1:NUSAP1:HAUS2:STARD9:TTBK2:BBS4:FES:CCNF:HYDIN:KIAA0753:LLGL1:SPAG5:TAOK1:CNP:BRCA1:KIF18B:SKA2:CCDC40:SPIRE1:APC2:CLIP3:WDR35:DRC1:CENPA:SPAST:CCDC88…	http://www.gsea-msigdb.org/gsea/msigdb/cards/GO_MICROTUBULE_BASED_PROCESS
GO_bp	GO_BIOLOGICAL_ADHESION	940	168	2.64756e-08	4.98964e-06	MXRA8:CLSTN1:MAD2L2:COL16A1:CELSR2:CSF1:BCAN:IGSF9:CRB1:KIF14:LRRN2:CNTN2:SRGAP2:ACTN2:MAP3K8:NRP1:PRKG1:DLG5:ZMIZ1:MMRN2:ENTPD1:LDB1:GPAM:DCHS1:SPON1:PDE3B:ROM1:NRXN2:INPPL1:LRRC32:DLG2:FAT3:NCAM1:HEPACAM:FEZ1:LRP6:AMIGO2:ERBB3:LRP1:PLXNC1:DTX1:TESC:HMGB1:PCDH8:PCDH20:PCDH9:ARHGAP5:NRXN3:RASGRP1:TYRO3:MEGF11:MAP2K5:NEO1:ISLR:ACAN:BLM:FES:ABAT:EMP2:CX3CL1:ATP1B2:EFNB3:NTN1:SRCIN1:RARA:CNTNAP1:SOX…	http://www.gsea-msigdb.org/gsea/msigdb/cards/GO_BIOLOGICAL_ADHESION
GO_bp	GO_REGULATION_OF_SMALL_GTPASE_MEDIATED_SIGNAL_TRANSDUCTION	268	64	3.2632e-08	5.99614e-06	PLEKHG5:ARHGEF10L:RAP1GAP:STMN1:CSF1:ARHGEF11:KIF14:SRGAP2:SIPA1L2:ARHGAP21:ARHGAP12:NRP1:SYNPO2L:PLCE1:ARHGAP19:MADD:ARHGEF17:FOXM1:A2M:SRGAP1:FGD6:FARP1:MCF2L:RASA3:ARHGAP5:SIPA1L1:ARHGAP11A:RASGRP1:TIMP2:KANK2:APOE:ARHGAP35:PSD4:SRC:PREX1:STMN3:RTN4R:SRGAP3:ROBO1:ARHGAP31:ARHGEF26:ARAP2:SPRY1:PSD2:ARAP3:SPRY4:RGL2:SYNGAP1:ADCYAP1R1:RASA4:ADRA1A:PREX2:KANK1:FGD3:ABCA1:DAB2IP:DENND1A:RALGPS1:NOT…	http://www.gsea-msigdb.org/gsea/msigdb/cards/GO_REGULATION_OF_SMALL_GTPASE_MEDIATED_SIGNAL_TRANSDUCTION
GO_bp	GO_REGULATION_OF_TRANS_SYNAPTIC_SIGNALING	328	74	3.62944e-08	6.50643e-06	PLEKHG5:CLSTN1:GRIK3:RIMS3:CHRNB2:KCNJ10:ATP1A2:GLUL:CNTN2:CACNB2:SORCS3:CNIH2:GRIN2B:JPH4:NFATC4:SIPA1L1:CALM1:BAIAP3:ABAT:GRIN2A:CX3CL1:CALB2:EFNB3:RARA:CACNG5:NPTX1:UNC13A:CRTC1:HOMER3:GRIK5:APOE:DMPK:GRIN2D:CACNG7:CACNG8:PTPRA:PLCB1:SRC:ADNP:GRIK1:S100B:SLC6A1:CSPG5:FAM107A:IGSF11:PFN2:BCHE:NPY2R:SLC1A3:MCTP1:SNCAIP:LRRTM2:CAMK2A:GRIA1:TUBB2B:SCGN:SYNGAP1:CNR1:AKAP7:PRKAR1B:GPER1:PPP1R9A:GRM8…	http://www.gsea-msigdb.org/gsea/msigdb/cards/GO_REGULATION_OF_TRANS_SYNAPTIC_SIGNALING
GO_bp	GO_POSITIVE_REGULATION_OF_DEVELOPMENTAL_PROCESS	944	167	6.036e-08	1.0563e-05	CLSTN1:MAD2L2:NBL1:PTCH2:SSBP3:F3:CSF1:SRGAP2C:ASPM:GPR37L1:KDM5B:PROX1:DISC1:ZEB1:NRP1:LRRTM3:STOX1:DLG5:ZMIZ1:BMPR1A:GPAM:SOX6:NUMA1:MAP6:SOX5:AMIGO2:ACVR1B:ZNF385A:ERBB3:LRP1:HMGA2:PLXNC1:ASCL1:ACACB:TESC:KDM2B:ZNF268:WASF3:HMGB1:DCT:ZNF219:FOXG1:PRKD1:AKAP6:NIN:RASGRP1:TP53BP1:TCF12:ZNF609:BBS4:ISLR2:FES:METRN:SOX8:YPEL3:CX3CL1:NDRG4:ATXN1L:NTN1:RARA:RND2:BRCA1:SPAG9:MMD:TMEM100:TBX2:SOX9:FOX…	http://www.gsea-msigdb.org/gsea/msigdb/cards/GO_POSITIVE_REGULATION_OF_DEVELOPMENTAL_PROCESS
GO_bp	GO_TELENCEPHALON_DEVELOPMENT	187	49	6.42944e-08	1.09899e-05	SZT2:SRGAP2C:BCAN:ASPM:KIF14:CNTN2:SRGAP2:PROX1:NRP1:SLC1A2:LRP6:LRP1:ASCL1:RFX4:KDM2B:FOXG1:NIN:SYNE2:BCL11B:BBS4:SALL1:RARA:EZH1:ZEB2:DLX1:DLX2:ERBB4:PLCB1:SLC32A1:RTN4R:CTNNB1:ROBO2:ROBO1:HES1:GSX2:DCLK2:SRD5A1:POU3F2:NPY:GLI3:DLX5:SMO:CNTNAP2:EZH2:CHD7:EXT1:DAB2IP:TSC1:ARX	http://www.gsea-msigdb.org/gsea/msigdb/cards/GO_TELENCEPHALON_DEVELOPMENT
GO_bp	GO_ADULT_BEHAVIOR	99	32	7.15145e-08	1.18771e-05	OPRD1:CHRNB2:KCNJ10:ATP1A2:CNTN2:SLC1A2:NRXN2:ZFHX2:NRXN3:UNC79:BBS4:ABAT:EFNB3:PPP1R1B:CNP:SPTBN4:GRIN2D:SCN1A:SEZ6L:CHL1:ZIC1:RNF180:SDK1:NPY:CNTNAP2:CHD7:PREX2:OXR1:TMOD1:PBX3:TSC1:NLGN3	http://www.gsea-msigdb.org/gsea/msigdb/cards/GO_ADULT_BEHAVIOR
GO_bp	GO_NERVOUS_SYSTEM_PROCESS	627	120	7.38141e-08	1.18771e-05	OPRD1:GPR88:KCNA2:CHRNB2:KCNJ10:ATP1A2:CNTN2:CACNB2:MYO3A:SORCS3:TUB:ROM1:NRXN2:CNIH2:ANO1:LRTOMT:MYO7A:DLG2:CDKN1B:GRIN2B:COL2A1:SCN8A:ZNF385A:WASF3:EDNRB:ZIC2:ZFHX2:JPH4:NFATC4:NRXN3:KCNK10:GABRB3:GABRA5:GATM:TMOD2:BBS4:CACNA1H:ABAT:GRIN2A:CRYM:SCNN1B:NDRG4:ATXN1L:TRPV1:PPP1R1B:THRA:CNTNAP1:C1QL1:CACNA1G:TMEM100:CACNG5:USH1G:NPTX1:INSR:CRTC1:HOMER3:SPTBN4:GRIK5:APOE:DMPK:GRIN2D:MYH14:CACNG7:CAC…	http://www.gsea-msigdb.org/gsea/msigdb/cards/GO_NERVOUS_SYSTEM_PROCESS
GO_bp	GO_NEGATIVE_REGULATION_OF_DEVELOPMENTAL_PROCESS	647	123	7.43332e-08	1.18771e-05	MAD2L2:DRAXIN:E2F2:AGO1:SORT1:SRGAP2C:HIST2H4A:PBX1:ASPM:GPR37L1:CNTN2:SRGAP2:ZEB1:NRP1:BMPR1A:MMRN2:LDB1:SUFU:VAX1:PDE3B:SOX6:LRP4:DDX6:SORL1:FOXM1:CDKN1B:ADCY6:LRP1:HMGA2:ASCL1:APPL2:RFX4:DTX1:IL17D:HMGB1:EDNRB:NFATC4:FOXG1:VASH1:KLF13:SPRED1:SEMA6D:RBPMS2:MAP2K5:ADAMTS7:SOX8:NKD1:MT3:CX3CL1:TRPV1:EFNB3:NTN1:EPN2:RARA:HDAC5:TBX2:SOX9:FOXJ1:LDLRAD4:NOTCH3:DLL3:APOE:DACT3:SOX11:TRIB2:BCL11A:MEIS1…	http://www.gsea-msigdb.org/gsea/msigdb/cards/GO_NEGATIVE_REGULATION_OF_DEVELOPMENTAL_PROCESS
GO_bp	GO_REGULATION_OF_NEUROTRANSMITTER_RECEPTOR_ACTIVITY	50	21	8.22349e-08	1.27508e-05	ACTN2:CNIH2:DLG2:GRIA4:GRIN2B:GRIN2A:NETO2:CACNG5:NPTX1:HOMER3:CACNG7:CACNG8:SRC:KLHL24:GRIA2:GRIA1:PTK2B:ARC:DAPK1:NLGN3:GRIA3	http://www.gsea-msigdb.org/gsea/msigdb/cards/GO_REGULATION_OF_NEUROTRANSMITTER_RECEPTOR_ACTIVITY
GO_bp	GO_REGULATION_OF_GLUTAMATE_RECEPTOR_SIGNALING_PATHWAY	46	20	8.32704e-08	1.27508e-05	ACTN2:CNIH2:DLG2:GRIA4:GRIN2B:GRIN2A:NETO2:CX3CL1:CACNG5:UNC13A:CACNG7:CACNG8:KLHL24:GRIA2:GRIA1:PTK2B:ARC:DAPK1:NLGN3:GRIA3	http://www.gsea-msigdb.org/gsea/msigdb/cards/GO_REGULATION_OF_GLUTAMATE_RECEPTOR_SIGNALING_PATHWAY
GO_bp	GO_POSITIVE_REGULATION_OF_NEURON_DIFFERENTIATION	276	64	1.05383e-07	1.58074e-05	NBL1:PROX1:ZEB1:NRP1:DLG5:MAP6:LRP1:PLXNC1:ASCL1:FOXG1:PRKD1:NIN:TCF12:ISLR2:FES:METRN:CX3CL1:NDRG4:NTN1:RARA:RND2:SPAG9:MMD:RNF157:TIMP2:TCF4:NEDD4L:UNC13A:CRTC1:MEGF8:APOE:ARHGAP35:CACNG7:SOX11:KIDINS220:ZEB2:DLX1:DLX2:FN1:OBSL1:ADNP:CDH4:SS18L1:PCP4:DSCAM:TRAK1:PLXNB1:ROBO2:ROBO1:RUFY3:SCARB2:SEMA5A:EFNA5:TUBB2B:CPNE5:CNR1:FZD1:PPP1R9A:PTN:EZH2:PTK2B:DAB2IP:BHLHB9:GDI1	http://www.gsea-msigdb.org/gsea/msigdb/cards/GO_POSITIVE_REGULATION_OF_NEURON_DIFFERENTIATION
GO_bp	GO_REGULATION_OF_AXONOGENESIS	158	43	1.28524e-07	1.88931e-05	DRAXIN:ZSWIM5:CNTN2:NRP1:BRSK2:LRP4:MAP6:LRP1:PLXNC1:NIN:SIPA1L1:SEMA6D:ISLR2:METRN:MT3:EFNB3:NTN1:RND2:MEGF8:APOE:ARHGAP35:SEMA4C:ZEB2:MAP2:FN1:ADNP:CDH4:DSCAM:RTN4R:TRAK1:PLXNB1:ROBO2:ROBO1:SEMA5B:RUFY3:SEMA5A:EFNA5:SEMA6A:TUBB2B:SYNGAP1:POU3F2:DPYSL2:GDI1	http://www.gsea-msigdb.org/gsea/msigdb/cards/GO_REGULATION_OF_AXONOGENESIS
GO_bp	GO_POSITIVE_REGULATION_OF_TRANSCRIPTION_BY_RNA_POLYMERASE_II	838	150	1.44448e-07	2.04735e-05	ARHGEF10L:E2F2:AGO1:SSBP3:NFIA:EFCAB7:BCL9:CREB3L4:USF1:PBX1:IER5:PROX1:ARID4B:ZBTB18:ZEB1:FZD8:TET1:KAT6B:ZMIZ1:BMPR1A:LDB1:CTBP2:LMO1:SOX6:E2F8:LMO2:RSF1:KMT2A:FOXM1:LRP6:SOX5:KMT2D:ACVR1B:CALCOCO1:IKZF4:HMGA2:ASCL1:RFX4:MLXIP:ZNF268:HMGB1:SMAD9:ZIC2:ZNF219:NFATC4:PRKD1:IRF2BPL:BCL11B:KLF13:TP53BP1:TCF12:ZNF609:MAP2K5:SIN3A:ARNT2:SOX8:CREBBP:SALL1:MT3:CX3CL1:THRA:RARA:TOP2A:EZH1:BRCA1:HDAC5:KAT…	http://www.gsea-msigdb.org/gsea/msigdb/cards/GO_POSITIVE_REGULATION_OF_TRANSCRIPTION_BY_RNA_POLYMERASE_II
GO_bp	GO_POSITIVE_REGULATION_OF_GROWTH	186	48	1.44847e-07	2.04735e-05	CSF1:PROX1:NRP1:BMPR1A:GPAM:LRP1:ACACB:KDM2B:AKAP6:MAP2K5:BBS4:ISLR2:NTN1:RND2:TBX2:RNF157:SPHK1:NEDD4L:INSR:UNC13A:SPTBN4:MEGF8:CACNG7:ERBB4:FN1:PLCB1:ADNP:CDH4:DSCAM:RFTN1:RBPJ:RUFY3:SEMA5A:NIPBL:EFNA5:HIST1H1B:CPNE5:POU3F2:DLL1:SMO:PTK2B:EXTL3:SFRP1:CHD7:ZFPM2:NOTCH1:ARX:GDI1	http://www.gsea-msigdb.org/gsea/msigdb/cards/GO_POSITIVE_REGULATION_OF_GROWTH
GO_bp	GO_HOMOPHILIC_CELL_ADHESION_VIA_PLASMA_MEMBRANE_ADHESION_MOLECULES	117	35	1.55625e-07	2.15819e-05	CLSTN1:CELSR2:IGSF9:CNTN2:DCHS1:FAT3:AMIGO2:PCDH8:PCDH20:PCDH9:SDK2:CDH4:DSCAM:CELSR3:ROBO2:ROBO1:IGSF11:PCDH10:PCDH18:FAT1:CDH10:CDH6:PCDHA4:PCDHAC1:PCDHAC2:PCDHB4:PCDHB11:PCDHB12:PCDHB13:PCDHB15:PCDHGA4:PCDHGA9:PCDHGB6:PCDHGA12:SDK1	http://www.gsea-msigdb.org/gsea/msigdb/cards/GO_HOMOPHILIC_CELL_ADHESION_VIA_PLASMA_MEMBRANE_ADHESION_MOLECULES
GO_bp	GO_REGULATION_OF_DEVELOPMENTAL_GROWTH	244	58	1.69856e-07	2.31192e-05	DRAXIN:CSF1:PROX1:NRP1:BMPR1A:GPAM:CDKN1B:LRP1:DUSP6:ACACB:AKAP6:SEMA6D:BBS4:ISLR2:NKD1:MT3:NTN1:RND2:TBX2:RNF157:NEDD4L:INSR:UNC13A:SPTBN4:MEGF8:APOE:CACNG7:BCL11A:MEIS1:SEMA4C:MAP2:ERBB4:FN1:ATRN:PLCB1:ADNP:CDH4:DSCAM:RTN4R:SEMA5B:RBPJ:RUFY3:SEMA5A:NIPBL:EFNA5:SEMA6A:CPNE5:POU3F2:DLL1:SMO:DPYSL2:SFRP1:CHD7:ZFPM2:NOTCH1:WWC3:ARX:GDI1	http://www.gsea-msigdb.org/gsea/msigdb/cards/GO_REGULATION_OF_DEVELOPMENTAL_GROWTH
GO_bp	GO_NEGATIVE_REGULATION_OF_CELL_DIFFERENTIATION	488	97	2.27449e-07	3.0151e-05	MAD2L2:DRAXIN:SORT1:SRGAP2C:HIST2H4A:PBX1:ASPM:GPR37L1:CNTN2:SRGAP2:ZEB1:NRP1:BMPR1A:LDB1:SUFU:VAX1:SOX6:LRP4:DDX6:SORL1:ADCY6:LRP1:ASCL1:APPL2:DTX1:HMGB1:EDNRB:NFATC4:FOXG1:KLF13:SEMA6D:RBPMS2:ADAMTS7:SOX8:MT3:CX3CL1:TRPV1:EFNB3:NTN1:RARA:HDAC5:SOX9:FOXJ1:LDLRAD4:NOTCH3:DLL3:APOE:DACT3:SOX11:TRIB2:BCL11A:MEIS1:SEMA4C:DLX1:DLX2:MAP2:ERBB4:CTDSP1:ITM2C:ASXL1:MAFB:S100B:RTN4R:KREMEN1:EIF4ENIF1:CHAD…	http://www.gsea-msigdb.org/gsea/msigdb/cards/GO_NEGATIVE_REGULATION_OF_CELL_DIFFERENTIATION
GO_bp	GO_REGULATION_OF_CELL_MORPHOGENESIS	386	81	2.29722e-07	3.0151e-05	DRAXIN:AGO4:ZSWIM5:CHRNB2:CNTN2:NRP1:BRSK2:LRP4:MAP6:LRP1:PLXNC1:FGD6:WASF3:NFATC4:NIN:SIPA1L1:SEMA6D:ISLR2:FES:METRN:MT3:EFNB3:NTN1:SRCIN1:RND2:RNF157:EPB41L3:NEDD4L:PALM:UNC13A:MEGF8:APOE:ARHGAP35:MYH14:CACNG7:BCL11A:SEMA4C:ZEB2:RND3:MAP2:FN1:OBSL1:SRC:PREX1:ADNP:CDH4:SS18L1:BRWD1:DSCAM:S100B:RTN4R:TRAK1:PLXNB1:ROBO2:ROBO1:SEMA5B:TNIK:RUFY3:SEMA5A:RHOBTB3:EFNA5:SEMA6A:TUBB2B:SYNGAP1:CPNE5:POU3F…	http://www.gsea-msigdb.org/gsea/msigdb/cards/GO_REGULATION_OF_CELL_MORPHOGENESIS
GO_bp	GO_FOREBRAIN_GENERATION_OF_NEURONS	49	20	2.94068e-07	3.79193e-05	ASPM:CNTN2:PROX1:NRP1:ASCL1:DCT:FOXG1:BCL11B:SALL1:DLX1:DLX2:ERBB4:ROBO2:ROBO1:HES1:GSX2:DCLK2:GLI3:DLX5:ARX	http://www.gsea-msigdb.org/gsea/msigdb/cards/GO_FOREBRAIN_GENERATION_OF_NEURONS
GO_bp	GO_POSITIVE_REGULATION_OF_STEM_CELL_PROLIFERATION	30	15	3.73762e-07	4.73646e-05	ASPM:DISC1:HMGA2:DCT:FOXG1:CX3CL1:ATXN1L:SOX11:CTNNB1:GLI3:SMO:SMARCD3:FZD3:NOTCH1:CITED1	http://www.gsea-msigdb.org/gsea/msigdb/cards/GO_POSITIVE_REGULATION_OF_STEM_CELL_PROLIFERATION
GO_bp	GO_COGNITION	215	52	4.12719e-07	5.1415e-05	GPR88:CHRNB2:ATP1A2:CNTN2:SORCS3:NRXN2:GRIN2B:ZNF385A:JPH4:NFATC4:NRXN3:KCNK10:GABRA5:GATM:TMOD2:BBS4:GRIN2A:NDRG4:ATXN1L:PPP1R1B:THRA:C1QL1:INSR:CRTC1:APOE:PLCB1:ADNP:S100B:DGCR2:MGAT3:CHL1:SLC6A1:FAM107A:BCHE:NIPBL:HMGCR:GRIA1:SYNGAP1:TTBK1:CNR1:SOBP:PRKAR1B:DNAH11:PTN:CNTNAP2:CHD7:ADCY8:ARC:SHC3:NLGN3:BHLHB9:AFF2	http://www.gsea-msigdb.org/gsea/msigdb/cards/GO_COGNITION
GO_bp	GO_LOCOMOTORY_BEHAVIOR	143	39	4.6075e-07	5.64419e-05	OPRD1:GPR88:CHRNB2:KCNJ10:ATP1A2:CNTN2:ZNF385A:NOVA1:ABAT:EFNB3:PPP1R1B:CNP:C1QL1:GNG7:SPTBN4:APOE:GRIN2D:MEIS1:SCN1A:GAD1:DSCAM:SEZ6L:CHL1:ZIC1:NPY2R:ANKH:ARRDC3:EGR1:SOBP:KCND2:GPR37:CHD7:PREX2:NCOA2:OXR1:ADCY8:TMOD1:PBX3:TSC1	http://www.gsea-msigdb.org/gsea/msigdb/cards/GO_LOCOMOTORY_BEHAVIOR
GO_bp	GO_FOREBRAIN_NEURON_DIFFERENTIATION	38	17	4.74958e-07	5.72285e-05	CNTN2:PROX1:NRP1:ASCL1:FOXG1:BCL11B:SALL1:DLX1:DLX2:ERBB4:ROBO2:ROBO1:HES1:GSX2:DCLK2:DLX5:ARX	http://www.gsea-msigdb.org/gsea/msigdb/cards/GO_FOREBRAIN_NEURON_DIFFERENTIATION
GO_bp	GO_REGULATION_OF_RAS_PROTEIN_SIGNAL_TRANSDUCTION	182	46	5.01934e-07	5.95035e-05	PLEKHG5:ARHGEF10L:STMN1:CSF1:ARHGEF11:KIF14:NRP1:SYNPO2L:PLCE1:MADD:ARHGEF17:FOXM1:FGD6:FARP1:MCF2L:RASA3:RASGRP1:TIMP2:KANK2:APOE:ARHGAP35:PSD4:PREX1:STMN3:RTN4R:ROBO1:ARHGEF26:SPRY1:PSD2:SPRY4:RGL2:SYNGAP1:RASA4:ADRA1A:PREX2:KANK1:FGD3:ABCA1:DAB2IP:DENND1A:RALGPS1:NOTCH1:FGD1:ARHGEF9:OPHN1:LPAR4	http://www.gsea-msigdb.org/gsea/msigdb/cards/GO_REGULATION_OF_RAS_PROTEIN_SIGNAL_TRANSDUCTION
GO_bp	GO_REGULATION_OF_CELL_MORPHOGENESIS_INVOLVED_IN_DIFFERENTIATION	252	58	5.40534e-07	6.30623e-05	DRAXIN:ZSWIM5:CHRNB2:CNTN2:NRP1:BRSK2:LRP4:MAP6:LRP1:PLXNC1:NFATC4:NIN:SIPA1L1:SEMA6D:ISLR2:METRN:MT3:EFNB3:NTN1:SRCIN1:RND2:NEDD4L:MEGF8:APOE:ARHGAP35:SEMA4C:ZEB2:MAP2:FN1:OBSL1:PREX1:ADNP:CDH4:SS18L1:DSCAM:RTN4R:TRAK1:PLXNB1:ROBO2:ROBO1:SEMA5B:TNIK:RUFY3:SEMA5A:EFNA5:SEMA6A:TUBB2B:SYNGAP1:POU3F2:PPP1R9A:LZTS1:DPYSL2:HAS2:ARC:KANK1:NLGN3:BHLHB9:GDI1	http://www.gsea-msigdb.org/gsea/msigdb/cards/GO_REGULATION_OF_CELL_MORPHOGENESIS_INVOLVED_IN_DIFFERENTIATION
GO_bp	GO_GROWTH	713	129	6.34486e-07	7.28369e-05	CLSTN1:MAD2L2:DRAXIN:WDTC1:PSRC1:CSF1:BCL9:ARHGEF11:VANGL2:ASPM:KIF14:KDM5B:PROX1:NRP1:ZMIZ1:BMPR1A:PLCE1:GPAM:NANOS1:SLC1A2:LRP4:CRYAB:HEPACAM:ING4:LRP6:CDKN1B:ARID2:KMT2D:ACVR1B:LRP1:HMGA2:DUSP6:ACACB:KDM2B:AKAP6:NIN:UNC79:SEMA6D:MAP2K5:BBS4:ISLR2:NKD1:SALL1:MT3:MT2A:NDRG4:NTN1:RARA:IGFBP4:RND2:TBX2:SOX9:RNF157:SPHK1:EPB41L3:NEDD4L:INSR:UNC13A:SPTBN4:MEGF8:APOE:DACT3:CACNG7:PKDCC:BCL11A:MEIS1:S…	http://www.gsea-msigdb.org/gsea/msigdb/cards/GO_GROWTH
GO_bp	GO_NEURON_FATE_COMMITMENT	31	15	6.44136e-07	7.28369e-05	SUFU:ASCL1:FOXG1:BCL11B:ZNF521:NOTCH3:DLX1:DLX2:HES1:RBPJ:GSX2:POU3F2:DLL1:GLI3:NOTCH1	http://www.gsea-msigdb.org/gsea/msigdb/cards/GO_NEURON_FATE_COMMITMENT
GO_bp	GO_REGULATION_OF_NEUROTRANSMITTER_LEVELS	230	54	6.83175e-07	7.60809e-05	RIMS3:CHRNB2:KCNJ10:ATP1A2:NOS1AP:GLUL:CACNB2:GAD2:CTBP2:SLC1A2:DAGLA:NRXN2:LRTOMT:ZNF219:TRIM9:CALM1:BAIAP3:ABAT:GRIN2A:ARL6IP1:TRPV1:INSR:SLC1A6:UNC13A:GRIK5:WDR35:CYP1B1:HNMT:GAD1:SIRPA:SLC32A1:PTGIS:SYN2:CSPG5:PFN2:BCHE:SRD5A1:SLC1A3:RNF180:MCTP1:SNCAIP:CAMK2A:CNR1:MOXD1:GPER1:PPP1R9A:PTPRN2:SLC18A1:ADRA1A:PTK2B:SLC44A1:GPM6B:CASK:SYP	http://www.gsea-msigdb.org/gsea/msigdb/cards/GO_REGULATION_OF_NEUROTRANSMITTER_LEVELS
GO_bp	GO_SENSORY_SYSTEM_DEVELOPMENT	260	59	7.15093e-07	7.84468e-05	ARID1A:CRB1:KDM5B:PROX1:ZEB1:NRP1:VAX1:TUB:ROM1:MYO7A:CRYAB:LRP6:CDKN1B:KDM2B:PDS5B:SMOC1:BCL11B:MEGF11:BBS4:SOX8:NKD1:RARA:TBX2:SOX9:SDK2:LAMA1:CPAMD8:ARHGAP35:SOX11:CYP1B1:MEIS1:ZEB2:DLX1:DLX2:SP3:DSCAM:ACVR2B:CTNNB1:IFT122:CC2D2A:PDGFRA:GPM6A:FAT1:LPCAT1:NIPBL:DLL1:SDK1:GLI3:PTN:CASP2:SMARCD3:RP1L1:CHD7:RORB:NINJ1:TDRD7:TMOD1:CHRDL1:DCX	http://www.gsea-msigdb.org/gsea/msigdb/cards/GO_SENSORY_SYSTEM_DEVELOPMENT
GO_bp	GO_CELL_CELL_ADHESION_VIA_PLASMA_MEMBRANE_ADHESION_MOLECULES	179	45	7.82641e-07	8.45943e-05	CLSTN1:CELSR2:IGSF9:CRB1:CNTN2:DCHS1:FAT3:AMIGO2:PCDH8:PCDH20:PCDH9:MAP2K5:CX3CL1:SDK2:LRRC4B:CDH4:DSCAM:ARVCF:CELSR3:ROBO2:ROBO1:IGSF11:PCDH10:PCDH18:FAT1:CDH10:CDH6:EFNA5:PCDHA4:PCDHAC1:PCDHAC2:PCDHB4:PCDHB11:PCDHB12:PCDHB13:PCDHB15:PCDHGA4:PCDHGA9:PCDHGB6:PCDHGA12:MDGA1:SDK1:LRRC4:CRB2:SLITRK2:TMEM257	http://www.gsea-msigdb.org/gsea/msigdb/cards/GO_CELL_CELL_ADHESION_VIA_PLASMA_MEMBRANE_ADHESION_MOLECULES
GO_bp	GO_DEVELOPMENTAL_GROWTH	475	93	8.17532e-07	8.70849e-05	DRAXIN:WDTC1:CSF1:BCL9:VANGL2:ASPM:KDM5B:PROX1:NRP1:ZMIZ1:BMPR1A:GPAM:SLC1A2:LRP4:LRP6:CDKN1B:ARID2:KMT2D:LRP1:DUSP6:ACACB:AKAP6:NIN:UNC79:SEMA6D:BBS4:ISLR2:NKD1:SALL1:MT3:NDRG4:NTN1:RARA:RND2:TBX2:SOX9:RNF157:NEDD4L:INSR:UNC13A:SPTBN4:MEGF8:APOE:CACNG7:PKDCC:BCL11A:MEIS1:SEMA4C:ZEB2:MAP2:ERBB4:FN1:ATRN:PLCB1:ADNP:CDH4:COL20A1:DSCAM:RTN4R:ACVR2B:CTNNB1:SEMA5B:ADD1:RBPJ:RUFY3:SPRY1:SEMA5A:NIPBL:EF…	http://www.gsea-msigdb.org/gsea/msigdb/cards/GO_DEVELOPMENTAL_GROWTH
GO_bp	GO_REGIONALIZATION	208	50	8.34588e-07	8.76317e-05	NBL1:SSBP3:CELSR2:VANGL2:PBX1:NRP1:BMPR1A:LDB1:SUFU:LRP4:LRP6:ASCL1:RFX4:KDM2B:PCDH8:FOXG1:NKD1:BPTF:FOXJ1:TSHZ1:DLL3:MEGF8:ZEB2:TTC21B:DLX1:DLX2:PGAP1:HES6:MAFB:ACVR2B:CTNNB1:ROBO2:ROBO1:IFT122:HES1:RBPJ:GSX2:SPRY1:MDFI:DLL1:SP8:GLI3:SMO:SMARCD3:SFRP1:ARC:CRB2:PBX3:NOTCH1:GPC3	http://www.gsea-msigdb.org/gsea/msigdb/cards/GO_REGIONALIZATION
GO_bp	GO_SENSORY_ORGAN_MORPHOGENESIS	180	45	9.24769e-07	9.57332e-05	ARID1A:VANGL2:CRB1:PROX1:MYO3A:ZEB1:STOX1:ROM1:MYO7A:LRP6:COL2A1:KDM2B:FOXG1:MEGF11:BBS4:SOX8:NKD1:SALL1:NTN1:TBX2:SOX9:SDK2:USH1G:TSHZ1:SOX11:MEIS1:SP3:MAFB:DSCAM:CTNNB1:LRIG1:IFT122:ZIC1:FAT1:NIPBL:SOBP:DLL1:SDK1:GLI3:DLX5:PTN:FZD3:CHD7:RORB:TDRD7	http://www.gsea-msigdb.org/gsea/msigdb/cards/GO_SENSORY_ORGAN_MORPHOGENESIS
GO_bp	GO_SYNAPSE_ASSEMBLY	120	34	9.53641e-07	9.73508e-05	CLSTN1:CHRNB2:LRRTM3:DLG5:LRP4:NRXN2:AMIGO2:FARP1:GABRB3:NTN1:SDK2:LRRC4B:ERBB4:DNER:ADNP:DSCAM:LRRN1:PLXNB1:BSN:ROBO2:GPM6A:EFNA5:LRRTM2:PCDHB4:PCDHB11:PCDHB13:MDGA1:SDK1:FZD1:PPP1R9A:ARHGEF9:NLGN3:BHLHB9:SLITRK2:TMEM257	http://www.gsea-msigdb.org/gsea/msigdb/cards/GO_SYNAPSE_ASSEMBLY
GO_bp	GO_REGULATION_OF_CELL_PROJECTION_ORGANIZATION	528	100	1.54194e-06	0.00015525	DRAXIN:RAP1GAP:ZSWIM5:FNBP1L:SRGAP2C:CHRNB2:CNTN2:MARK1:NRP1:DLG5:BRSK2:LRP4:MAP6:GRIN2B:ADCY6:LRP1:PLXNC1:NFATC4:PRKD1:NIN:SYNE2:SIPA1L1:SEMA6D:BBS4:ISLR2:FES:METRN:MT3:CX3CL1:NDRG4:EFNB3:NTN1:SRCIN1:RND2:RNF157:NEDD4L:PALM:UNC13A:CRTC1:MEGF8:APOE:ARHGAP35:CACNG7:KIDINS220:CCDC88A:BCL11A:SEMA4C:ZEB2:MAP2:FN1:OBSL1:ITM2C:SRC:PREX1:ADNP:CDH4:SS18L1:DSCAM:RTN4R:KREMEN1:TRAK1:PLXNB1:ROBO2:ROBO1:CEP9…	http://www.gsea-msigdb.org/gsea/msigdb/cards/GO_REGULATION_OF_CELL_PROJECTION_ORGANIZATION
GO_bp	GO_IONOTROPIC_GLUTAMATE_RECEPTOR_SIGNALING_PATHWAY	22	12	1.69961e-06	0.000168812	GRIK3:GRIA4:GRIN2B:GRIN2A:GRIK5:GRIN2D:GRIK1:GRIA2:GRIA1:CPEB4:PTK2B:GRIA3	http://www.gsea-msigdb.org/gsea/msigdb/cards/GO_IONOTROPIC_GLUTAMATE_RECEPTOR_SIGNALING_PATHWAY
GO_bp	GO_CELL_FATE_SPECIFICATION	41	17	1.75717e-06	0.000172202	PTCH2:NRP1:BMPR1A:SUFU:SOX6:ASCL1:SOX9:APC2:CTNNB1:RBPJ:GSX2:APC:POU3F2:DLL1:GLI3:SMO:NOTCH1	http://www.gsea-msigdb.org/gsea/msigdb/cards/GO_CELL_FATE_SPECIFICATION
GO_bp	GO_NEGATIVE_REGULATION_OF_MULTICELLULAR_ORGANISMAL_PROCESS	782	137	1.78863e-06	0.000172979	MAD2L2:DRAXIN:E2F2:AGO1:DOCK7:SRGAP2C:HIST2H4A:ATP1A2:USF1:PBX1:ASPM:GPR37L1:CNTN2:SRGAP2:NRP1:PRKG1:BMPR1A:MMRN2:LDB1:SUFU:VAX1:PDE3B:SOX6:LRP4:LRRC32:DDX6:SORL1:CDKN1B:ABCD2:ADCY6:LRP1:ASCL1:APPL2:RFX4:DTX1:IL17D:HMGB1:EDNRB:NFATC4:NOVA1:FOXG1:VASH1:KLF13:SPRED1:SEMA6D:MAP2K5:ADAMTS7:SOX8:ABAT:ZNF423:MT3:CX3CL1:TRPV1:EFNB3:NTN1:EPN2:RARA:HDAC5:TBX2:SOX9:FOXJ1:C1QTNF1:LDLRAD4:NOTCH3:HOMER3:DLL3:…	http://www.gsea-msigdb.org/gsea/msigdb/cards/GO_NEGATIVE_REGULATION_OF_MULTICELLULAR_ORGANISMAL_PROCESS
GO_bp	GO_DEVELOPMENTAL_GROWTH_INVOLVED_IN_MORPHOGENESIS	185	45	2.0733e-06	0.000197906	DRAXIN:CSF1:VANGL2:KDM5B:NRP1:LRP6:LRP1:NIN:SEMA6D:ISLR2:NKD1:SALL1:MT3:NTN1:RND2:TBX2:SOX9:RNF157:NEDD4L:UNC13A:MEGF8:APOE:CACNG7:BCL11A:SEMA4C:ZEB2:MAP2:FN1:ADNP:CDH4:DSCAM:RTN4R:CTNNB1:SEMA5B:RUFY3:SPRY1:SEMA5A:EFNA5:SEMA6A:CPNE5:DPYSL2:SFRP1:NOTCH1:NLGN3:GDI1	http://www.gsea-msigdb.org/gsea/msigdb/cards/GO_DEVELOPMENTAL_GROWTH_INVOLVED_IN_MORPHOGENESIS
GO_bp	GO_POSITIVE_REGULATION_OF_NEUROBLAST_PROLIFERATION	19	11	2.11765e-06	0.000199548	ASPM:DISC1:DCT:FOXG1:CX3CL1:CTNNB1:GLI3:SMO:SMARCD3:FZD3:NOTCH1	http://www.gsea-msigdb.org/gsea/msigdb/cards/GO_POSITIVE_REGULATION_OF_NEUROBLAST_PROLIFERATION
GO_bp	GO_POSITIVE_REGULATION_OF_AXONOGENESIS	73	24	2.15286e-06	0.000200298	NRP1:MAP6:LRP1:PLXNC1:NIN:ISLR2:METRN:NTN1:RND2:MEGF8:ZEB2:FN1:ADNP:CDH4:DSCAM:TRAK1:PLXNB1:ROBO2:ROBO1:RUFY3:SEMA5A:EFNA5:TUBB2B:GDI1	http://www.gsea-msigdb.org/gsea/msigdb/cards/GO_POSITIVE_REGULATION_OF_AXONOGENESIS
GO_bp	GO_CAMERA_TYPE_EYE_DEVELOPMENT	221	51	2.38059e-06	0.000217305	ARID1A:KDM5B:PROX1:ZEB1:NRP1:VAX1:TUB:ROM1:CRYAB:LRP6:CDKN1B:KDM2B:PDS5B:BCL11B:MEGF11:SOX8:RARA:TBX2:SOX9:SDK2:LAMA1:ARHGAP35:SOX11:CYP1B1:MEIS1:ZEB2:DLX1:DLX2:SP3:DSCAM:ACVR2B:CTNNB1:IFT122:CC2D2A:PDGFRA:GPM6A:FAT1:LPCAT1:DLL1:SDK1:GLI3:PTN:CASP2:SMARCD3:RP1L1:CHD7:RORB:NINJ1:TDRD7:TMOD1:DCX	http://www.gsea-msigdb.org/gsea/msigdb/cards/GO_CAMERA_TYPE_EYE_DEVELOPMENT
GO_bp	GO_REGULATION_OF_STEM_CELL_PROLIFERATION	46	18	2.39479e-06	0.000217305	AGO3:ASPM:DISC1:VAX1:HMGA2:DCT:FOXG1:CX3CL1:ATXN1L:SOX11:CTNNB1:HMGB2:GLI3:SMO:SMARCD3:FZD3:NOTCH1:CITED1	http://www.gsea-msigdb.org/gsea/msigdb/cards/GO_REGULATION_OF_STEM_CELL_PROLIFERATION
GO_bp	GO_REGULATION_OF_ANATOMICAL_STRUCTURE_MORPHOGENESIS	776	135	3.13648e-06	0.000281136	DRAXIN:E2F2:AGO4:AGO1:ZSWIM5:F3:CELSR2:CSF1:CHRNB2:VANGL2:GLUL:CNTN2:PROX1:NRP1:STOX1:BMPR1A:MMRN2:AP2A2:BRSK2:PDE3B:LRP4:MAP6:LRP1:HMGA2:PLXNC1:FGD6:WASF3:NFATC4:PRKD1:NIN:SIPA1L1:VASH1:SPRED1:SEMA6D:MAP2K5:ISLR2:FES:METRN:SOX8:EMP2:NKD1:MT3:CX3CL1:EFNB3:NTN1:EPN2:SRCIN1:RND2:BRCA1:HDAC5:TMEM100:TBX2:SOX9:FOXJ1:RNF157:SPHK1:EPB41L3:NEDD4L:PALM:ANGPTL4:UNC13A:MEGF8:APOE:ARHGAP35:MYH14:CACNG7:CYP1…	http://www.gsea-msigdb.org/gsea/msigdb/cards/GO_REGULATION_OF_ANATOMICAL_STRUCTURE_MORPHOGENESIS
GO_bp	GO_ANIMAL_ORGAN_MORPHOGENESIS	716	126	3.77534e-06	0.000334322	ARID1A:CELSR2:CSF1:VANGL2:PBX1:CRB1:KDM5B:PROX1:MYO3A:ZEB1:NRP1:ZNF22:STOX1:SYNPO2L:DLG5:ZMIZ1:BMPR1A:SUFU:AP2A2:DCHS1:LRP4:ROM1:INPPL1:MYO7A:LRP6:ARID2:COL2A1:KDM2B:MYH7:FOXG1:BCL11B:RBPMS2:MEGF11:BBS4:ACAN:SOX8:NKD1:SALL1:NDRG4:GLG1:NTN1:THRA:RARA:TMEM100:TBX2:SOX9:SDK2:USH1G:FOXJ1:CCDC40:LAMA1:ONECUT2:TSHZ1:INSR:MEGF8:SOX11:MEIS1:DLX1:DLX2:ITGA6:SP3:OBSL1:ASXL1:SRC:MAFB:COL20A1:DSCAM:DGCR2:ZNR…	http://www.gsea-msigdb.org/gsea/msigdb/cards/GO_ANIMAL_ORGAN_MORPHOGENESIS
GO_bp	GO_REGULATION_OF_GROWTH	493	93	4.27896e-06	0.000374409	CLSTN1:MAD2L2:DRAXIN:PSRC1:CSF1:ARHGEF11:KIF14:PROX1:NRP1:BMPR1A:PLCE1:GPAM:NANOS1:CRYAB:HEPACAM:ING4:CDKN1B:ACVR1B:LRP1:HMGA2:DUSP6:ACACB:KDM2B:AKAP6:SEMA6D:MAP2K5:BBS4:ISLR2:NKD1:MT3:MT2A:NTN1:IGFBP4:RND2:TBX2:RNF157:SPHK1:EPB41L3:NEDD4L:INSR:UNC13A:SPTBN4:MEGF8:APOE:DACT3:CACNG7:BCL11A:MEIS1:SEMA4C:MAP2:ERBB4:FN1:ATRN:PLCB1:ADNP:CDH4:DSCAM:RTN4R:RFTN1:CSPG5:KCTD6:FAM107A:IGSF11:SEMA5B:RBPJ:APB…	http://www.gsea-msigdb.org/gsea/msigdb/cards/GO_REGULATION_OF_GROWTH
GO_bp	GO_EPITHELIAL_CELL_FATE_COMMITMENT	11	8	4.91149e-06	0.000424699	PROX1:NRP1:RARA:HES1:RBPJ:DLL1:NOTCH1:ARX	http://www.gsea-msigdb.org/gsea/msigdb/cards/GO_EPITHELIAL_CELL_FATE_COMMITMENT
GO_bp	GO_REGULATION_OF_NEUROBLAST_PROLIFERATION	24	12	5.64317e-06	0.000482294	ASPM:DISC1:VAX1:DCT:FOXG1:CX3CL1:CTNNB1:GLI3:SMO:SMARCD3:FZD3:NOTCH1	http://www.gsea-msigdb.org/gsea/msigdb/cards/GO_REGULATION_OF_NEUROBLAST_PROLIFERATION
GO_bp	GO_APPENDAGE_DEVELOPMENT	113	31	5.93489e-06	0.000501396	PBX1:BMPR1A:LRP4:LRP6:COL2A1:ZNF219:SMOC1:CREBBP:SALL1:RARA:TBX2:SOX9:ZNF358:MEGF8:SOX11:PKDCC:AFF3:ITGA6:ZNRF3:KREMEN1:CTNNB1:IFT122:NIPBL:SOX4:IQCE:SP8:GLI3:DLX5:CHD7:NOTCH1:GPC3	http://www.gsea-msigdb.org/gsea/msigdb/cards/GO_APPENDAGE_DEVELOPMENT
GO_bp	GO_POSITIVE_REGULATION_OF_NEURON_PROJECTION_DEVELOPMENT	216	49	6.19936e-06	0.000517787	NRP1:DLG5:MAP6:LRP1:PLXNC1:PRKD1:NIN:ISLR2:FES:METRN:CX3CL1:NDRG4:NTN1:RND2:RNF157:NEDD4L:UNC13A:CRTC1:MEGF8:APOE:ARHGAP35:CACNG7:KIDINS220:ZEB2:FN1:OBSL1:ADNP:CDH4:SS18L1:DSCAM:TRAK1:PLXNB1:ROBO2:ROBO1:RUFY3:SCARB2:SEMA5A:EFNA5:TUBB2B:CPNE5:CNR1:FZD1:PPP1R9A:PTN:EZH2:PTK2B:DAB2IP:BHLHB9:GDI1	http://www.gsea-msigdb.org/gsea/msigdb/cards/GO_POSITIVE_REGULATION_OF_NEURON_PROJECTION_DEVELOPMENT
GO_bp	GO_DENDRITE_DEVELOPMENT	187	44	6.78824e-06	0.000560602	RERE:CELSR2:SRGAP2C:CHRNB2:IGSF9:SRGAP2:MARK1:NRP1:PRKG1:DLG5:LRP4:MAP6:FARP1:NFATC4:SIPA1L1:BBS4:SRCIN1:NEDD4L:CRTC1:APOE:KIDINS220:BCL11A:MAP2:OBSL1:DOCK10:PREX1:SS18L1:DSCAM:TRAK1:TNIK:CAMK2A:KIAA0319:SYNGAP1:SDK1:PPP1R9A:EZH2:LZTS1:PREX2:MATN2:ASAP1:ARC:DAB2IP:NLGN3:BHLHB9	http://www.gsea-msigdb.org/gsea/msigdb/cards/GO_DENDRITE_DEVELOPMENT
GO_bp	GO_NEURON_RECOGNITION	41	16	9.05312e-06	0.000739338	IGSF9:CNTN2:NRP1:FOXG1:EFNB3:MEGF8:ARHGAP35:NCAM2:DSCAM:CELSR3:ROBO2:ROBO1:SEMA5A:TNFRSF21:CNR1:CNTNAP2	http://www.gsea-msigdb.org/gsea/msigdb/cards/GO_NEURON_RECOGNITION
GO_bp	GO_MAINTENANCE_OF_CELL_NUMBER	122	32	1.17286e-05	0.00094731	ARID1A:BCL9:VANGL2:PBX1:ASPM:PROX1:TET1:BMPR1A:LDB1:SMC3:DDX6:HMGA2:KDM2B:SALL1:SOX9:ZNF358:KDM3A:EIF4ENIF1:FANCD2:CTNNB1:FOXP1:HES1:LDB2:RBPJ:NIPBL:SOX4:FOXO3:DLL1:SMO:EZH2:SFRP1:NOTCH1	http://www.gsea-msigdb.org/gsea/msigdb/cards/GO_MAINTENANCE_OF_CELL_NUMBER
GO_bp	GO_POSITIVE_REGULATION_OF_SYNAPTIC_TRANSMISSION	128	33	1.27612e-05	0.00101546	CLSTN1:RIMS3:CHRNB2:GLUL:CACNB2:GRIN2B:NFATC4:BAIAP3:ABAT:GRIN2A:CALB2:CACNG5:UNC13A:CRTC1:APOE:GRIN2D:CACNG7:CACNG8:S100B:FAM107A:IGSF11:SLC1A3:LRRTM2:SCGN:CNR1:GPER1:PPP1R9A:PTN:ADRA1A:PTK2B:ADCY8:ARC:NLGN3	http://www.gsea-msigdb.org/gsea/msigdb/cards/GO_POSITIVE_REGULATION_OF_SYNAPTIC_TRANSMISSION
GO_bp	GO_POSITIVE_REGULATION_OF_RNA_BIOSYNTHETIC_PROCESS	1187	189	1.31508e-05	0.00101546	RERE:MAD2L2:ARHGEF10L:E2F2:ARID1A:AGO1:SSBP3:NFIA:EFCAB7:PSRC1:BCL9:CREB3L4:ARHGEF11:USF1:USP21:PBX1:IER5:PROX1:ARID4B:ACTN2:ZBTB18:ZEB1:FZD8:TET1:KAT6B:ZMIZ1:BMPR1A:LDB1:CTBP2:LMO1:SOX6:E2F8:LMO2:RSF1:KMT2A:FOXM1:ING4:LRP6:SOX5:KMT2D:SMARCD1:ACVR1B:CALCOCO1:IKZF4:SMARCC2:HMGA2:ASCL1:RFX4:DTX1:TESC:MLXIP:ZNF268:HMGB1:SMAD9:ZIC2:ZNF219:ZFHX2:NFATC4:PRKD1:IRF2BPL:BCL11B:KLF13:TP53BP1:TCF12:ZNF609:M…	http://www.gsea-msigdb.org/gsea/msigdb/cards/GO_POSITIVE_REGULATION_OF_RNA_BIOSYNTHETIC_PROCESS
GO_bp	GO_REGULATION_OF_ION_TRANSPORT	426	81	1.31734e-05	0.00101546	OPRD1:GSTM2:KCNA2:KCND3:CHRNB2:KCNJ10:ATP1A2:CASQ1:NOS1AP:CACNA1E:ACTN2:CACNB2:KCNIP2:CNIH2:DLG2:GRIA4:FXYD6:SCN4B:GRIN2B:SCN8A:BEST3:TESC:JPH4:AKAP6:KCNK10:CALM1:CACNA1H:ABAT:GRIN2A:ARL6IP1:NETO2:CX3CL1:ATP1B2:CACNA1G:CACNG5:NEDD4L:RAB11B:HOMER3:SPTBN4:APOE:DMPK:CACNG7:CACNG8:KCNF1:CACNB4:SCN3A:SCN1A:SESTD1:KCNJ13:KCNQ2:KCNJ4:CRBN:SLC6A1:CTNNB1:SLC38A3:KLHL24:STIM2:ANK2:NPY2R:GRIA2:CAMK2A:GRIA1:…	http://www.gsea-msigdb.org/gsea/msigdb/cards/GO_REGULATION_OF_ION_TRANSPORT
GO_bp	GO_REGULATION_OF_CELLULAR_COMPONENT_MOVEMENT	692	120	1.32414e-05	0.00101546	NBL1:STMN1:ZSWIM5:DOCK7:F3:CSF1:SRGAP2C:ATP1A2:NOS1AP:GLUL:KIF14:SRGAP2:PROX1:NRP1:PRKG1:DLG5:BMPR1A:MMRN2:LDB1:CNIH2:SORL1:CDKN1B:ARID2:ACVR1B:ERBB3:LRP1:SRGAP1:PLXNC1:APPL2:ZNF268:HMGB1:PRKD1:SYNE2:VASH1:SPRED1:TTBK2:DUOX1:SEMA6D:ZNF609:MAP2K5:BBS4:FES:EMP2:NKD1:CX3CL1:NDRG4:NTN1:SRCIN1:RND2:HDAC5:SPAG9:SOX9:SPHK1:CCDC40:LAMA1:LDLRAD4:ONECUT2:INSR:MEGF8:APOE:DRC1:CYP1B1:ATOH8:SEMA4C:RND3:ITGA6:…	http://www.gsea-msigdb.org/gsea/msigdb/cards/GO_REGULATION_OF_CELLULAR_COMPONENT_MOVEMENT
GO_bp	GO_EMBRYO_DEVELOPMENT	706	122	1.32632e-05	0.00101546	SLC35E2B:MTHFR:ARID1A:WDTC1:SSBP3:SLC35D1:PHGDH:VANGL2:PBX1:PROX1:MYO3A:ZEB1:NRP1:TET1:STOX1:ZMIZ1:BMPR1A:LDB1:SUFU:DCHS1:SOX6:E2F8:LRP4:MYO7A:KMT2A:LRP6:ARID2:COL2A1:ACVR1B:HMGA2:KDM2B:PCDH8:FOXG1:VASH1:ITPK1:RBPMS2:MAP2K5:BBS4:SIN3A:ARNT2:SOX8:CREBBP:XYLT1:NKD1:SALL1:NDRG4:NTN1:RARA:TOP2A:BRCA1:MBTD1:TMEM100:TBX2:BPTF:SOX9:USH1G:CCDC40:LAMA1:RBBP8:TSHZ1:INSR:ZNF358:ZFP14:DLL3:MEGF8:ARHGAP35:SOX…	http://www.gsea-msigdb.org/gsea/msigdb/cards/GO_EMBRYO_DEVELOPMENT
GO_bp	GO_HEART_MORPHOGENESIS	180	42	1.35668e-05	0.001028	VANGL2:PROX1:NRP1:SYNPO2L:ZMIZ1:BMPR1A:SUFU:DCHS1:ARID2:COL2A1:MYH7:BBS4:NDRG4:RARA:TMEM100:TBX2:SOX9:CCDC40:INSR:MEGF8:SOX11:OBSL1:ASXL1:CTNNB1:ROBO2:ROBO1:HES1:RBPJ:SPRY1:NPY2R:NIPBL:SOX4:DLL1:DNAH11:ELN:FZD1:SMO:SMARCD3:CHD7:ZFPM2:HAS2:NOTCH1	http://www.gsea-msigdb.org/gsea/msigdb/cards/GO_HEART_MORPHOGENESIS
GO_bp	GO_GLIOGENESIS	216	48	1.38023e-05	0.00103474	MXRA8:CSF1:PHGDH:SRGAP2C:KCNJ10:GPR37L1:CNTN2:SRGAP2:SOX6:ERBB3:LRP1:ASCL1:DTX1:WASF3:TRPC4:FOXG1:SYNE2:METRN:SOX8:MT3:CX3CL1:CNP:CNTNAP1:SOX9:SOX11:DLX1:DLX2:DNER:S100B:CTNNB1:KLF15:HES1:GSX2:SOX4:TTBK1:TNFRSF21:POU3F2:DLL1:GLI3:SMO:PTN:EZH2:PTK2B:MATN2:DAB2IP:NOTCH1:NLGN3:PLP1	http://www.gsea-msigdb.org/gsea/msigdb/cards/GO_GLIOGENESIS
GO_bp	GO_SUPRAMOLECULAR_FIBER_ORGANIZATION	507	93	1.39374e-05	0.00103474	MAD2L2:ARHGEF10L:ASAP3:STMN1:KIF2C:PSRC1:CASQ1:PROX1:ACTN2:FMN2:ARHGAP12:NRP1:SYNPO2L:ADD3:NUMA1:INPPL1:FCHSD2:CRYAB:CDKN1B:COL2A1:CIT:HIP1R:WASF3:KATNAL1:NIN:CCDC88C:TTBK2:TMOD2:BBS4:ACAN:FES:CORO7:EMP2:CX3CL1:GAS7:TAOK1:RND2:KIF18B:SPIRE1:APC2:CLIP3:SPTBN4:APOE:ARHGAP35:SPAST:CYP1B1:PLEKHH2:CCDC88A:NCKAP5:RND3:NEB:FIGN:MAP2:OBSL1:SRC:PREX1:STMN3:DYRK1A:CHADL:CLASP2:FAM107A:ITGB5:PFN2:KLHL24:ADD…	http://www.gsea-msigdb.org/gsea/msigdb/cards/GO_SUPRAMOLECULAR_FIBER_ORGANIZATION
GO_bp	GO_EPITHELIAL_TUBE_MORPHOGENESIS	235	51	1.5066e-05	0.00110685	MTHFR:ARID1A:CSF1:VANGL2:PBX1:KDM5B:PROX1:NRP1:STOX1:DLG5:SUFU:DCHS1:LRP6:KDM2B:NFATC4:BBS4:SOX8:SALL1:NDRG4:NTN1:RARA:TBX2:SOX9:CCDC40:LAMA1:MEGF8:ARHGAP35:SOX11:SEMA4C:ZEB2:SRC:CTNNB1:FOXP1:IFT122:HES1:CC2D2A:RBPJ:SPRY1:SOX4:DLL1:GLI3:FZD1:SMO:FZD3:SFRP1:MTSS1:TSC1:NOTCH1:PRKX:CITED1:GPC3	http://www.gsea-msigdb.org/gsea/msigdb/cards/GO_EPITHELIAL_TUBE_MORPHOGENESIS
GO_bp	GO_PALLIUM_DEVELOPMENT	129	33	1.52098e-05	0.00110685	SRGAP2C:BCAN:ASPM:KIF14:SRGAP2:PROX1:NRP1:LRP6:LRP1:ASCL1:FOXG1:SYNE2:BBS4:RARA:EZH1:ZEB2:DLX1:DLX2:PLCB1:SLC32A1:CTNNB1:ROBO1:DCLK2:SRD5A1:POU3F2:NPY:GLI3:SMO:CNTNAP2:EZH2:DAB2IP:TSC1:ARX	http://www.gsea-msigdb.org/gsea/msigdb/cards/GO_PALLIUM_DEVELOPMENT
GO_bp	GO_MICROTUBULE_BUNDLE_FORMATION	61	20	1.56671e-05	0.00112895	TEKT2:DNALI1:PSRC1:NAV1:NUMA1:FES:HYDIN:CCDC40:DRC1:SPAST:NCKAP5:DNAH7:MAP2:SPAG16:TTLL1:CC2D2A:KIF20A:RP1L1:LRRC6:DCX	http://www.gsea-msigdb.org/gsea/msigdb/cards/GO_MICROTUBULE_BUNDLE_FORMATION
GO_bp	GO_EMBRYONIC_ORGAN_MORPHOGENESIS	193	44	1.59183e-05	0.00113592	ARID1A:VANGL2:PROX1:MYO3A:ZEB1:STOX1:SUFU:MYO7A:LRP6:COL2A1:KDM2B:FOXG1:RBPMS2:BBS4:SALL1:NDRG4:NTN1:TBX2:SOX9:USH1G:CCDC40:TSHZ1:MEGF8:SOX11:DLX2:SP3:MAFB:CTNNB1:LRIG1:ZIC1:HES1:PDGFRA:NIPBL:MDFI:SOBP:DLL1:GLI3:DLX5:SMO:FZD3:CHD7:MMP16:CRB2:NOTCH1	http://www.gsea-msigdb.org/gsea/msigdb/cards/GO_EMBRYONIC_ORGAN_MORPHOGENESIS
GO_bp	GO_TUBE_DEVELOPMENT	709	122	1.62628e-05	0.00114064	MTHFR:E2F2:ARID1A:AGO1:SSBP3:NFIA:F3:CSF1:PHGDH:VANGL2:PBX1:GLUL:KDM5B:PROX1:ZEB1:NRP1:FZD8:STOX1:UNC5B:DLG5:ZMIZ1:BMPR1A:MMRN2:SUFU:DCHS1:PDE3B:E2F8:LRP6:APOLD1:ARID2:COL2A1:LRP1:HMGA2:ASCL1:KDM2B:EDNRB:NFATC4:PRKD1:VASH1:ITPK1:SPRED1:RBPMS2:MAP2K5:BBS4:SOX8:EMP2:SALL1:CX3CL1:NDRG4:ATXN1L:NTN1:EPN2:THRA:RARA:BRCA1:HDAC5:TMEM100:TBX2:SOX9:FOXJ1:SPHK1:CCDC40:LAMA1:ZNF358:ANGPTL4:NOTCH3:MEGF8:APOE:…	http://www.gsea-msigdb.org/gsea/msigdb/cards/GO_TUBE_DEVELOPMENT
GO_bp	GO_SPINAL_CORD_DEVELOPMENT	66	21	1.62949e-05	0.00114064	DRAXIN:PHGDH:PROX1:SUFU:ASCL1:RFX4:MDGA2:MDGA2:SOX11:ROBO2:IFT122:ZIC1:GSX2:SRD5A1:SOX4:MDGA1:DLL1:GLI3:SMO:PTN:PBX3:NOTCH1	http://www.gsea-msigdb.org/gsea/msigdb/cards/GO_SPINAL_CORD_DEVELOPMENT
GO_bp	GO_REGULATION_OF_TRANSMEMBRANE_TRANSPORT	363	71	1.69604e-05	0.00117603	GSTM2:KCNA2:KCND3:KCNJ10:ATP1A2:CASQ1:NOS1AP:CACNA1E:ACTN2:CACNB2:KCNIP2:SLC1A2:CNIH2:DLG2:GRIA4:FXYD6:SCN4B:GRIN2B:C2CD5:SCN8A:APPL2:TESC:JPH4:AKAP6:KCNK10:CALM1:CACNA1H:GRIN2A:ARL6IP1:NETO2:CX3CL1:ATP1B2:CACNA1G:CACNG5:NEDD4L:INSR:CLIP3:CACNG7:CACNG8:KCNF1:CACNB4:SCN3A:SCN1A:SESTD1:KCNJ13:KCNQ2:CLTCL1:KCNJ4:CRBN:KLF15:KLHL24:STIM2:ANK2:GRIA2:GRIA1:CNKSR3:GPER1:GRB10:KCND2:PTK2B:CHD7:KCNQ3:ARC:D…	http://www.gsea-msigdb.org/gsea/msigdb/cards/GO_REGULATION_OF_TRANSMEMBRANE_TRANSPORT
GO_bp	GO_TUBE_MORPHOGENESIS	579	103	1.87152e-05	0.00128558	MTHFR:E2F2:ARID1A:AGO1:F3:CSF1:VANGL2:PBX1:GLUL:KDM5B:PROX1:ZEB1:NRP1:FZD8:STOX1:UNC5B:DLG5:ZMIZ1:BMPR1A:MMRN2:SUFU:DCHS1:PDE3B:E2F8:LRP6:APOLD1:ARID2:LRP1:HMGA2:KDM2B:NFATC4:PRKD1:VASH1:SPRED1:RBPMS2:MAP2K5:BBS4:SOX8:EMP2:SALL1:CX3CL1:NDRG4:NTN1:EPN2:RARA:BRCA1:HDAC5:TMEM100:TBX2:SOX9:SPHK1:CCDC40:LAMA1:ANGPTL4:NOTCH3:MEGF8:APOE:ARHGAP35:SOX11:CYP1B1:MEIS1:ATOH8:SEMA4C:ZEB2:FN1:SRC:PTGIS:ACVR2B:…	http://www.gsea-msigdb.org/gsea/msigdb/cards/GO_TUBE_MORPHOGENESIS
GO_bp	GO_POSITIVE_REGULATION_OF_CELL_DIFFERENTIATION	684	118	1.99529e-05	0.0013579	NBL1:PTCH2:CSF1:SRGAP2C:ASPM:PROX1:DISC1:ZEB1:NRP1:DLG5:ZMIZ1:BMPR1A:SOX6:NUMA1:MAP6:SOX5:ACVR1B:ZNF385A:LRP1:PLXNC1:ASCL1:TESC:ZNF268:HMGB1:DCT:ZNF219:FOXG1:PRKD1:AKAP6:NIN:RASGRP1:TCF12:ZNF609:ISLR2:FES:METRN:SOX8:CX3CL1:NDRG4:NTN1:RARA:RND2:SPAG9:MMD:TMEM100:SOX9:FOXJ1:RNF157:TIMP2:TCF4:NEDD4L:UNC13A:CRTC1:MEGF8:APOE:ARHGAP35:CACNG7:SOX11:KIDINS220:PKDCC:ATOH8:ZEB2:DLX1:DLX2:FN1:OBSL1:PLCB1:IN…	http://www.gsea-msigdb.org/gsea/msigdb/cards/GO_POSITIVE_REGULATION_OF_CELL_DIFFERENTIATION
GO_bp	GO_REGULATION_OF_ION_TRANSMEMBRANE_TRANSPORT	307	62	2.10191e-05	0.00141735	GSTM2:KCNA2:KCND3:KCNJ10:ATP1A2:CASQ1:NOS1AP:CACNA1E:ACTN2:CACNB2:KCNIP2:CNIH2:DLG2:GRIA4:FXYD6:SCN4B:GRIN2B:SCN8A:TESC:JPH4:AKAP6:KCNK10:CALM1:CACNA1H:GRIN2A:ARL6IP1:NETO2:CX3CL1:ATP1B2:CACNA1G:CACNG5:NEDD4L:CACNG7:CACNG8:KCNF1:CACNB4:SCN3A:SCN1A:SESTD1:KCNJ13:KCNQ2:KCNJ4:CRBN:KLHL24:STIM2:ANK2:GRIA2:GRIA1:CNKSR3:GPER1:KCND2:PTK2B:CHD7:KCNQ3:ARC:DAPK1:WNK2:PTPN3:WNK3:NLGN3:GRIA3:FHL1	http://www.gsea-msigdb.org/gsea/msigdb/cards/GO_REGULATION_OF_ION_TRANSMEMBRANE_TRANSPORT
GO_bp	GO_NEUROBLAST_PROLIFERATION	48	17	2.16242e-05	0.00144489	DOCK7:ASPM:DISC1:VAX1:DAGLA:SOX5:ASCL1:DCT:FOXG1:CX3CL1:CTNNB1:ACSL6:GLI3:SMO:SMARCD3:FZD3:NOTCH1	http://www.gsea-msigdb.org/gsea/msigdb/cards/GO_NEUROBLAST_PROLIFERATION
GO_bp	GO_ACTIN_FILAMENT_BASED_PROCESS	568	101	2.29742e-05	0.00152126	MAD2L2:ARHGEF10L:ASAP3:STMN1:FNBP1L:KCND3:ARHGEF11:ATP1A2:CASQ1:VANGL2:NOS1AP:SRGAP2:PROX1:ACTN2:FMN2:CACNB2:ARHGAP12:NRP1:PRKG1:SYNPO2L:ADD3:BRSK2:INPPL1:FCHSD2:ARHGEF17:MYO7A:SCN4B:LRP1:FGD6:GAS2L3:CIT:HIP1R:WASF3:MYH7:SYNE2:SIPA1L1:TMOD2:CORO2B:BBS4:FES:CORO7:EMP2:CX3CL1:GAS7:LLGL1:TAOK1:RND2:CACNA1G:FOXJ1:EPB41L3:SPIRE1:NEDD4L:SPTBN4:ARHGAP35:MYH14:PLEKHH2:CCDC88A:RND3:NEB:SCN1A:OBSL1:SRC:PRE…	http://www.gsea-msigdb.org/gsea/msigdb/cards/GO_ACTIN_FILAMENT_BASED_PROCESS
GO_bp	GO_MICROTUBULE_DEPOLYMERIZATION	35	14	2.3615e-05	0.00154973	STMN1:KIF2C:TTBK2:TAOK1:KIF18B:APC2:SPAST:NCKAP5:STMN3:CLASP2:APC:STMN4:KIF24:MID1IP1	http://www.gsea-msigdb.org/gsea/msigdb/cards/GO_MICROTUBULE_DEPOLYMERIZATION
GO_bp	GO_REGULATION_OF_NMDA_RECEPTOR_ACTIVITY	27	12	2.56846e-05	0.00167064	ACTN2:CNIH2:DLG2:GRIA4:GRIN2B:GRIN2A:GRIA2:GRIA1:PTK2B:DAPK1:NLGN3:GRIA3	http://www.gsea-msigdb.org/gsea/msigdb/cards/GO_REGULATION_OF_NMDA_RECEPTOR_ACTIVITY
GO_bp	GO_ARTERY_DEVELOPMENT	63	20	2.67581e-05	0.00172519	PROX1:NRP1:ZMIZ1:BMPR1A:SUFU:ARID2:LRP1:TBX2:NOTCH3:APOE:LTBP1:ACVR2B:ROBO2:ROBO1:HES1:RBPJ:SOX4:GLI3:CHD7:NOTCH1	http://www.gsea-msigdb.org/gsea/msigdb/cards/GO_ARTERY_DEVELOPMENT
GO_bp	GO_NEUROTRANSMITTER_TRANSPORT	185	42	2.7359e-05	0.00174859	RIMS3:CHRNB2:KCNJ10:ATP1A2:GLUL:CACNB2:GAD2:CTBP2:SLC1A2:NRXN2:TRPC4:TRIM9:CALM1:BAIAP3:ABAT:ARL6IP1:SLC44A2:SLC1A6:UNC13A:GRIK5:GAD1:SLC25A12:SLC32A1:SLC6A11:SLC6A1:SYN2:CSPG5:PFN2:SLC1A3:MCTP1:SNCAIP:CAMK2A:CNR1:GPER1:PPP1R9A:PTPRN2:SLC18A1:ADRA1A:SLC44A1:GPM6B:CASK:SYP	http://www.gsea-msigdb.org/gsea/msigdb/cards/GO_NEUROTRANSMITTER_TRANSPORT
GO_bp	GO_APPENDAGE_MORPHOGENESIS	94	26	2.80079e-05	0.00176369	PBX1:BMPR1A:LRP4:LRP6:COL2A1:ZNF219:CREBBP:SALL1:TBX2:SOX9:ZNF358:MEGF8:SOX11:PKDCC:AFF3:CTNNB1:IFT122:NIPBL:SOX4:IQCE:SP8:GLI3:DLX5:CHD7:NOTCH1:GPC3	http://www.gsea-msigdb.org/gsea/msigdb/cards/GO_APPENDAGE_MORPHOGENESIS
GO_bp	GO_TAXIS	408	77	2.80751e-05	0.00176369	PLEKHG5:DRAXIN:NBL1:RAP1GAP:ZSWIM5:F3:CSF1:IGSF9:VANGL2:CNTN2:ENAH:NRP1:UNC5B:VAX1:NCAM1:FEZ1:LRP1:PLXNC1:HMGB1:EDNRB:FOXG1:PRKD1:NRXN3:BCL11B:SEMA6D:NEO1:FES:CX3CL1:EFNB3:NTN1:SPTBN4:MEGF8:ARHGAP35:DPYSL5:SEMA4C:KIF5C:PTPRA:SRC:ELMO2:PREX1:DOK5:CDH4:DSCAM:CHL1:PLXNB1:CELSR3:ROBO2:ROBO1:BOC:SEMA5B:APBB2:PDGFRA:GAB1:HMGB2:SEMA5A:THBS4:EFNA5:SEMA6A:TUBB2B:ETV1:GLI3:GRB10:DLX5:DOCK4:SMO:MTUS1:DPYSL2…	http://www.gsea-msigdb.org/gsea/msigdb/cards/GO_TAXIS
GO_bp	GO_OLFACTORY_BULB_INTERNEURON_DIFFERENTIATION	10	7	3.01128e-05	0.00186178	SALL1:ERBB4:ROBO2:ROBO1:GSX2:DLX5:ARX	http://www.gsea-msigdb.org/gsea/msigdb/cards/GO_OLFACTORY_BULB_INTERNEURON_DIFFERENTIATION
GO_bp	GO_POSITIVE_REGULATION_OF_NEURAL_PRECURSOR_CELL_PROLIFERATION	40	15	3.01432e-05	0.00186178	ASPM:GPR37L1:PROX1:DISC1:ASCL1:DCT:FOXG1:CX3CL1:INSM1:CTNNB1:GLI3:SMO:SMARCD3:FZD3:NOTCH1	http://www.gsea-msigdb.org/gsea/msigdb/cards/GO_POSITIVE_REGULATION_OF_NEURAL_PRECURSOR_CELL_PROLIFERATION
GO_bp	GO_NEGATIVE_REGULATION_OF_RNA_BIOSYNTHETIC_PROCESS	933	152	3.06212e-05	0.00187555	PER3:RERE:MAD2L2:E2F2:ARID1A:WDTC1:KHDRBS1:BEND5:NFIA:TXNIP:HIST2H3D:HIST2H4A:KDM5B:PROX1:CENPF:ZBTB18:ZEB1:FZD8:TET1:KAT6B:LDB1:SUFU:VAX1:CTBP2:LMO1:SOX6:E2F8:PHF21A:PDE2A:RSF1:FOXM1:ING4:ATN1:CDKN1B:SOX5:KMT2D:IKZF4:SMARCC2:HMGA2:ASCL1:KDM2B:BCL7A:ZNF268:HMGB1:EDNRB:ZIC2:ZNF219:ZFHX2:NFATC4:FOXG1:IRF2BPL:MAP2K5:SIN3A:SOX8:CREBBP:CRYM:ZNF423:BRD7:SALL1:MT3:ATXN1L:TRPV1:THRA:RARA:EZH1:BRCA1:HDAC5…	http://www.gsea-msigdb.org/gsea/msigdb/cards/GO_NEGATIVE_REGULATION_OF_RNA_BIOSYNTHETIC_PROCESS
GO_bp	GO_NUCLEOSOME_ORGANIZATION	111	29	3.21384e-05	0.00195221	ARID1A:HIST2H2BF:HIST2H3D:HIST2H4A:HIST2H2BE:CENPL:KAT6B:RSF1:ARID2:SMARCD1:SMARCC2:SOX9:CENPA:HJURP:CABIN1:KB-318B8.7:HMGB2:HIST1H2BB:HIST1H1C:HIST1H2BC:HIST1H1E:HIST1H2BH:HIST1H2BJ:HIST1H2BL:HIST1H3H:HIST1H2BM:HIST1H2BN:HIST1H1B:HIST1H2BO:SMARCD3	http://www.gsea-msigdb.org/gsea/msigdb/cards/GO_NUCLEOSOME_ORGANIZATION
GO_bp	GO_REGULATION_OF_MEMBRANE_POTENTIAL	299	60	3.45972e-05	0.00208434	OPRD1:GRIK3:RIMS3:GPR88:KCNA2:KCND3:CHRNB2:KCNJ10:ATP1A2:NOS1AP:CACNA1E:KCNT2:ACTN2:CACNB2:STOX1:KCNIP2:CNIH2:SCN4B:GRIN2B:SCN8A:AKAP6:KCNK10:GABRB3:GABRA5:CACNA1H:ABAT:GRIN2A:TRPV1:ATP1B2:CNTNAP1:CACNA1G:NEDD4L:SLC1A6:CRTC1:GRIK5:DMPK:GRIN2D:MYH14:CACNB4:SCN3A:SCN1A:SRC:GRIK1:IGSF11:ANK2:NPY2R:GRIA1:GABBR1:CNR1:GPER1:PPP1R9A:KCND2:PTN:ADRA1A:PTK2B:KCNQ3:PTPN3:NLGN3:GRIA3:FHL1	http://www.gsea-msigdb.org/gsea/msigdb/cards/GO_REGULATION_OF_MEMBRANE_POTENTIAL
GO_bp	GO_CHROMATIN_ASSEMBLY_OR_DISASSEMBLY	123	31	3.72845e-05	0.00222798	ARID1A:HIST2H2BF:HIST2H3D:HIST2H4A:HIST2H2BE:CENPL:KAT6B:RSF1:ARID2:SMARCD1:SMARCC2:HMGA2:SOX9:CENPA:TLK1:HJURP:CABIN1:KB-318B8.7:HMGB2:HIST1H2BB:HIST1H1C:HIST1H2BC:HIST1H1E:HIST1H2BH:HIST1H2BJ:HIST1H2BL:HIST1H3H:HIST1H2BM:HIST1H2BN:HIST1H1B:HIST1H2BO:SMARCD3	http://www.gsea-msigdb.org/gsea/msigdb/cards/GO_CHROMATIN_ASSEMBLY_OR_DISASSEMBLY
GO_bp	GO_POSITIVE_REGULATION_OF_CELL_PROJECTION_ORGANIZATION	287	58	3.76504e-05	0.0022317	FNBP1L:NRP1:DLG5:MAP6:LRP1:PLXNC1:PRKD1:NIN:BBS4:ISLR2:FES:METRN:CX3CL1:NDRG4:NTN1:RND2:RNF157:NEDD4L:PALM:UNC13A:CRTC1:MEGF8:APOE:ARHGAP35:CACNG7:KIDINS220:CCDC88A:ZEB2:FN1:OBSL1:SRC:ADNP:CDH4:SS18L1:DSCAM:TRAK1:PLXNB1:ROBO2:ROBO1:CEP135:RUFY3:SCARB2:GPM6A:SEMA5A:EFNA5:APC:TUBB2B:CPNE5:CNR1:FSCN1:FZD1:PPP1R9A:PTN:EZH2:PTK2B:DAB2IP:BHLHB9:GDI1	http://www.gsea-msigdb.org/gsea/msigdb/cards/GO_POSITIVE_REGULATION_OF_CELL_PROJECTION_ORGANIZATION
GO_bp	GO_CAMERA_TYPE_EYE_MORPHOGENESIS	85	24	3.90122e-05	0.00229392	ARID1A:PROX1:ZEB1:ROM1:LRP6:KDM2B:MEGF11:SOX8:TBX2:SOX9:SDK2:SOX11:MEIS1:SP3:DSCAM:CTNNB1:IFT122:FAT1:DLL1:SDK1:GLI3:PTN:RORB:TDRD7	http://www.gsea-msigdb.org/gsea/msigdb/cards/GO_CAMERA_TYPE_EYE_MORPHOGENESIS
GO_bp	GO_MESENCHYME_DEVELOPMENT	194	43	4.06022e-05	0.00236846	MAD2L2:NRP1:DLG5:BMPR1A:DCHS1:LRP6:ERBB3:HMGA2:EDNRB:SEMA6D:SOX8:TMEM100:TBX2:SOX9:LDLRAD4:DLL3:DACT3:SOX11:SEMA4C:ZEB2:ERBB4:FN1:FAM83D:DDX17:CLASP2:CTNNB1:ROBO2:ROBO1:SEMA5B:HES1:RBPJ:SPRY1:SEMA5A:SEMA6A:SMO:EZH2:SFRP1:ZFPM2:HAS2:DAB2IP:CRB2:NOTCH1:EFNB1	http://www.gsea-msigdb.org/gsea/msigdb/cards/GO_MESENCHYME_DEVELOPMENT
GO_bp	GO_HEART_DEVELOPMENT	407	76	4.58277e-05	0.00263829	ARID1A:VANGL2:PROX1:ACTN2:NRP1:SYNPO2L:ZMIZ1:BMPR1A:PLCE1:SUFU:DCHS1:SOX6:LRP6:CDKN1B:ARID2:COL2A1:ERBB3:DUSP6:ASCL1:ACACB:MYH7:NFATC4:AKAP6:SPRED1:MAP2K5:BBS4:ACAN:SALL1:NDRG4:RARA:TMEM100:TBX2:SOX9:FOXJ1:CCDC40:INSR:MEGF8:SOX11:DRC1:LTBP1:MEIS1:NEB:ERBB4:OBSL1:ASXL1:ACVR2B:CTNNB1:ROBO2:ROBO1:IFT122:HES1:CC2D2A:RBPJ:PDGFRA:ANK2:SPRY1:NPY2R:NIPBL:SOX4:DLL1:GPER1:DNAH11:GLI3:ELN:FZD1:SMO:PTN:SMARC…	http://www.gsea-msigdb.org/gsea/msigdb/cards/GO_HEART_DEVELOPMENT
GO_bp	GO_EYE_MORPHOGENESIS	113	29	4.59457e-05	0.00263829	ARID1A:CRB1:PROX1:ZEB1:ROM1:MYO7A:LRP6:KDM2B:MEGF11:BBS4:SOX8:NKD1:TBX2:SOX9:SDK2:SOX11:MEIS1:SP3:DSCAM:CTNNB1:IFT122:FAT1:NIPBL:DLL1:SDK1:GLI3:PTN:RORB:TDRD7	http://www.gsea-msigdb.org/gsea/msigdb/cards/GO_EYE_MORPHOGENESIS
GO_bp	GO_EMBRYONIC_ORGAN_DEVELOPMENT	296	59	4.90655e-05	0.00279559	ARID1A:VANGL2:PBX1:PROX1:MYO3A:ZEB1:STOX1:BMPR1A:SUFU:E2F8:MYO7A:KMT2A:LRP6:ARID2:COL2A1:KDM2B:FOXG1:VASH1:RBPMS2:BBS4:SALL1:NDRG4:NTN1:RARA:TBX2:BPTF:SOX9:USH1G:CCDC40:TSHZ1:MEGF8:SOX11:PKDCC:DLX2:SP3:MAFB:CTNNB1:LRIG1:IFT122:ZIC1:HES1:CC2D2A:RBPJ:PDGFRA:PLK4:NIPBL:MDFI:SOBP:DLL1:GLI3:DLX5:SMO:FZD3:CHD7:MMP16:ZFPM2:CRB2:NOTCH1:CITED1	http://www.gsea-msigdb.org/gsea/msigdb/cards/GO_EMBRYONIC_ORGAN_DEVELOPMENT
GO_bp	GO_REGULATION_OF_TRANSPORTER_ACTIVITY	190	42	5.30565e-05	0.00299973	GSTM2:ATP1A2:CASQ1:NOS1AP:ACTN2:CACNB2:KCNIP2:CNIH2:DLG2:GRIA4:FXYD6:SCN4B:KMT2A:GRIN2B:TESC:JPH4:AKAP6:CALM1:GRIN2A:NETO2:ATP1B2:CACNG5:NEDD4L:CACNG7:CACNG8:CACNB4:KLHL24:STIM2:ANK2:GRIA2:NDFIP1:GRIA1:CNKSR3:PTK2B:ARC:DAPK1:WNK2:PTPN3:WNK3:NLGN3:GRIA3:FHL1	http://www.gsea-msigdb.org/gsea/msigdb/cards/GO_REGULATION_OF_TRANSPORTER_ACTIVITY
GO_bp	GO_DNA_PACKAGING	131	32	5.45094e-05	0.00304979	HIST2H2BF:HIST2H3D:HIST2H4A:HIST2H2BE:CENPL:KAT6B:CDCA5:RSF1:HMGA2:NUSAP1:TOP2A:SOX9:CENPA:HJURP:CABIN1:KB-318B8.7:SMC4:HMGB2:NIPBL:HIST1H2BB:HIST1H1C:HIST1H2BC:HIST1H1E:HIST1H2BH:HIST1H2BJ:HIST1H2BL:HIST1H3H:HIST1H2BM:HIST1H2BN:HIST1H1B:HIST1H2BO:GPER1:SMC2	http://www.gsea-msigdb.org/gsea/msigdb/cards/GO_DNA_PACKAGING
GO_bp	GO_MICROTUBULE_POLYMERIZATION_OR_DEPOLYMERIZATION	92	25	5.47717e-05	0.00304979	STMN1:KIF2C:PSRC1:NUMA1:CRYAB:CDKN1B:NIN:TTBK2:FES:TAOK1:KIF18B:SKA2:APC2:CLIP3:SPAST:NCKAP5:MAP2:STMN3:DYRK1A:CLASP2:APC:FBXO5:STMN4:KIF24:MID1IP1	http://www.gsea-msigdb.org/gsea/msigdb/cards/GO_MICROTUBULE_POLYMERIZATION_OR_DEPOLYMERIZATION
GO_bp	GO_EMBRYONIC_MORPHOGENESIS	396	74	5.60966e-05	0.00310007	MTHFR:ARID1A:VANGL2:PBX1:PROX1:MYO3A:ZEB1:STOX1:BMPR1A:LDB1:SUFU:LRP4:MYO7A:LRP6:COL2A1:HMGA2:KDM2B:PCDH8:FOXG1:RBPMS2:MAP2K5:BBS4:SOX8:CREBBP:SALL1:NDRG4:NTN1:RARA:TBX2:SOX9:USH1G:CCDC40:TSHZ1:ZNF358:MEGF8:ARHGAP35:SOX11:ATOH8:SEMA4C:AFF3:ZEB2:DLX2:SP3:FN1:MAFB:CLASP2:ACVR2B:CTNNB1:LRIG1:ITGB5:IFT122:ZIC1:HES1:CC2D2A:PDGFRA:NIPBL:SOX4:MDFI:SOBP:DLL1:SP8:GLI3:FZD1:DLX5:SMO:FZD3:SFRP1:CHD7:MMP16:E…	http://www.gsea-msigdb.org/gsea/msigdb/cards/GO_EMBRYONIC_MORPHOGENESIS
GO_bp	GO_CELL_FATE_COMMITMENT	143	34	5.82719e-05	0.00319626	PTCH2:DOCK7:PROX1:NRP1:BMPR1A:SUFU:SOX6:SOX5:ASCL1:FOXG1:BCL11B:SOX8:RARA:TBX2:SOX9:ZNF521:ONECUT2:APC2:NOTCH3:DLX1:DLX2:ERBB4:CTNNB1:HES1:RBPJ:GSX2:APC:POU3F2:DLL1:GLI3:SMO:SFRP1:NOTCH1:ARX	http://www.gsea-msigdb.org/gsea/msigdb/cards/GO_CELL_FATE_COMMITMENT
GO_bp	GO_PROXIMAL_DISTAL_PATTERN_FORMATION	14	8	6.40119e-05	0.00348509	PBX1:LRP4:DLX1:DLX2:CTNNB1:DLL1:SP8:GLI3	http://www.gsea-msigdb.org/gsea/msigdb/cards/GO_PROXIMAL_DISTAL_PATTERN_FORMATION
GO_bp	GO_REGULATION_OF_CATION_CHANNEL_ACTIVITY	115	29	6.49028e-05	0.00348798	GSTM2:CASQ1:NOS1AP:ACTN2:CACNB2:KCNIP2:CNIH2:DLG2:GRIA4:GRIN2B:JPH4:AKAP6:CALM1:GRIN2A:NETO2:CACNG5:CACNG7:CACNG8:CACNB4:KLHL24:STIM2:ANK2:GRIA2:GRIA1:PTK2B:ARC:DAPK1:NLGN3:GRIA3	http://www.gsea-msigdb.org/gsea/msigdb/cards/GO_REGULATION_OF_CATION_CHANNEL_ACTIVITY
GO_bp	GO_PHOTORECEPTOR_CELL_DIFFERENTIATION	47	16	6.54887e-05	0.00348798	CRB1:ROM1:MYO7A:BBS4:SOX8:NKD1:SOX9:SDK2:DLX1:DLX2:DSCAM:PTN:RP1L1:RORB:NOTCH1:DCX	http://www.gsea-msigdb.org/gsea/msigdb/cards/GO_PHOTORECEPTOR_CELL_DIFFERENTIATION
GO_bp	GO_TRANSMISSION_OF_NERVE_IMPULSE	47	16	6.54887e-05	0.00348798	GPR88:KCNA2:SCN8A:CACNA1H:CNTNAP1:CACNA1G:CACNG5:SPTBN4:MYH14:CACNG7:CACNG8:SCN3A:SCN1A:GPER1:KCND2:CNTNAP2	http://www.gsea-msigdb.org/gsea/msigdb/cards/GO_TRANSMISSION_OF_NERVE_IMPULSE
GO_bp	GO_POSITIVE_REGULATION_OF_MULTICELLULAR_ORGANISMAL_PROCESS	1154	180	7.10735e-05	0.0037582	CLSTN1:MAD2L2:NBL1:F3:CSF1:SRGAP2C:USF1:NOS1AP:ASPM:GPR37L1:KDM5B:PROX1:DISC1:ZEB1:NRP1:LRRTM3:STOX1:DLG5:ZMIZ1:BMPR1A:GPAM:SOX6:C1QTNF4:NUMA1:MAP6:SOX5:AMIGO2:ACVR1B:ERBB3:LRP1:HMGA2:PLXNC1:ASCL1:APPL2:ACACB:TESC:KDM2B:IL17D:WASF3:HMGB1:EDNRB:DCT:ZNF219:NFATC4:FOXG1:PRKD1:AKAP6:NIN:RASGRP1:TP53BP1:GATM:TCF12:ZNF609:BBS4:ISLR2:FES:METRN:SOX8:CREBBP:ABAT:CX3CL1:NDRG4:ATXN1L:TRPV1:NTN1:THRA:RARA:RN…	http://www.gsea-msigdb.org/gsea/msigdb/cards/GO_POSITIVE_REGULATION_OF_MULTICELLULAR_ORGANISMAL_PROCESS
GO_bp	GO_DIGESTIVE_SYSTEM_DEVELOPMENT	88	24	7.19743e-05	0.00376948	VANGL2:DCHS1:ASCL1:HIP1R:EDNRB:RBPMS2:SALL1:TBX2:CCDC40:INSR:MEGF8:SOX11:PKDCC:ITGA6:ACVR2B:CTNNB1:HES1:PDGFRA:NIPBL:GLI3:SMO:SLC4A2:SFRP1:NOTCH1	http://www.gsea-msigdb.org/gsea/msigdb/cards/GO_DIGESTIVE_SYSTEM_DEVELOPMENT
GO_bp	GO_CARDIAC_SEPTUM_MORPHOGENESIS	57	18	7.23125e-05	0.00376948	VANGL2:PROX1:NRP1:BMPR1A:RARA:TBX2:SOX11:ROBO2:ROBO1:HES1:RBPJ:SOX4:DNAH11:FZD1:SMO:CHD7:ZFPM2:NOTCH1	http://www.gsea-msigdb.org/gsea/msigdb/cards/GO_CARDIAC_SEPTUM_MORPHOGENESIS
GO_bp	GO_SMALL_GTPASE_MEDIATED_SIGNAL_TRANSDUCTION	460	83	7.30466e-05	0.00378093	PLEKHG5:ARHGEF10L:RAP1GAP:STMN1:DOCK7:GPSM2:CSF1:ARHGEF11:VANGL2:KIF14:SRGAP2:SIPA1L2:ARHGAP21:ARHGAP12:NRP1:SYNPO2L:PLCE1:ARHGAP19:MADD:ARHGEF17:FOXM1:A2M:SRGAP1:FGD6:FARP1:MCF2L:RASA3:PRKD1:ARHGAP5:SIPA1L1:ARHGAP11A:RASGRP1:NTN1:RND2:RUNDC3A:TIMP2:SHC2:RAB11B:KANK2:RFXANK:APOE:ARHGAP35:PSD4:RND3:DOCK10:SRC:PREX1:STMN3:RTN4R:SRGAP3:DOCK3:ROBO1:ARHGAP31:ARHGEF26:ARAP2:RASGEF1B:SPRY1:RHOBTB3:PSD2:…	http://www.gsea-msigdb.org/gsea/msigdb/cards/GO_SMALL_GTPASE_MEDIATED_SIGNAL_TRANSDUCTION
GO_bp	GO_ANTERIOR_POSTERIOR_PATTERN_SPECIFICATION	116	29	7.68048e-05	0.00394766	SSBP3:CELSR2:VANGL2:PBX1:BMPR1A:LDB1:LRP6:KDM2B:PCDH8:NKD1:BPTF:TSHZ1:DLL3:ZEB2:PGAP1:HES6:ACVR2B:CTNNB1:HES1:RBPJ:DLL1:GLI3:SMO:SFRP1:ARC:CRB2:PBX3:NOTCH1:GPC3	http://www.gsea-msigdb.org/gsea/msigdb/cards/GO_ANTERIOR_POSTERIOR_PATTERN_SPECIFICATION
GO_bp	GO_CELL_SURFACE_RECEPTOR_SIGNALING_PATHWAY_INVOLVED_IN_CELL_CELL_SIGNALING	482	86	8.186e-05	0.00417827	MAD2L2:DRAXIN:AGO4:AGO1:AGO3:CELSR2:BCL9:CHRNB2:VANGL2:ASPM:MARK1:DISC1:FZD8:LDB1:FAM53B:AP2A2:LRP4:LRP6:GRIN2B:CALCOCO1:LRP1:AMER2:NFATC4:GNG2:CALM1:CCDC88C:GABRB3:TYRO3:ABAT:GRIN2A:BRD7:NKD1:SALL1:TRPV1:IGFBP4:SOX9:APC2:GRIK5:APOE:DMPK:DACT3:GRIN2D:TCF7L1:ZEB2:TMEM198:PLCB1:SRC:ZNRF3:KREMEN1:HMGXB4:CTNNB1:CELSR3:IGSF11:TNIK:RBPJ:NPY2R:SEMA5A:APC:EGR1:CAMK2A:SOX4:MDFI:FOXO3:DACT2:GLI3:GRB10:CDK1…	http://www.gsea-msigdb.org/gsea/msigdb/cards/GO_CELL_SURFACE_RECEPTOR_SIGNALING_PATHWAY_INVOLVED_IN_CELL_CELL_SIGNALING
GO_bp	GO_MULTICELLULAR_ORGANISMAL_SIGNALING	134	32	8.69417e-05	0.00437645	GPR88:KCNA2:KCND3:ATP1A2:CASQ1:CACNB2:KCNIP2:FXYD6:SCN4B:SCN8A:CALM1:RYR3:CACNA1H:ATP1B2:CNTNAP1:CACNA1G:CACNG5:SPTBN4:DMPK:MYH14:CACNG7:CACNG8:CACNB4:SCN3A:SCN1A:KCNJ4:ATP2B2:ANK2:GPER1:KCND2:CNTNAP2:TMEM65	http://www.gsea-msigdb.org/gsea/msigdb/cards/GO_MULTICELLULAR_ORGANISMAL_SIGNALING
GO_bp	GO_CILIUM_OR_FLAGELLUM_DEPENDENT_CELL_MOTILITY	18	9	8.73935e-05	0.00437645	TEKT2:BBS4:DRC1:DNAH6:DNAH7:TTLL1:DNAH11:LRRC6:RFX3	http://www.gsea-msigdb.org/gsea/msigdb/cards/GO_CILIUM_OR_FLAGELLUM_DEPENDENT_CELL_MOTILITY
GO_bp	GO_STEM_CELL_PROLIFERATION	89	24	8.75291e-05	0.00437645	AGO3:DOCK7:ASPM:DISC1:VAX1:DAGLA:SOX5:HMGA2:ASCL1:DCT:FOXG1:CX3CL1:ATXN1L:SOX11:ZNRF3:CTNNB1:HMGB2:ACSL6:GLI3:SMO:SMARCD3:FZD3:NOTCH1:CITED1	http://www.gsea-msigdb.org/gsea/msigdb/cards/GO_STEM_CELL_PROLIFERATION
GO_bp	GO_NEURAL_PRECURSOR_CELL_PROLIFERATION	117	29	9.06339e-05	0.00450108	RERE:DOCK7:ASPM:KIF14:GPR37L1:PROX1:DISC1:VAX1:DAGLA:SOX5:ASCL1:APPL2:KDM2B:DCT:FOXG1:CX3CL1:ZEB2:KIF1A:INSM1:CTNNB1:ACSL6:POU3F2:FOXO3:GLI3:SMO:SMARCD3:FZD3:NOTCH1:ARX	http://www.gsea-msigdb.org/gsea/msigdb/cards/GO_NEURAL_PRECURSOR_CELL_PROLIFERATION
GO_bp	GO_ADULT_LOCOMOTORY_BEHAVIOR	58	18	9.3253e-05	0.00460006	OPRD1:KCNJ10:ATP1A2:CNTN2:EFNB3:CNP:SPTBN4:GRIN2D:SCN1A:SEZ6L:CHL1:ZIC1:CHD7:PREX2:OXR1:TMOD1:PBX3:TSC1	http://www.gsea-msigdb.org/gsea/msigdb/cards/GO_ADULT_LOCOMOTORY_BEHAVIOR
GO_bp	GO_MICROTUBULE_BASED_MOVEMENT	226	47	9.74061e-05	0.0047729	KIF1B:TEKT2:KIF2C:KIF14:KIF21B:ARL8A:FMN2:ARHGAP21:KIF11:CNIH2:DLG2:DYNC2H1:KIF21A:IFT81:SYNE2:RASGRP1:STARD9:BBS4:HYDIN:KIF18B:CCDC40:WDR35:DRC1:SPAST:DNAH6:KIF5C:TTC21B:TTC30B:TTC30A:DNAH7:MAP2:KIF1A:DNAL4:TTLL1:TRAK1:KIF15:IFT122:CENPE:KIF20A:KIFC1:DNAH11:COPG2:LRRC6:RFX3:KIF24:KIF27:KIF4A	http://www.gsea-msigdb.org/gsea/msigdb/cards/GO_MICROTUBULE_BASED_MOVEMENT
GO_bp	GO_DIENCEPHALON_DEVELOPMENT	44	15	0.000108205	0.00526694	CHRNB2:NRP1:BMPR1A:LRP6:SALL1:ZEB2:HES1:RBPJ:SRD5A1:SEMA5A:POU3F2:SMO:PTN:CNTNAP2:ARX	http://www.gsea-msigdb.org/gsea/msigdb/cards/GO_DIENCEPHALON_DEVELOPMENT
GO_bp	GO_RETINA_DEVELOPMENT_IN_CAMERA_TYPE_EYE	107	27	0.000113111	0.0054695	PROX1:NRP1:TUB:ROM1:LRP6:MEGF11:SOX8:SOX9:SDK2:LAMA1:CYP1B1:DLX1:DLX2:DSCAM:ACVR2B:PDGFRA:GPM6A:LPCAT1:DLL1:SDK1:PTN:CASP2:SMARCD3:RP1L1:CHD7:RORB:DCX	http://www.gsea-msigdb.org/gsea/msigdb/cards/GO_RETINA_DEVELOPMENT_IN_CAMERA_TYPE_EYE
GO_bp	GO_REGULATION_OF_MICROTUBULE_POLYMERIZATION_OR_DEPOLYMERIZATION	64	19	0.000117169	0.0056287	STMN1:PSRC1:NUMA1:CDKN1B:NIN:TTBK2:FES:TAOK1:SKA2:APC2:CLIP3:SPAST:MAP2:STMN3:DYRK1A:CLASP2:APC:STMN4:MID1IP1	http://www.gsea-msigdb.org/gsea/msigdb/cards/GO_REGULATION_OF_MICROTUBULE_POLYMERIZATION_OR_DEPOLYMERIZATION
GO_bp	GO_MESENCHYMAL_CELL_DIFFERENTIATION	160	36	0.00012115	0.00578214	MAD2L2:NRP1:DLG5:BMPR1A:LRP6:HMGA2:EDNRB:SEMA6D:SOX8:TMEM100:SOX9:LDLRAD4:DACT3:SOX11:SEMA4C:ZEB2:ERBB4:FN1:FAM83D:DDX17:CLASP2:CTNNB1:SEMA5B:HES1:RBPJ:SPRY1:SEMA5A:SEMA6A:SMO:EZH2:SFRP1:HAS2:DAB2IP:CRB2:NOTCH1:EFNB1	http://www.gsea-msigdb.org/gsea/msigdb/cards/GO_MESENCHYMAL_CELL_DIFFERENTIATION
GO_bp	GO_AUTONOMIC_NERVOUS_SYSTEM_DEVELOPMENT	31	12	0.000131764	0.00621534	NRP1:ASCL1:PDS5B:EDNRB:SOX8:SOX11:FN1:INSM1:CTNNB1:HES1:SOX4:FZD3	http://www.gsea-msigdb.org/gsea/msigdb/cards/GO_AUTONOMIC_NERVOUS_SYSTEM_DEVELOPMENT
GO_bp	GO_NEGATIVE_REGULATION_OF_CELLULAR_COMPONENT_ORGANIZATION	551	95	0.000131918	0.00621534	MAD2L2:DRAXIN:RAP1GAP:STMN1:OPRD1:SRGAP2C:KIF14:CENPF:NRP1:TET1:ADD3:LRP4:CRYAB:SORL1:FEZ1:GRIN2B:ADCY6:ESPL1:LRP1:HIP1R:HMGB1:TINF2:NFATC4:PRKD1:TRIM9:BUB1B:TTBK2:SEMA6D:TMOD2:PIF1:BBS4:SIN3A:CCNF:MT3:CDT1:EFNB3:NTN1:TAOK1:THRA:TOP2A:BRCA1:LDLRAD4:APC2:CLIP3:SPTBN4:APOE:PLEKHH2:BCL11A:KDM3A:SEMA4C:MAP2:ITM2C:SRC:DYRK1A:RTN4R:KREMEN1:CHADL:CRBN:CLASP2:FAM107A:ROBO2:CEP97:SEMA5B:PFN2:ADD1:RUFY3:SE…	http://www.gsea-msigdb.org/gsea/msigdb/cards/GO_NEGATIVE_REGULATION_OF_CELLULAR_COMPONENT_ORGANIZATION
GO_bp	GO_OLIGODENDROCYTE_DIFFERENTIATION	75	21	0.000132929	0.0062231	KCNJ10:CNTN2:SOX6:ASCL1:WASF3:TRPC4:SOX8:CNP:CNTNAP1:SOX9:SOX11:DLX1:DLX2:CTNNB1:HES1:GSX2:TNFRSF21:GLI3:NOTCH1:NLGN3:PLP1	http://www.gsea-msigdb.org/gsea/msigdb/cards/GO_OLIGODENDROCYTE_DIFFERENTIATION
GO_bp	GO_GLIAL_CELL_DIFFERENTIATION	167	37	0.000137441	0.00632571	MXRA8:PHGDH:KCNJ10:GPR37L1:CNTN2:SOX6:ERBB3:LRP1:ASCL1:DTX1:WASF3:TRPC4:METRN:SOX8:MT3:CNP:CNTNAP1:SOX9:SOX11:DLX1:DLX2:DNER:S100B:CTNNB1:KLF15:HES1:GSX2:SOX4:TTBK1:TNFRSF21:POU3F2:DLL1:GLI3:SMO:NOTCH1:NLGN3:PLP1	http://www.gsea-msigdb.org/gsea/msigdb/cards/GO_GLIAL_CELL_DIFFERENTIATION
GO_bp	GO_REGULATION_OF_SYNAPTIC_PLASTICITY	143	33	0.000137594	0.00632571	RIMS3:KCNJ10:CNTN2:SORCS3:GRIN2B:JPH4:NFATC4:SIPA1L1:GRIN2A:CX3CL1:CALB2:RARA:UNC13A:CRTC1:APOE:GRIN2D:S100B:FAM107A:IGSF11:MCTP1:LRRTM2:CAMK2A:GRIA1:SCGN:SYNGAP1:PPP1R9A:PTN:LZTS1:PTK2B:ADCY8:ARC:SYP:NLGN3	http://www.gsea-msigdb.org/gsea/msigdb/cards/GO_REGULATION_OF_SYNAPTIC_PLASTICITY
GO_bp	GO_NEGATIVE_REGULATION_OF_BIOSYNTHETIC_PROCESS	1168	180	0.000138053	0.00632571	PER3:RERE:MAD2L2:E2F2:ARID1A:WDTC1:KHDRBS1:AGO4:AGO1:AGO3:BEND5:NFIA:TXNIP:HIST2H3D:HIST2H4A:KDM5B:PROX1:CENPF:ZBTB18:ZEB1:FZD8:TET1:KAT6B:LDB1:SUFU:SMC3:VAX1:NANOS1:CTBP2:LMO1:SOX6:E2F8:PHF21A:PDE2A:RSF1:FOXM1:ING4:ATN1:CDKN1B:SOX5:ABCD2:KMT2D:IKZF4:SMARCC2:HMGA2:ASCL1:KDM2B:BCL7A:ZNF268:HMGB1:EDNRB:ZIC2:ZNF219:ZFHX2:TINF2:NFATC4:FOXG1:IRF2BPL:PIF1:MAP2K5:SIN3A:BLM:SOX8:CREBBP:CRYM:ZNF423:BRD7:S…	http://www.gsea-msigdb.org/gsea/msigdb/cards/GO_NEGATIVE_REGULATION_OF_BIOSYNTHETIC_PROCESS
GO_bp	GO_NOTCH_SIGNALING_PATHWAY	149	34	0.000138563	0.00632571	PBX1:ZMIZ1:DTX4:CDKN1B:DTX3:ASCL1:DTX1:CREBBP:ZNF423:LLGL1:EPN2:TMEM100:TBX2:SOX9:NOTCH3:DLL3:DLX1:DLX2:DNER:HES6:TIMP4:ROBO2:ROBO1:HES1:RBPJ:GSX2:TSPAN5:CDH6:NEURL1B:DLL1:PGAM2:PTP4A3:ENHO:NOTCH1	http://www.gsea-msigdb.org/gsea/msigdb/cards/GO_NOTCH_SIGNALING_PATHWAY
GO_bp	GO_REGULATION_OF_CYTOSKELETON_ORGANIZATION	421	76	0.000143281	0.00650072	ARHGEF10L:ASAP3:STMN1:GPSM2:PSRC1:VANGL2:PROX1:ACTN2:NRP1:SYNPO2L:KIF11:ADD3:SMC3:NUMA1:FCHSD2:MAP6:CDKN1B:LRP1:CIT:HIP1R:BORA:NIN:TTBK2:TMOD2:BBS4:FES:CCNF:CX3CL1:SPAG5:TAOK1:RND2:BRCA1:SKA2:SPIRE1:APC2:CLIP3:SPTBN4:ARHGAP35:SPAST:PLEKHH2:CCDC88A:RND3:NEB:MAP2:PREX1:STMN3:DYRK1A:CLASP2:CTNNB1:PLXNB1:FAM107A:CEP97:PFN2:ADD1:PDGFRA:PLK4:SEMA5A:RICTOR:RHOBTB3:EFNA5:APC:FSCN1:ELN:PPP1R9A:ACTR3B:STMN…	http://www.gsea-msigdb.org/gsea/msigdb/cards/GO_REGULATION_OF_CYTOSKELETON_ORGANIZATION
GO_bp	GO_OLFACTORY_LOBE_DEVELOPMENT	27	11	0.000146421	0.00660243	KIF14:SALL1:DLX2:ERBB4:ROBO2:ROBO1:GSX2:DLX5:CHD7:EXT1:ARX	http://www.gsea-msigdb.org/gsea/msigdb/cards/GO_OLFACTORY_LOBE_DEVELOPMENT
GO_bp	GO_REGULATION_OF_RHO_PROTEIN_SIGNAL_TRANSDUCTION	103	26	0.0001494	0.00669569	PLEKHG5:ARHGEF10L:STMN1:ARHGEF11:NRP1:SYNPO2L:ARHGEF17:FGD6:FARP1:MCF2L:KANK2:APOE:ARHGAP35:PREX1:RTN4R:ROBO1:ARHGEF26:ADRA1A:PREX2:KANK1:FGD3:ABCA1:FGD1:ARHGEF9:OPHN1:LPAR4	http://www.gsea-msigdb.org/gsea/msigdb/cards/GO_REGULATION_OF_RHO_PROTEIN_SIGNAL_TRANSDUCTION
GO_bp	GO_PROTEOGLYCAN_METABOLIC_PROCESS	55	17	0.000153289	0.0067872	SLC35D1:BCAN:VANGL2:B3GAT1:COL2A1:GLCE:XYLT1:HS3ST4:SGSH:CHST9:CHPF:CTNNB1:CSPG5:B3GAT2:CSGALNACT1:EXTL3:EXT1	http://www.gsea-msigdb.org/gsea/msigdb/cards/GO_PROTEOGLYCAN_METABOLIC_PROCESS
GO_bp	GO_PROTEOGLYCAN_BIOSYNTHETIC_PROCESS	55	17	0.000153289	0.0067872	SLC35D1:BCAN:VANGL2:GAL3ST3:B3GAT1:GLCE:ACAN:XYLT1:HS3ST4:CHST9:CHPF:CTNNB1:CSPG5:B3GAT2:CSGALNACT1:EXTL3:EXT1	http://www.gsea-msigdb.org/gsea/msigdb/cards/GO_PROTEOGLYCAN_BIOSYNTHETIC_PROCESS
GO_bp	GO_EAR_MORPHOGENESIS	76	21	0.000163261	0.00718542	VANGL2:PROX1:MYO3A:ZEB1:STOX1:MYO7A:COL2A1:FOXG1:SALL1:NTN1:SOX9:USH1G:TSHZ1:MAFB:LRIG1:ZIC1:NIPBL:SOBP:DLX5:FZD3:CHD7	http://www.gsea-msigdb.org/gsea/msigdb/cards/GO_EAR_MORPHOGENESIS
GO_bp	GO_DORSAL_SPINAL_CORD_DEVELOPMENT	9	6	0.000177885	0.00778247	DRAXIN:PROX1:ASCL1:GSX2:MDGA1:PBX3	http://www.gsea-msigdb.org/gsea/msigdb/cards/GO_DORSAL_SPINAL_CORD_DEVELOPMENT
GO_bp	GO_REGULATION_OF_SYSTEM_PROCESS	363	67	0.000180873	0.00786638	OPRD1:GSTM2:KCND3:ATP1A2:CASQ1:NOS1AP:CELF2:CACNB2:PRKG1:PLCE1:KCNIP2:CNIH2:FXYD6:SCN4B:HIP1R:WASF3:EDNRB:MYH7:ZFHX2:AKAP6:CALM1:RYR3:CACNA1H:ABAT:GRIN2A:EMP2:TRPV1:ATP1B2:THRA:CACNA1G:TMEM100:TBX2:CACNG5:SPHK1:C1QTNF1:NPTX1:HOMER3:SPTBN4:DMPK:GRIN2D:CACNG7:CACNG8:CACNB4:SLC25A12:SRC:PDE9A:S100B:KCNJ4:ATP2B2:IGSF11:GSX2:ANK2:NPY2R:TNFRSF21:GPER1:GTF2IRD1:GTF2IRD2B:DOCK4:KCND2:STC1:ADRA1A:PTK2B:TM…	http://www.gsea-msigdb.org/gsea/msigdb/cards/GO_REGULATION_OF_SYSTEM_PROCESS
GO_bp	GO_REGULATION_OF_NEURAL_PRECURSOR_CELL_PROLIFERATION	66	19	0.000183849	0.00791032	ASPM:GPR37L1:PROX1:DISC1:VAX1:ASCL1:APPL2:KDM2B:DCT:FOXG1:CX3CL1:INSM1:CTNNB1:FOXO3:GLI3:SMO:SMARCD3:FZD3:NOTCH1	http://www.gsea-msigdb.org/gsea/msigdb/cards/GO_REGULATION_OF_NEURAL_PRECURSOR_CELL_PROLIFERATION
GO_bp	GO_REGULATION_OF_EXTENT_OF_CELL_GROWTH	93	24	0.000184036	0.00791032	DRAXIN:NRP1:LRP1:SEMA6D:ISLR2:MT3:NTN1:RND2:MEGF8:APOE:SEMA4C:MAP2:FN1:ADNP:CDH4:DSCAM:RTN4R:SEMA5B:RUFY3:SEMA5A:EFNA5:SEMA6A:DPYSL2:GDI1	http://www.gsea-msigdb.org/gsea/msigdb/cards/GO_REGULATION_OF_EXTENT_OF_CELL_GROWTH
GO_bp	GO_RESPONSE_TO_BMP	110	27	0.000185969	0.00794692	NBL1:BMPR1A:LRP4:NUMA1:COL2A1:SMAD9:RBPMS2:NEO1:ADAMTS7:ZNF423:TMEM100:SOX9:MEGF8:ZNF8:ZNF8:SOX11:DLX1:ACVR2B:HES1:RBPJ:EGR1:FZD1:DLX5:SFRP1:CRB2:NOTCH1:CHRDL1:GPC3	http://www.gsea-msigdb.org/gsea/msigdb/cards/GO_RESPONSE_TO_BMP
GO_bp	GO_NERVE_DEVELOPMENT	51	16	0.000196136	0.00833294	KCNA2:CHRNB2:NRP1:ERBB3:GABRB3:GABRA5:SALL1:NPTX1:UNC13A:MAFB:CTNNB1:LRIG1:HES1:SLC1A3:GLI3:CHD7	http://www.gsea-msigdb.org/gsea/msigdb/cards/GO_NERVE_DEVELOPMENT
GO_bp	GO_CHROMATIN_ASSEMBLY	99	25	0.000197413	0.008339	HIST2H2BF:HIST2H3D:HIST2H4A:HIST2H2BE:CENPL:KAT6B:RSF1:HMGA2:SOX9:CENPA:HJURP:CABIN1:KB-318B8.7:HMGB2:HIST1H2BB:HIST1H1C:HIST1H2BC:HIST1H1E:HIST1H2BH:HIST1H2BJ:HIST1H2BL:HIST1H3H:HIST1H2BM:HIST1H2BN:HIST1H1B:HIST1H2BO	http://www.gsea-msigdb.org/gsea/msigdb/cards/GO_CHROMATIN_ASSEMBLY
GO_bp	GO_PROTEIN_LOCALIZATION_TO_JUXTAPARANODE_REGION_OF_AXON	4	4	0.000205004	0.0085129	CNTN2:CNTNAP1:EPB41L3:CNTNAP2	http://www.gsea-msigdb.org/gsea/msigdb/cards/GO_PROTEIN_LOCALIZATION_TO_JUXTAPARANODE_REGION_OF_AXON
GO_bp	GO_NORADRENERGIC_NEURON_DIFFERENTIATION	4	4	0.000205004	0.0085129	ASCL1:SOX11:INSM1:SOX4	http://www.gsea-msigdb.org/gsea/msigdb/cards/GO_NORADRENERGIC_NEURON_DIFFERENTIATION
GO_bp	GO_POSITIVE_REGULATION_OF_PLATELET_DERIVED_GROWTH_FACTOR_RECEPTOR_SIGNALING_PATHWAY	4	4	0.000205004	0.0085129	F3:HIP1R:SRC:HIP1	http://www.gsea-msigdb.org/gsea/msigdb/cards/GO_POSITIVE_REGULATION_OF_PLATELET_DERIVED_GROWTH_FACTOR_RECEPTOR_SIGNALING_PATHWAY
GO_bp	GO_CELL_CELL_ADHESION	537	92	0.000210956	0.00871081	CLSTN1:MAD2L2:CELSR2:IGSF9:CRB1:CNTN2:MAP3K8:PRKG1:DLG5:ZMIZ1:GPAM:DCHS1:NRXN2:LRRC32:DLG2:FAT3:LRP6:AMIGO2:DTX1:HMGB1:PCDH8:PCDH20:PCDH9:NRXN3:RASGRP1:TYRO3:MEGF11:MAP2K5:BLM:ABAT:CX3CL1:EFNB3:NTN1:RARA:SOX9:SDK2:FOXJ1:C1QTNF1:LRRC4B:TTYH1:CYP1B1:ITGA6:SIRPA:SRC:ELMO2:CDH4:NCAM2:JAM2:IGSF5:DSCAM:ARVCF:CTNNB1:CELSR3:ROBO2:ROBO1:IGSF11:ITGB5:PODXL2:HES1:PDGFRA:PCDH10:PCDH18:FAT1:CDH10:CDH6:THBS4:E…	http://www.gsea-msigdb.org/gsea/msigdb/cards/GO_CELL_CELL_ADHESION
GO_bp	GO_CRANIAL_NERVE_DEVELOPMENT	28	11	0.000215237	0.00883796	KCNA2:CHRNB2:NRP1:ERBB3:SALL1:MAFB:CTNNB1:HES1:SLC1A3:GLI3:CHD7	http://www.gsea-msigdb.org/gsea/msigdb/cards/GO_CRANIAL_NERVE_DEVELOPMENT
GO_bp	GO_POSITIVE_REGULATION_OF_NOTCH_SIGNALING_PATHWAY	37	13	0.000219091	0.00894621	ZMIZ1:ASCL1:CREBBP:EPN2:ROBO2:ROBO1:HES1:RBPJ:GSX2:TSPAN5:DLL1:ENHO:NOTCH1	http://www.gsea-msigdb.org/gsea/msigdb/cards/GO_POSITIVE_REGULATION_OF_NOTCH_SIGNALING_PATHWAY
GO_bp	GO_DEVELOPMENTAL_CELL_GROWTH	177	38	0.000223332	0.00906901	DRAXIN:NRP1:KMT2D:LRP1:AKAP6:NIN:SEMA6D:ISLR2:MT3:NTN1:RND2:SOX9:RNF157:NEDD4L:UNC13A:MEGF8:APOE:CACNG7:BCL11A:SEMA4C:ZEB2:MAP2:FN1:ADNP:CDH4:DSCAM:RTN4R:CTNNB1:SEMA5B:RUFY3:SEMA5A:EFNA5:SEMA6A:CPNE5:DPYSL2:ADRA1A:NLGN3:GDI1	http://www.gsea-msigdb.org/gsea/msigdb/cards/GO_DEVELOPMENTAL_CELL_GROWTH
GO_bp	GO_NEURAL_RETINA_DEVELOPMENT	42	14	0.000239303	0.00958748	ROM1:MEGF11:SOX8:SOX9:SDK2:DLX1:DLX2:DSCAM:GPM6A:SDK1:PTN:CASP2:SMARCD3:RORB	http://www.gsea-msigdb.org/gsea/msigdb/cards/GO_NEURAL_RETINA_DEVELOPMENT
GO_bp	GO_INNER_EAR_MORPHOGENESIS	62	18	0.000239902	0.00958748	VANGL2:PROX1:MYO3A:ZEB1:STOX1:MYO7A:COL2A1:FOXG1:NTN1:SOX9:USH1G:MAFB:LRIG1:ZIC1:SOBP:DLX5:FZD3:CHD7	http://www.gsea-msigdb.org/gsea/msigdb/cards/GO_INNER_EAR_MORPHOGENESIS
GO_bp	GO_CGMP_MEDIATED_SIGNALING	20	9	0.000241318	0.00958748	PRKG1:PDE2A:EDNRB:RUNDC3A:APOE:ADNP:PDE9A:PRKAR1B:PTK2B	http://www.gsea-msigdb.org/gsea/msigdb/cards/GO_CGMP_MEDIATED_SIGNALING
GO_bp	GO_AXONAL_FASCICULATION	20	9	0.000241318	0.00958748	CNTN2:NRP1:MEGF8:ARHGAP35:NCAM2:CELSR3:SEMA5A:TNFRSF21:CNR1	http://www.gsea-msigdb.org/gsea/msigdb/cards/GO_AXONAL_FASCICULATION
GO_bp	GO_SKELETAL_SYSTEM_DEVELOPMENT	342	63	0.000294563	0.01164	EXTL1:SLC35D1:BCAN:ADAMTS4:PBX1:ZEB1:BMPR1A:SUFU:DCHS1:SOX6:INPPL1:LRP6:SOX5:COL2A1:ZNF385A:HMGA2:ZNF219:ADAMTS7:ACAN:XYLT1:GLG1:THRA:RARA:IGFBP4:MBTD1:SOX9:HAPLN4:DLL3:MEGF8:SOX11:PKDCC:MEIS1:DLX1:DLX2:SP3:RASSF2:ASXL1:SRC:COL20A1:CHADL:ACVR2B:CTNNB1:PLXNB1:FOXP1:PDGFRA:SRD5A1:ANKH:NIPBL:SOX4:MDFI:GLI3:COL1A2:DLX5:CSGALNACT1:STC1:SCARA3:SFRP1:CHD7:MMP16:MATN2:EXT1:HAS2:COL27A1	http://www.gsea-msigdb.org/gsea/msigdb/cards/GO_SKELETAL_SYSTEM_DEVELOPMENT
GO_bp	GO_CAMERA_TYPE_EYE_PHOTORECEPTOR_CELL_DIFFERENTIATION	13	7	0.000310171	0.0121912	ROM1:SOX8:SOX9:SDK2:DSCAM:PTN:RORB	http://www.gsea-msigdb.org/gsea/msigdb/cards/GO_CAMERA_TYPE_EYE_PHOTORECEPTOR_CELL_DIFFERENTIATION
GO_bp	GO_ARTERY_MORPHOGENESIS	43	14	0.000316159	0.0123605	PROX1:NRP1:ZMIZ1:BMPR1A:ARID2:LRP1:TBX2:NOTCH3:APOE:HES1:RBPJ:SOX4:CHD7:NOTCH1	http://www.gsea-msigdb.org/gsea/msigdb/cards/GO_ARTERY_MORPHOGENESIS
GO_bp	GO_REGULATION_OF_MICROTUBULE_BASED_PROCESS	180	38	0.000318924	0.0124026	STMN1:GPSM2:PSRC1:KIF11:SMC3:CNIH2:NUMA1:MAP6:CDKN1B:BORA:NIN:TTBK2:BBS4:FES:CCNF:SPAG5:TAOK1:BRCA1:SKA2:CCDC40:APC2:CLIP3:DRC1:SPAST:MAP2:STMN3:DYRK1A:CLASP2:CTNNB1:FAM107A:CEP97:PLK4:EFNA5:APC:DNAH11:STMN4:UBXN2B:MID1IP1	http://www.gsea-msigdb.org/gsea/msigdb/cards/GO_REGULATION_OF_MICROTUBULE_BASED_PROCESS
GO_bp	GO_PROTEIN_DEPOLYMERIZATION	85	22	0.000321464	0.0124356	STMN1:KIF2C:ACTN2:ADD3:TTBK2:TMOD2:TAOK1:KIF18B:APC2:SPTBN4:SPAST:PLEKHH2:NCKAP5:STMN3:CLASP2:ADD1:SEMA5A:APC:STMN4:KIF24:TMOD1:MID1IP1	http://www.gsea-msigdb.org/gsea/msigdb/cards/GO_PROTEIN_DEPOLYMERIZATION
GO_bp	GO_NUCLEAR_CHROMOSOME_SEGREGATION	199	41	0.000324629	0.0124923	MAD2L2:AGO4:KIF2C:PSRC1:POGZ:KIF14:CENPF:FMN2:SMC3:CDCA5:NUMA1:ESPL1:PDS5B:CHAMP1:BUB1B:NUSAP1:BLM:CDT1:SPAG5:TOP2A:KIF18B:FAM83D:FANCD2:MLH1:CTNNB1:KLHDC8B:SMC4:CENPE:NIPBL:APC:KIFC1:TTK:FBXO5:STAG3:TNKS:TEX15:CCNE2:RAD21:RMI1:SMC2:KIF4A	http://www.gsea-msigdb.org/gsea/msigdb/cards/GO_NUCLEAR_CHROMOSOME_SEGREGATION
GO_bp	GO_HINDBRAIN_DEVELOPMENT	108	26	0.000337203	0.0129086	RERE:KIF14:GPR37L1:PROX1:LDB1:NANOS1:LRP6:FAIM2:ASCL1:KDM2B:MYO16:CKB:TTBK2:ABAT:SEMA4C:ATRN:MAFB:SEZ6L:CTNNB1:HES1:GSX2:DLL1:SMO:PTN:EZH2:OPHN1	http://www.gsea-msigdb.org/gsea/msigdb/cards/GO_HINDBRAIN_DEVELOPMENT
GO_bp	GO_REGULATION_OF_SYNAPSE_STRUCTURE_OR_ACTIVITY	162	35	0.000342447	0.0130414	CLSTN1:CHRNB2:IGSF9:LRRTM3:DLG5:LRP4:GRIN2B:AMIGO2:PCDH8:NFATC4:SIPA1L1:NTN1:SRCIN1:APOE:DMPK:LRRC4B:ADNP:LRRN1:CAMKV:ROBO2:GPM6A:EFNA5:LRRTM2:SYNGAP1:MDGA1:FZD1:PPP1R9A:LRRC4:PTN:ARC:DAB2IP:ARHGEF9:NLGN3:BHLHB9:SLITRK2:TMEM257	http://www.gsea-msigdb.org/gsea/msigdb/cards/GO_REGULATION_OF_SYNAPSE_STRUCTURE_OR_ACTIVITY
GO_bp	GO_CEREBRAL_CORTEX_DEVELOPMENT	91	23	0.000345172	0.0130774	SRGAP2C:ASPM:KIF14:SRGAP2:NRP1:LRP6:LRP1:ASCL1:FOXG1:SYNE2:BBS4:PLCB1:CTNNB1:ROBO1:SRD5A1:POU3F2:NPY:GLI3:SMO:CNTNAP2:DAB2IP:TSC1:ARX	http://www.gsea-msigdb.org/gsea/msigdb/cards/GO_CEREBRAL_CORTEX_DEVELOPMENT
GO_bp	GO_POSITIVE_REGULATION_OF_GENE_EXPRESSION	1423	211	0.000348182	0.0131238	KIF1B:MAD2L2:ARHGEF10L:E2F2:ARID1A:KHDRBS1:AGO4:AGO1:AGO3:SSBP3:NFIA:EFCAB7:PSRC1:CSF1:BCL9:CELF3:CREB3L4:ARHGEF11:USF1:USP21:NOS1AP:PBX1:IER5:KDM5B:CNTN2:PROX1:ARID4B:ZBTB18:ZEB1:FZD8:TET1:STOX1:KAT6B:ZMIZ1:BMPR1A:LDB1:CTBP2:LMO1:SPON1:SOX6:E2F8:LMO2:PDE2A:LRRC32:RSF1:KMT2A:FOXM1:LRP6:SOX5:KMT2D:SMARCD1:ACVR1B:CALCOCO1:IKZF4:ERBB3:SMARCC2:HMGA2:ASCL1:RFX4:TESC:MLXIP:ZNF268:HMGB1:SMAD9:ZIC2:ZNF21…	http://www.gsea-msigdb.org/gsea/msigdb/cards/GO_POSITIVE_REGULATION_OF_GENE_EXPRESSION
GO_bp	GO_VASCULAR_ENDOTHELIAL_GROWTH_FACTOR_SIGNALING_PATHWAY	25	10	0.000351152	0.0131682	NRP1:PRKD1:ROBO1:PDGFRA:ADAMTS3:GAB1:SEMA6A:DLL1:PTP4A3:DAB2IP	http://www.gsea-msigdb.org/gsea/msigdb/cards/GO_VASCULAR_ENDOTHELIAL_GROWTH_FACTOR_SIGNALING_PATHWAY
GO_bp	GO_NEGATIVE_REGULATION_OF_CELL_PROJECTION_ORGANIZATION	150	33	0.000353502	0.013189	DRAXIN:RAP1GAP:SRGAP2C:NRP1:LRP4:GRIN2B:ADCY6:LRP1:NFATC4:SEMA6D:MT3:EFNB3:NTN1:APOE:BCL11A:SEMA4C:MAP2:ITM2C:RTN4R:KREMEN1:CEP97:SEMA5B:PFN2:RUFY3:SEMA5A:SEMA6A:KIAA0319:SYNGAP1:ASAP1:KANK1:TSC1:NLGN3:GDI1	http://www.gsea-msigdb.org/gsea/msigdb/cards/GO_NEGATIVE_REGULATION_OF_CELL_PROJECTION_ORGANIZATION
GO_bp	GO_EAR_DEVELOPMENT	144	32	0.000357089	0.0132099	VANGL2:PROX1:MYO3A:ZEB1:STOX1:DCHS1:LRTOMT:MYO7A:C1QTNF5:CDKN1B:COL2A1:FOXG1:GABRB3:GABRA5:SALL1:NTN1:SOX9:USH1G:TSHZ1:MAFB:LRIG1:ZIC1:HES1:RBPJ:NIPBL:SOBP:DLL1:GLI3:DLX5:FZD3:CHD7:NOTCH1	http://www.gsea-msigdb.org/gsea/msigdb/cards/GO_EAR_DEVELOPMENT
GO_bp	GO_EMBRYO_DEVELOPMENT_ENDING_IN_BIRTH_OR_EGG_HATCHING	461	80	0.000357655	0.0132099	SLC35E2B:MTHFR:ARID1A:WDTC1:SSBP3:SLC35D1:PHGDH:VANGL2:PBX1:PROX1:ZEB1:TET1:ZMIZ1:BMPR1A:SUFU:DCHS1:SOX6:E2F8:LRP6:COL2A1:ACVR1B:KDM2B:PCDH8:VASH1:ITPK1:BBS4:SIN3A:ARNT2:SOX8:XYLT1:NKD1:RARA:BRCA1:MBTD1:TMEM100:BPTF:SOX9:RBBP8:ZNF358:ZFP14:DLL3:MEGF8:ARHGAP35:SOX11:KIDINS220:SEMA4C:ZEB2:DLX1:DLX2:SP3:HES6:STMN3:CTNNB1:IFT122:HES1:ADD1:CC2D2A:RBPJ:PDGFRA:HOPX:PLK4:STOX2:NIPBL:RICTOR:SOX4:MDFI:DLL1…	http://www.gsea-msigdb.org/gsea/msigdb/cards/GO_EMBRYO_DEVELOPMENT_ENDING_IN_BIRTH_OR_EGG_HATCHING
GO_bp	GO_ANATOMICAL_STRUCTURE_FORMATION_INVOLVED_IN_MORPHOGENESIS	739	119	0.000368117	0.0134579	MTHFR:E2F2:ARID1A:AGO1:SSBP3:F3:CASQ1:VANGL2:GLUL:PROX1:ACTN2:NRP1:FZD8:TET1:UNC5B:SYNPO2L:BMPR1A:MMRN2:LDB1:SUFU:DCHS1:PDE3B:E2F8:LRP6:APOLD1:COL2A1:FAIM2:ZNF385A:HMGA2:KDM2B:PCDH8:ZNF219:NFATC4:PRKD1:VASH1:SPRED1:TMOD2:MEGF11:MAP2K5:BBS4:SOX8:CACNA1H:EMP2:NKD1:SALL1:CX3CL1:EPN2:RARA:CNTNAP1:BRCA1:HDAC5:TMEM100:TBX2:SOX9:SDK2:FOXJ1:SPHK1:EPB41L3:ANGPTL4:NOTCH3:DLL3:ARHGAP35:SOX11:CYP1B1:MEIS1:AT…	http://www.gsea-msigdb.org/gsea/msigdb/cards/GO_ANATOMICAL_STRUCTURE_FORMATION_INVOLVED_IN_MORPHOGENESIS
GO_bp	GO_SEX_DIFFERENTIATION	175	37	0.000368409	0.0134579	AGO4:PBX1:ASPM:ARID4B:BMPR1A:LRP6:ACVR1B:TESC:TYRO3:SOX8:SALL1:RARA:SOX9:CBX2:INSR:IDH1:SRC:COL9A3:PATZ1:CTNNB1:ROBO2:PDGFRA:HMGB2:SRD5A1:NIPBL:HMGCS1:RHOBTB3:FOXO3:ADCYAP1R1:CASP2:SFRP1:CHD7:ZFPM2:LRRC6:CNTFR:RNF38:PCYT1B	http://www.gsea-msigdb.org/gsea/msigdb/cards/GO_SEX_DIFFERENTIATION
GO_bp	GO_CELL_PROLIFERATION_IN_FOREBRAIN	17	8	0.000371695	0.0134579	DOCK7:KIF14:DCT:ZEB2:KIF1A:POU3F2:GLI3:ARX	http://www.gsea-msigdb.org/gsea/msigdb/cards/GO_CELL_PROLIFERATION_IN_FOREBRAIN
GO_bp	GO_HEART_FORMATION	17	8	0.000371695	0.0134579	BMPR1A:CTNNB1:ROBO2:ROBO1:HES1:RBPJ:SMARCD3:NOTCH1	http://www.gsea-msigdb.org/gsea/msigdb/cards/GO_HEART_FORMATION
GO_bp	GO_POSITIVE_REGULATION_OF_BMP_SIGNALING_PATHWAY	21	9	0.000377653	0.0136066	NUMA1:NEO1:ZNF423:SOX11:HES1:RBPJ:CRB2:NOTCH1:GPC3	http://www.gsea-msigdb.org/gsea/msigdb/cards/GO_POSITIVE_REGULATION_OF_BMP_SIGNALING_PATHWAY
GO_bp	GO_CARDIAC_SEPTUM_DEVELOPMENT	86	22	0.000383947	0.013736	VANGL2:PROX1:NRP1:BMPR1A:SUFU:SALL1:RARA:TBX2:SOX11:LTBP1:ROBO2:ROBO1:HES1:RBPJ:ANK2:SOX4:DNAH11:FZD1:SMO:CHD7:ZFPM2:NOTCH1	http://www.gsea-msigdb.org/gsea/msigdb/cards/GO_CARDIAC_SEPTUM_DEVELOPMENT
GO_bp	GO_G_PROTEIN_COUPLED_RECEPTOR_SIGNALING_PATHWAY	483	83	0.000384982	0.013736	PLEKHG5:STMN1:OPRD1:GRIK3:GPR88:GPSM2:CELSR2:SORT1:ARHGEF11:XPR1:GPR37L1:CNTN2:ACTN2:GPR158:FZD8:PLCE1:SORCS3:PDE3B:DGKZ:CHRM4:DAGLA:ANO1:PDE2A:ARHGEF17:GPR162:ADCY6:LRP1:EDNRB:MCF2L:ZNF219:GNG2:RGS6:CALM1:GABRB3:GABRA5:TYRO3:TMOD2:BAIAP3:CX3CL1:SPHK1:PALM:GNG7:INSR:HOMER3:LPAR2:APOE:PRKD3:PLCB1:SRC:PREX1:GNAZ:PLXNB1:CELSR3:ARHGEF26:RGS12:SORCS2:NPY2R:PDE8B:ARRDC3:CAMK2A:GABBR1:CNR1:GPER1:NPY:ADC…	http://www.gsea-msigdb.org/gsea/msigdb/cards/GO_G_PROTEIN_COUPLED_RECEPTOR_SIGNALING_PATHWAY
GO_bp	GO_POSITIVE_REGULATION_OF_CELL_MORPHOGENESIS_INVOLVED_IN_DIFFERENTIATION	127	29	0.000411296	0.0145344	NRP1:MAP6:LRP1:PLXNC1:NIN:ISLR2:METRN:NTN1:RND2:MEGF8:ZEB2:FN1:OBSL1:PREX1:ADNP:CDH4:SS18L1:DSCAM:TRAK1:PLXNB1:ROBO2:ROBO1:RUFY3:SEMA5A:EFNA5:TUBB2B:HAS2:BHLHB9:GDI1	http://www.gsea-msigdb.org/gsea/msigdb/cards/GO_POSITIVE_REGULATION_OF_CELL_MORPHOGENESIS_INVOLVED_IN_DIFFERENTIATION
GO_bp	GO_MEIOTIC_CHROMOSOME_SEGREGATION	49	15	0.000415358	0.0145344	AGO4:FMN2:ESPL1:BUB1B:BLM:TOP2A:FANCD2:MLH1:SMC4:TTK:STAG3:TEX15:CCNE2:RMI1:SMC2	http://www.gsea-msigdb.org/gsea/msigdb/cards/GO_MEIOTIC_CHROMOSOME_SEGREGATION
GO_bp	GO_SMOOTHENED_SIGNALING_PATHWAY_INVOLVED_IN_VENTRAL_SPINAL_CORD_PATTERNING	7	5	0.000417245	0.0145344	SUFU:RFX4:IFT122:GLI3:SMO	http://www.gsea-msigdb.org/gsea/msigdb/cards/GO_SMOOTHENED_SIGNALING_PATHWAY_INVOLVED_IN_VENTRAL_SPINAL_CORD_PATTERNING
GO_bp	GO_REGULATION_OF_PHOTORECEPTOR_CELL_DIFFERENTIATION	7	5	0.000417245	0.0145344	SOX8:SOX9:DLX1:DLX2:NOTCH1	http://www.gsea-msigdb.org/gsea/msigdb/cards/GO_REGULATION_OF_PHOTORECEPTOR_CELL_DIFFERENTIATION
GO_bp	GO_NEGATIVE_REGULATION_OF_PHOTORECEPTOR_CELL_DIFFERENTIATION	7	5	0.000417245	0.0145344	SOX8:SOX9:DLX1:DLX2:NOTCH1	http://www.gsea-msigdb.org/gsea/msigdb/cards/GO_NEGATIVE_REGULATION_OF_PHOTORECEPTOR_CELL_DIFFERENTIATION
GO_bp	GO_NEURAL_TUBE_DEVELOPMENT	128	29	0.000472157	0.0163696	MTHFR:ARID1A:SSBP3:PHGDH:VANGL2:PROX1:SUFU:DCHS1:LRP6:KDM2B:ITPK1:BBS4:RARA:ZNF358:ARHGAP35:SOX11:SEMA4C:ZEB2:IFT122:HES1:CC2D2A:SOX4:GLI3:FZD1:SMO:FZD3:SFRP1:TSC1:NOTCH1	http://www.gsea-msigdb.org/gsea/msigdb/cards/GO_NEURAL_TUBE_DEVELOPMENT
GO_bp	GO_ACTION_POTENTIAL	99	24	0.000503714	0.0173817	GPR88:KCNA2:KCND3:CHRNB2:ATP1A2:NOS1AP:CACNB2:KCNIP2:SCN4B:SCN8A:AKAP6:CACNA1H:CNTNAP1:CACNA1G:NEDD4L:MYH14:SCN3A:SCN1A:ANK2:CNR1:GPER1:KCND2:ADRA1A:PTPN3	http://www.gsea-msigdb.org/gsea/msigdb/cards/GO_ACTION_POTENTIAL
GO_bp	GO_OUTFLOW_TRACT_MORPHOGENESIS	55	16	0.000510973	0.0175234	NRP1:BMPR1A:RARA:TBX2:SOX11:CTNNB1:ROBO2:ROBO1:HES1:RBPJ:NPY2R:NIPBL:ELN:FZD1:ZFPM2:NOTCH1	http://www.gsea-msigdb.org/gsea/msigdb/cards/GO_OUTFLOW_TRACT_MORPHOGENESIS
GO_bp	GO_REGULATION_OF_SYNAPSE_ASSEMBLY	71	19	0.000512688	0.0175234	CLSTN1:CHRNB2:LRRTM3:DLG5:AMIGO2:NTN1:LRRC4B:ADNP:LRRN1:ROBO2:EFNA5:LRRTM2:MDGA1:FZD1:PPP1R9A:ARHGEF9:NLGN3:BHLHB9:SLITRK2:TMEM257	http://www.gsea-msigdb.org/gsea/msigdb/cards/GO_REGULATION_OF_SYNAPSE_ASSEMBLY
GO_bp	GO_RHO_PROTEIN_SIGNAL_TRANSDUCTION	153	33	0.000514974	0.0175234	PLEKHG5:ARHGEF10L:STMN1:ARHGEF11:VANGL2:NRP1:SYNPO2L:ARHGEF17:FGD6:FARP1:MCF2L:ARHGAP5:NTN1:RND2:KANK2:APOE:ARHGAP35:RND3:PREX1:RTN4R:ROBO1:ARHGEF26:RHOBTB3:COL1A2:ADRA1A:PREX2:KANK1:FGD3:ABCA1:FGD1:ARHGEF9:OPHN1:LPAR4	http://www.gsea-msigdb.org/gsea/msigdb/cards/GO_RHO_PROTEIN_SIGNAL_TRANSDUCTION
GO_bp	GO_NEGATIVE_REGULATION_OF_NEURON_PROJECTION_DEVELOPMENT	129	29	0.000540816	0.0183179	DRAXIN:SRGAP2C:NRP1:LRP4:ADCY6:LRP1:NFATC4:SEMA6D:MT3:EFNB3:NTN1:APOE:BCL11A:SEMA4C:MAP2:ITM2C:RTN4R:KREMEN1:SEMA5B:RUFY3:SEMA5A:SEMA6A:KIAA0319:SYNGAP1:ASAP1:KANK1:TSC1:NLGN3:GDI1	http://www.gsea-msigdb.org/gsea/msigdb/cards/GO_NEGATIVE_REGULATION_OF_NEURON_PROJECTION_DEVELOPMENT
GO_bp	GO_SYMPATHETIC_NERVOUS_SYSTEM_DEVELOPMENT	14	7	0.00055633	0.0186899	NRP1:ASCL1:SOX11:INSM1:CTNNB1:SOX4:FZD3	http://www.gsea-msigdb.org/gsea/msigdb/cards/GO_SYMPATHETIC_NERVOUS_SYSTEM_DEVELOPMENT
GO_bp	GO_SYNAPTIC_TRANSMISSION_GLUTAMATERGIC	66	18	0.000556881	0.0186899	GRIK3:ATP1A2:GLUL:CNIH2:CACNG5:UNC13A:GRIK5:CACNG7:CACNG8:GRIK1:NPY2R:GRIA2:CNR1:GRM8:PTK2B:SHC3:OPHN1:NLGN3	http://www.gsea-msigdb.org/gsea/msigdb/cards/GO_SYNAPTIC_TRANSMISSION_GLUTAMATERGIC
GO_bp	GO_NEGATIVE_REGULATION_OF_SUPRAMOLECULAR_FIBER_ORGANIZATION	100	24	0.000588952	0.0196763	STMN1:ADD3:CRYAB:HIP1R:TTBK2:TMOD2:BBS4:TAOK1:APC2:CLIP3:SPTBN4:PLEKHH2:MAP2:DYRK1A:CHADL:CLASP2:PFN2:ADD1:APC:PPP1R9A:KANK1:TMOD1:MID1IP1:TMSB15A	http://www.gsea-msigdb.org/gsea/msigdb/cards/GO_NEGATIVE_REGULATION_OF_SUPRAMOLECULAR_FIBER_ORGANIZATION
GO_bp	GO_SUBPALLIUM_DEVELOPMENT	18	8	0.000599136	0.019926	ASCL1:BCL11B:BBS4:DLX1:DLX2:GSX2:GLI3:CNTNAP2	http://www.gsea-msigdb.org/gsea/msigdb/cards/GO_SUBPALLIUM_DEVELOPMENT
GO_bp	GO_CHROMOSOME_CONDENSATION	31	11	0.000603795	0.0199905	CDCA5:HMGA2:NUSAP1:TOP2A:SMC4:NIPBL:HIST1H1C:HIST1H1E:HIST1H1B:GPER1:SMC2	http://www.gsea-msigdb.org/gsea/msigdb/cards/GO_CHROMOSOME_CONDENSATION
GO_bp	GO_NEURON_PROJECTION_EXTENSION	136	30	0.000612603	0.0201912	DRAXIN:NRP1:LRP1:SEMA6D:ISLR2:MT3:NTN1:RNF157:NEDD4L:UNC13A:MEGF8:APOE:CACNG7:BCL11A:SEMA4C:MAP2:FN1:ADNP:CDH4:DSCAM:RTN4R:CTNNB1:SEMA5B:RUFY3:SEMA5A:SEMA6A:CPNE5:DPYSL2:NLGN3:GDI1	http://www.gsea-msigdb.org/gsea/msigdb/cards/GO_NEURON_PROJECTION_EXTENSION
GO_bp	GO_REGULATION_OF_GTPASE_ACTIVITY	365	65	0.000617585	0.0202402	ARHGEF10L:RAP1GAP:ASAP3:DOCK7:ARHGEF11:SRGAP2:RAB3GAP2:SIPA1L2:ARHGAP21:ARHGAP12:NRP1:PRKG1:ARHGAP19:SBF2:SRGAP1:PLXNC1:FGD6:RASA3:ARHGAP5:SIPA1L1:RGS6:ARHGAP11A:RASGRP1:BBS4:CX3CL1:LLGL1:FOXJ1:TBC1D16:APC2:ARHGAP35:ITGA6:DOCK10:PLCB1:PREX1:STMN3:RTN4R:SGSM1:DEPDC5:SRGAP3:PLXNB1:ARHGAP31:RGS12:ARAP2:RASGEF1B:SPRY1:RICTOR:EFNA5:ARAP3:SYNGAP1:SMAP1:RASA4:DOCK4:EZH2:PTPRN2:PTK2B:SFRP1:PREX2:ASAP1:FG…	http://www.gsea-msigdb.org/gsea/msigdb/cards/GO_REGULATION_OF_GTPASE_ACTIVITY
GO_bp	GO_NEURAL_CREST_CELL_DIFFERENTIATION	72	19	0.000619598	0.0202402	NRP1:BMPR1A:LRP6:EDNRB:SEMA6D:SOX8:SOX9:SOX11:SEMA4C:ZEB2:ERBB4:FN1:SEMA5B:HES1:SEMA5A:SEMA6A:SMO:SFRP1:EFNB1	http://www.gsea-msigdb.org/gsea/msigdb/cards/GO_NEURAL_CREST_CELL_DIFFERENTIATION
GO_bp	GO_REGULATION_OF_CELLULAR_RESPONSE_TO_GROWTH_FACTOR_STIMULUS	199	40	0.000641456	0.0208615	NBL1:ZEB1:MMRN2:NUMA1:RBPMS2:NEO1:TMEM204:CREBBP:ZNF423:MT3:GLG1:EPN2:LDLRAD4:ONECUT2:SOX11:LTBP1:DLX1:DOK5:CTNNB1:ROBO1:HES1:RBPJ:ADAMTS3:SPRY1:NREP:SEMA6A:SPRY4:DLL1:GRB10:FZD1:PEG10:SFRP1:PTP4A3:DAB2IP:CRB2:NOTCH1:CASK:CITED1:CHRDL1:GPC3	http://www.gsea-msigdb.org/gsea/msigdb/cards/GO_REGULATION_OF_CELLULAR_RESPONSE_TO_GROWTH_FACTOR_STIMULUS
GO_bp	GO_RETINA_MORPHOGENESIS_IN_CAMERA_TYPE_EYE	36	12	0.00066014	0.0213746	PROX1:ROM1:LRP6:MEGF11:SOX8:SOX9:SDK2:DSCAM:DLL1:SDK1:PTN:RORB	http://www.gsea-msigdb.org/gsea/msigdb/cards/GO_RETINA_MORPHOGENESIS_IN_CAMERA_TYPE_EYE
GO_bp	GO_CIRCULATORY_SYSTEM_PROCESS	332	60	0.000673395	0.0217081	MTHFR:GSTM2:KCND3:ATP1A2:CASQ1:NOS1AP:GPR37L1:CELF2:CACNB2:PRKG1:KCNIP2:PDE2A:FXYD6:SCN4B:ADCY6:EDNRB:MYH7:CALM1:RYR3:BBS4:CACNA1H:ABAT:EMP2:TRPV1:ATP1B2:THRA:CACNA1G:TBX2:CACNG5:NEDD4L:SPTBN4:APOE:DMPK:ARHGAP35:CACNG7:CACNG8:WDR35:CACNB4:SCN1A:SRC:KCNJ4:ATP2B2:ANK2:HMGCR:CNR1:DLL1:GPER1:NPY:ELN:COL1A2:DOCK4:KCND2:STC1:ADRA1A:CHD7:NCALD:TMEM65:PTP4A3:PTGS1:RENBP	http://www.gsea-msigdb.org/gsea/msigdb/cards/GO_CIRCULATORY_SYSTEM_PROCESS
GO_bp	GO_RESPIRATORY_SYSTEM_DEVELOPMENT	143	31	0.000685122	0.0219897	VANGL2:PROX1:DLG5:BMPR1A:LRP6:ASCL1:HYDIN:ATXN1L:THRA:RARA:SOX9:FOXJ1:CCDC40:LAMA1:SOX11:PKDCC:SP3:ASXL1:ACVR2B:CTNNB1:HES1:RBPJ:PDGFRA:SPRY1:GLI3:DLX5:PTN:CHD7:ZFPM2:NOTCH1:GPC3	http://www.gsea-msigdb.org/gsea/msigdb/cards/GO_RESPIRATORY_SYSTEM_DEVELOPMENT
GO_bp	GO_CARDIAC_CHAMBER_DEVELOPMENT	119	27	0.00071149	0.0227357	ARID1A:VANGL2:PROX1:NRP1:BMPR1A:SUFU:MYH7:SALL1:RARA:TBX2:SOX11:LTBP1:ROBO2:ROBO1:HES1:RBPJ:ANK2:NPY2R:SOX4:DNAH11:FZD1:SMO:SMARCD3:CHD7:ZFPM2:TMEM65:NOTCH1	http://www.gsea-msigdb.org/gsea/msigdb/cards/GO_CARDIAC_CHAMBER_DEVELOPMENT
GO_bp	GO_REGULATION_OF_NEUROLOGICAL_SYSTEM_PROCESS	84	21	0.000717166	0.0227357	OPRD1:CNIH2:WASF3:EDNRB:ZFHX2:ABAT:GRIN2A:TMEM100:CACNG5:NPTX1:HOMER3:DMPK:GRIN2D:SLC25A12:SRC:S100B:IGSF11:NPY2R:TNFRSF21:PTK2B:NLGN3	http://www.gsea-msigdb.org/gsea/msigdb/cards/GO_REGULATION_OF_NEUROLOGICAL_SYSTEM_PROCESS
GO_bp	GO_REGULATION_OF_CATION_TRANSMEMBRANE_TRANSPORT	226	44	0.000717644	0.0227357	GSTM2:ATP1A2:CASQ1:NOS1AP:ACTN2:CACNB2:KCNIP2:CNIH2:DLG2:GRIA4:FXYD6:SCN4B:GRIN2B:TESC:JPH4:AKAP6:CALM1:GRIN2A:NETO2:CX3CL1:ATP1B2:CACNG5:NEDD4L:CACNG7:CACNG8:CACNB4:SESTD1:KLHL24:STIM2:ANK2:GRIA2:GRIA1:CNKSR3:GPER1:PTK2B:CHD7:ARC:DAPK1:WNK2:PTPN3:WNK3:NLGN3:GRIA3:FHL1	http://www.gsea-msigdb.org/gsea/msigdb/cards/GO_REGULATION_OF_CATION_TRANSMEMBRANE_TRANSPORT
GO_bp	GO_NEURONAL_ACTION_POTENTIAL	27	10	0.000723634	0.0228271	GPR88:KCNA2:SCN8A:CACNA1H:CACNA1G:MYH14:SCN3A:SCN1A:GPER1:KCND2	http://www.gsea-msigdb.org/gsea/msigdb/cards/GO_NEURONAL_ACTION_POTENTIAL
GO_bp	GO_CELL_GROWTH	361	64	0.00076437	0.0239625	CLSTN1:MAD2L2:DRAXIN:PSRC1:ARHGEF11:KIF14:NRP1:PLCE1:NANOS1:CRYAB:CDKN1B:KMT2D:ACVR1B:LRP1:KDM2B:AKAP6:NIN:SEMA6D:MAP2K5:ISLR2:MT3:NTN1:IGFBP4:RND2:SOX9:RNF157:SPHK1:EPB41L3:NEDD4L:UNC13A:MEGF8:APOE:DACT3:CACNG7:BCL11A:SEMA4C:ZEB2:MAP2:FN1:ADNP:CDH4:DSCAM:RTN4R:CTNNB1:FAM107A:SEMA5B:APBB2:RUFY3:KIAA1109:SEMA5A:EFNA5:SEMA6A:HIST1H1B:CPNE5:CCAR2:DPYSL2:ADRA1A:PTK2B:EXTL3:SFRP1:SGK3:NLGN3:FHL1:GDI1	http://www.gsea-msigdb.org/gsea/msigdb/cards/GO_CELL_GROWTH
GO_bp	GO_CIRCULATORY_SYSTEM_DEVELOPMENT	753	119	0.000766149	0.0239625	E2F2:ARID1A:AGO1:F3:VANGL2:GLUL:PROX1:ACTN2:NRP1:FZD8:UNC5B:SYNPO2L:ZMIZ1:BMPR1A:MMRN2:PLCE1:SUFU:DCHS1:PDE3B:SOX6:E2F8:ROM1:LRP6:CDKN1B:APOLD1:ARID2:COL2A1:ERBB3:LRP1:HMGA2:DUSP6:ASCL1:ACACB:MYH7:NFATC4:PRKD1:AKAP6:VASH1:SPRED1:MAP2K5:BBS4:ACAN:TMEM204:EMP2:SALL1:CX3CL1:NDRG4:EPN2:RARA:BRCA1:HDAC5:TMEM100:TBX2:SOX9:FOXJ1:SPHK1:CCDC40:LAMA1:INSR:ANGPTL4:NOTCH3:MEGF8:APOE:SOX11:DRC1:LTBP1:CYP1B1:M…	http://www.gsea-msigdb.org/gsea/msigdb/cards/GO_CIRCULATORY_SYSTEM_DEVELOPMENT
GO_bp	GO_THALAMUS_DEVELOPMENT	11	6	0.000789937	0.0243951	CHRNB2:LRP6:SRD5A1:SMO:PTN:CNTNAP2	http://www.gsea-msigdb.org/gsea/msigdb/cards/GO_THALAMUS_DEVELOPMENT
GO_bp	GO_NEURON_FATE_SPECIFICATION	11	6	0.000789937	0.0243951	SUFU:ASCL1:GSX2:POU3F2:DLL1:GLI3	http://www.gsea-msigdb.org/gsea/msigdb/cards/GO_NEURON_FATE_SPECIFICATION
GO_bp	GO_NEGATIVE_REGULATION_OF_CHROMATIN_SILENCING	11	6	0.000789937	0.0243951	TET1:HIST1H1C:HIST1H1E:HIST1H1B:ATAD2:PHF2	http://www.gsea-msigdb.org/gsea/msigdb/cards/GO_NEGATIVE_REGULATION_OF_CHROMATIN_SILENCING
GO_bp	GO_NEGATIVE_REGULATION_OF_PROTEIN_COMPLEX_ASSEMBLY	102	24	0.000797804	0.0245252	STMN1:OPRD1:KIF14:ADD3:CRYAB:SORL1:HIP1R:HMGB1:TRIM9:TMOD2:BBS4:THRA:LDLRAD4:CLIP3:SPTBN4:MAP2:SRC:DYRK1A:CRBN:PFN2:ADD1:KANK1:TMOD1:TMSB15A	http://www.gsea-msigdb.org/gsea/msigdb/cards/GO_NEGATIVE_REGULATION_OF_PROTEIN_COMPLEX_ASSEMBLY
GO_bp	GO_MUSCLE_STRUCTURE_DEVELOPMENT	452	77	0.000800823	0.0245252	ARID1A:SORT1:BCL9:CASQ1:VANGL2:PROX1:CENPF:ACTN2:ZBTB18:ZEB1:SYNPO2L:BMPR1A:VAX1:SOX6:CRYAB:ERBB3:EDNRB:MYH7:NFATC4:AKAP6:TMOD2:TCF12:ZNF609:RBPMS2:SOX8:CACNA1H:TMEM204:NKD1:RARA:HDAC5:SPAG9:TBX2:SOX9:DMPK:MYH14:SOX11:FOXN2:MEIS1:SEMA4C:CCNT2:NEB:ERBB4:OBSL1:DNER:GPCPD1:PLCB1:S100B:DDX17:CTNNB1:SFMBT1:BOC:HES1:RBPJ:PDGFRA:ANK2:HMGCR:MEGF10:EGR1:DLL1:GPER1:FOXK1:ETV1:ELN:FZD1:SGCE:SMO:EZH2:SMARCD3…	http://www.gsea-msigdb.org/gsea/msigdb/cards/GO_MUSCLE_STRUCTURE_DEVELOPMENT
GO_bp	GO_CHROMOSOME_SEGREGATION	247	47	0.000810016	0.0247038	MAD2L2:AGO4:KIF2C:PSRC1:POGZ:KIF14:ARL8A:CENPF:FMN2:SMC3:MKI67:CDCA5:NUMA1:ESPL1:PDS5B:CHAMP1:BUB1B:NUSAP1:BLM:CDT1:SPAG5:TOP2A:BRCA1:KIF18B:SKA2:HJURP:FAM83D:FANCD2:MLH1:CTNNB1:KLHDC8B:SMC4:CENPE:NIPBL:APC:KIFC1:TTK:FBXO5:STAG3:TNKS:TEX15:CCNE2:RAD21:RMI1:SMC2:KIF4A:BEX4	http://www.gsea-msigdb.org/gsea/msigdb/cards/GO_CHROMOSOME_SEGREGATION
GO_bp	GO_POSITIVE_REGULATION_OF_CELL_GROWTH	120	27	0.000815471	0.0247674	NRP1:LRP1:KDM2B:AKAP6:MAP2K5:ISLR2:NTN1:RND2:RNF157:SPHK1:NEDD4L:UNC13A:MEGF8:CACNG7:FN1:ADNP:CDH4:DSCAM:RUFY3:SEMA5A:EFNA5:HIST1H1B:CPNE5:PTK2B:EXTL3:SFRP1:GDI1	http://www.gsea-msigdb.org/gsea/msigdb/cards/GO_POSITIVE_REGULATION_OF_CELL_GROWTH
GO_bp	GO_AORTA_MORPHOGENESIS	23	9	0.000840092	0.025306	PROX1:BMPR1A:LRP1:TBX2:HES1:RBPJ:SOX4:CHD7:NOTCH1	http://www.gsea-msigdb.org/gsea/msigdb/cards/GO_AORTA_MORPHOGENESIS
GO_bp	GO_ENDOCARDIAL_CUSHION_MORPHOGENESIS	23	9	0.000840092	0.025306	BMPR1A:DCHS1:TMEM100:TBX2:SOX9:ROBO2:ROBO1:RBPJ:NOTCH1	http://www.gsea-msigdb.org/gsea/msigdb/cards/GO_ENDOCARDIAL_CUSHION_MORPHOGENESIS
GO_bp	GO_CARDIAC_CHAMBER_MORPHOGENESIS	85	21	0.000847006	0.0254102	VANGL2:PROX1:NRP1:BMPR1A:MYH7:RARA:TBX2:SOX11:ROBO2:ROBO1:HES1:RBPJ:NPY2R:SOX4:DNAH11:FZD1:SMO:SMARCD3:CHD7:ZFPM2:NOTCH1	http://www.gsea-msigdb.org/gsea/msigdb/cards/GO_CARDIAC_CHAMBER_MORPHOGENESIS
GO_bp	GO_ACTIN_FILAMENT_ORGANIZATION	308	56	0.000863338	0.0257949	MAD2L2:ARHGEF10L:ASAP3:STMN1:PROX1:ACTN2:FMN2:ARHGAP12:NRP1:SYNPO2L:ADD3:INPPL1:FCHSD2:CIT:HIP1R:WASF3:TMOD2:BBS4:CORO7:EMP2:CX3CL1:GAS7:RND2:SPIRE1:SPTBN4:ARHGAP35:PLEKHH2:RND3:NEB:OBSL1:SRC:PREX1:CLASP2:FAM107A:ITGB5:PFN2:ADD1:RUFY3:FAT1:SEMA5A:RICTOR:RHOBTB3:PHACTR1:MARCKS:FSCN1:ELN:HIP1:PPP1R9A:ACTR3B:PTK2B:SFRP1:KANK1:TMOD1:AIF1L:TSC1:TMSB15A	http://www.gsea-msigdb.org/gsea/msigdb/cards/GO_ACTIN_FILAMENT_ORGANIZATION
GO_bp	GO_POSITIVE_REGULATION_OF_AXON_EXTENSION	37	12	0.000871843	0.0259435	NRP1:LRP1:ISLR2:NTN1:MEGF8:FN1:ADNP:CDH4:DSCAM:RUFY3:SEMA5A:GDI1	http://www.gsea-msigdb.org/gsea/msigdb/cards/GO_POSITIVE_REGULATION_OF_AXON_EXTENSION
GO_bp	GO_CHROMATIN_ORGANIZATION	603	98	0.000877606	0.0260097	RERE:MTHFR:ARID1A:HIST2H2BF:HIST2H3D:HIST2H4A:HIST2H2AA3:HIST2H2AA4:HIST2H2BE:HIST2H2AC:USP21:CENPL:KDM5B:ARID4B:JMJD1C:TET1:KAT6B:LDB1:MKI67:PHF21A:RSF1:KMT2A:ING4:PHC1:ARID2:KMT2D:SMARCD1:SMARCC2:HMGA2:KDM2B:HMGB1:RCBTB1:PRKD1:SIN3A:CREBBP:BRD7:MT3:MSL1:EZH1:BRCA1:HDAC5:KAT7:MBTD1:BPTF:SOX9:WBP2:CBX2:UHRF1:BRD4:DNMT3A:CENPA:TCF7L1:KDM3A:TLK1:HJURP:ASXL1:CHD6:SS18L1:BRWD1:CECR2:CABIN1:KB-318B8.7…	http://www.gsea-msigdb.org/gsea/msigdb/cards/GO_CHROMATIN_ORGANIZATION
GO_bp	GO_CELL_DIVISION	475	80	0.000903235	0.0266618	MAD2L2:STMN1:KIF2C:DOCK7:CDC7:GPSM2:PSRC1:TXNIP:POGZ:VANGL2:ASPM:KIF14:ARL8A:CENPF:FMN2:REEP3:STOX1:KIF11:SMC3:DCLRE1A:BRSK2:E2F8:CDCA5:NUMA1:CCND2:SOX5:ESPL1:HMGA2:CIT:KNTC1:PDS5B:BORA:DCT:CALM1:BUB1B:NUSAP1:HAUS2:BBS4:BLM:CCNF:CDT1:SPAG5:TOP2A:KIF18B:SKA2:SPIRE1:RBBP8:CABLES1:LIG1:CENPA:SPAST:CCNT2:FIGN:PPP1R1C:USP37:FAM83D:CECR2:TTC28:CLASP2:KLHDC8B:SMC4:CENPE:FBXL7:THBS4:APC:KIF20A:KIFC1:POU3…	http://www.gsea-msigdb.org/gsea/msigdb/cards/GO_CELL_DIVISION
GO_bp	GO_CELL_CELL_SIGNALING_BY_WNT	412	71	0.000914747	0.0268936	MAD2L2:DRAXIN:AGO4:AGO1:AGO3:CELSR2:BCL9:VANGL2:ASPM:MARK1:DISC1:FZD8:LDB1:FAM53B:AP2A2:LRP4:LRP6:CALCOCO1:LRP1:AMER2:NFATC4:GNG2:CALM1:CCDC88C:TYRO3:BRD7:NKD1:SALL1:IGFBP4:SOX9:APC2:APOE:DACT3:TCF7L1:ZEB2:TMEM198:PLCB1:SRC:ZNRF3:KREMEN1:HMGXB4:CTNNB1:CELSR3:TNIK:RBPJ:SEMA5A:APC:EGR1:CAMK2A:SOX4:MDFI:FOXO3:DACT2:GLI3:GRB10:CDK14:FZD1:DLX5:TNKS:CCAR2:FZD3:SFRP1:UBR5:KANK1:TLE1:SPIN1:WNK2:DAB2IP:NO…	http://www.gsea-msigdb.org/gsea/msigdb/cards/GO_CELL_CELL_SIGNALING_BY_WNT
GO_bp	GO_CELL_FATE_DETERMINATION	19	8	0.000926913	0.0269319	PTCH2:PROX1:ASCL1:FOXG1:TBX2:CTNNB1:HES1:DLL1	http://www.gsea-msigdb.org/gsea/msigdb/cards/GO_CELL_FATE_DETERMINATION
GO_bp	GO_MIDBRAIN_HINDBRAIN_BOUNDARY_DEVELOPMENT	5	4	0.000927045	0.0269319	SSBP3:LRP6:KDM2B:HES1	http://www.gsea-msigdb.org/gsea/msigdb/cards/GO_MIDBRAIN_HINDBRAIN_BOUNDARY_DEVELOPMENT
GO_bp	GO_COMPARTMENT_PATTERN_SPECIFICATION	5	4	0.000927045	0.0269319	DLL3:DLL1:PBX3:NOTCH1	http://www.gsea-msigdb.org/gsea/msigdb/cards/GO_COMPARTMENT_PATTERN_SPECIFICATION
GO_bp	GO_TUBE_FORMATION	115	26	0.00093596	0.0269546	MTHFR:ARID1A:VANGL2:PROX1:SUFU:LRP6:KDM2B:BBS4:SOX8:RARA:SOX9:ARHGAP35:SOX11:ATOH8:SEMA4C:ZEB2:CTNNB1:IFT122:CC2D2A:SOX4:FZD1:FZD3:SFRP1:DAB2IP:TSC1:NOTCH1	http://www.gsea-msigdb.org/gsea/msigdb/cards/GO_TUBE_FORMATION
GO_bp	GO_MITOTIC_NUCLEAR_DIVISION	242	46	0.000936726	0.0269546	MAD2L2:KIF2C:PSRC1:POGZ:KIF14:CENPF:KIF11:SMC3:MKI67:CDCA5:NUMA1:CCND2:CDKN1B:ESPL1:KNTC1:PDS5B:BORA:CHAMP1:BUB1B:NUSAP1:CCNF:CDT1:SPAG5:KIF18B:SPHK1:INSR:SPAST:OBSL1:CLASP2:KLHDC8B:CEP97:SMC4:CENPE:NIPBL:APC:CCNJL:KIFC1:CUL9:TTK:FBXO5:TNKS:UBXN2B:CCNE2:RAD21:SMC2:KIF4A	http://www.gsea-msigdb.org/gsea/msigdb/cards/GO_MITOTIC_NUCLEAR_DIVISION
GO_bp	GO_METAL_ION_TRANSPORT	597	97	0.000938826	0.0269546	OPRD1:CACHD1:GSTM2:KCNA2:KCND3:CHRNB2:KCNJ10:ATP1A2:CASQ1:NOS1AP:CACNA1E:KCNT2:ACTN2:CACNB2:PLCE1:KCNIP2:PDE2A:FXYD6:SCN4B:CDKN1B:GRIN2B:SLC4A8:SCN8A:ZDHHC17:TESC:TRPC4:RASA3:SLC22A17:JPH4:AKAP6:KCNK10:CALM1:NIPA1:RYR3:CACNA1H:GRIN2A:SCNN1B:NETO2:MT3:CX3CL1:TRPV1:SLC13A5:ATP1B2:CACNA1G:CACNG5:NEDD4L:RAB11B:HOMER3:SPTBN4:DMPK:GRIN2D:CACNG7:CACNG8:TTYH1:KCNF1:SLC9A2:CACNB4:SCN3A:SCN1A:SESTD1:KCNJ13…	http://www.gsea-msigdb.org/gsea/msigdb/cards/GO_METAL_ION_TRANSPORT
GO_bp	GO_METENCEPHALON_DEVELOPMENT	80	20	0.000950683	0.0271888	RERE:KIF14:PROX1:LDB1:NANOS1:LRP6:FAIM2:ASCL1:MYO16:CKB:TTBK2:ABAT:SEMA4C:ATRN:SEZ6L:DLL1:SMO:PTN:EZH2:OPHN1	http://www.gsea-msigdb.org/gsea/msigdb/cards/GO_METENCEPHALON_DEVELOPMENT
GO_bp	GO_DORSAL_VENTRAL_PATTERN_FORMATION	58	16	0.000970031	0.0276346	NBL1:BMPR1A:SUFU:LRP4:ASCL1:RFX4:FOXG1:TTC21B:CTNNB1:IFT122:GSX2:MDFI:SP8:GLI3:SMO:SFRP1	http://www.gsea-msigdb.org/gsea/msigdb/cards/GO_DORSAL_VENTRAL_PATTERN_FORMATION
GO_bp	GO_CELL_PROJECTION_ASSEMBLY	441	75	0.000977322	0.0277041	RAP1GAP:TEKT2:DNALI1:SPATA6:FNBP1L:SRGAP2C:VANGL2:SRGAP2:DISC1:ACTN2:NRP1:INPPL1:DYNC2H1:RAB3IP:FGD6:RFX4:IFT81:WASF3:SYNE2:HAUS2:TTBK2:BBS4:WDR90:EMP2:HYDIN:NTN1:FBF1:FOXJ1:CCDC40:ONECUT2:PALM:ARHGAP35:TTYH1:WDR35:DRC1:CCDC88A:TTC21B:ITGA6:TTC30B:DNAH7:SPAG16:NINL:SRC:SFI1:TTLL1:CELSR3:CEP97:IFT122:PFN2:ARHGEF26:TNIK:ABLIM2:CC2D2A:CEP135:PLK4:GPM6A:APC:FSCN1:PPP1R9A:CEP41:RP1L1:MTSS1:ASAP1:LRRC6…	http://www.gsea-msigdb.org/gsea/msigdb/cards/GO_CELL_PROJECTION_ASSEMBLY
GO_bp	GO_RENAL_VESICLE_FORMATION	8	5	0.00100262	0.0277041	SOX8:SALL1:SOX9:CTNNB1:SMO	http://www.gsea-msigdb.org/gsea/msigdb/cards/GO_RENAL_VESICLE_FORMATION
GO_bp	GO_CEREBRAL_CORTEX_GABAERGIC_INTERNEURON_DIFFERENTIATION	8	5	0.00100262	0.0277041	CNTN2:ASCL1:DLX1:DLX2:ARX	http://www.gsea-msigdb.org/gsea/msigdb/cards/GO_CEREBRAL_CORTEX_GABAERGIC_INTERNEURON_DIFFERENTIATION
GO_bp	GO_GABAERGIC_NEURON_DIFFERENTIATION	8	5	0.00100262	0.0277041	CNTN2:ASCL1:DLX1:DLX2:ARX	http://www.gsea-msigdb.org/gsea/msigdb/cards/GO_GABAERGIC_NEURON_DIFFERENTIATION
GO_bp	GO_SYMPATHETIC_GANGLION_DEVELOPMENT	8	5	0.00100262	0.0277041	NRP1:ASCL1:INSM1:CTNNB1:FZD3	http://www.gsea-msigdb.org/gsea/msigdb/cards/GO_SYMPATHETIC_GANGLION_DEVELOPMENT
GO_bp	GO_POSITIVE_REGULATION_OF_AXON_GUIDANCE	8	5	0.00100262	0.0277041	NRP1:MEGF8:DSCAM:SEMA5A:TUBB2B	http://www.gsea-msigdb.org/gsea/msigdb/cards/GO_POSITIVE_REGULATION_OF_AXON_GUIDANCE
GO_bp	GO_CARDIAC_CHAMBER_FORMATION	8	5	0.00100262	0.0277041	TBX2:SOX11:SOX4:SMARCD3:NOTCH1	http://www.gsea-msigdb.org/gsea/msigdb/cards/GO_CARDIAC_CHAMBER_FORMATION
GO_bp	GO_MESENCHYMAL_STEM_CELL_DIFFERENTIATION	8	5	0.00100262	0.0277041	SOX6:SOX5:SOX9:PDGFRA:FZD1	http://www.gsea-msigdb.org/gsea/msigdb/cards/GO_MESENCHYMAL_STEM_CELL_DIFFERENTIATION
GO_bp	GO_ENSHEATHMENT_OF_NEURONS	98	23	0.00105421	0.0289262	KCNJ10:KIF14:CNTN2:SBF2:ACER3:ABCD2:SCN8A:WASF3:GALC:ACSBG1:RARA:CNTNAP1:EPB41L3:SLC25A12:PIKFYVE:ATRN:S100B:CTNNB1:ANK2:TNFRSF21:POU3F2:TSC1:PLP1	http://www.gsea-msigdb.org/gsea/msigdb/cards/GO_ENSHEATHMENT_OF_NEURONS
GO_bp	GO_REGULATION_OF_SUPRAMOLECULAR_FIBER_ORGANIZATION	270	50	0.00105473	0.0289262	ARHGEF10L:ASAP3:STMN1:PSRC1:PROX1:ACTN2:NRP1:SYNPO2L:ADD3:NUMA1:FCHSD2:CRYAB:CDKN1B:CIT:HIP1R:NIN:TTBK2:TMOD2:BBS4:FES:CX3CL1:TAOK1:SPIRE1:APC2:CLIP3:SPTBN4:APOE:ARHGAP35:SPAST:PLEKHH2:MAP2:PREX1:DYRK1A:CHADL:CLASP2:PFN2:ADD1:SEMA5A:RICTOR:APC:ELN:PPP1R9A:ACTR3B:PTK2B:SFRP1:KANK1:TMOD1:TSC1:MID1IP1:TMSB15A	http://www.gsea-msigdb.org/gsea/msigdb/cards/GO_REGULATION_OF_SUPRAMOLECULAR_FIBER_ORGANIZATION
GO_bp	GO_CATION_TRANSPORT	760	119	0.00108508	0.029573	OPRD1:CACHD1:GSTM2:KCNA2:KCND3:CHRNB2:KCNJ10:ATP1A2:CASQ1:NOS1AP:CACNA1E:KCNT2:ACTN2:CACNB2:PLCE1:KCNIP2:CNIH2:ANO1:PDE2A:DLG2:GRIA4:FXYD6:SCN4B:CDKN1B:GRIN2B:SLC4A8:SCN8A:ZDHHC17:TESC:TRPC4:RASA3:SLC22A17:JPH4:AKAP6:KCNK10:CALM1:NIPA1:RYR3:CACNA1H:ABAT:GRIN2A:SCNN1B:NETO2:MT3:CX3CL1:TRPV1:SLC13A5:ATP1B2:SLC47A1:CACNA1G:CACNG5:NEDD4L:RAB11B:SLC44A2:HOMER3:SPTBN4:DMPK:GRIN2D:CACNG7:CACNG8:TTYH1:KC…	http://www.gsea-msigdb.org/gsea/msigdb/cards/GO_CATION_TRANSPORT
GO_bp	GO_REGULATION_OF_SMOOTHENED_SIGNALING_PATHWAY	64	17	0.00108635	0.029573	PTCH2:GPR37L1:DLG5:SUFU:RFX4:IFT81:CREBBP:MEGF8:TTC21B:KCTD6:IFT122:ZIC1:SCUBE3:GLI3:SMO:SFRP1:GPC3	http://www.gsea-msigdb.org/gsea/msigdb/cards/GO_REGULATION_OF_SMOOTHENED_SIGNALING_PATHWAY
GO_bp	GO_AORTA_DEVELOPMENT	43	13	0.00113075	0.0306679	PROX1:BMPR1A:SUFU:LRP1:TBX2:LTBP1:ROBO2:ROBO1:HES1:RBPJ:SOX4:CHD7:NOTCH1	http://www.gsea-msigdb.org/gsea/msigdb/cards/GO_AORTA_DEVELOPMENT
GO_bp	GO_AXONEME_ASSEMBLY	38	12	0.00113722	0.0307299	TEKT2:DNALI1:HYDIN:CCDC40:DRC1:DNAH7:SPAG16:TTLL1:CC2D2A:RP1L1:LRRC6:DCX	http://www.gsea-msigdb.org/gsea/msigdb/cards/GO_AXONEME_ASSEMBLY
GO_bp	GO_LONG_TERM_SYNAPTIC_POTENTIATION	70	18	0.00118333	0.0316855	GRIN2B:NFATC4:GRIN2A:CALB2:CRTC1:APOE:GRIN2D:S100B:FAM107A:IGSF11:LRRTM2:SCGN:PPP1R9A:PTN:PTK2B:ADCY8:ARC:NLGN3	http://www.gsea-msigdb.org/gsea/msigdb/cards/GO_LONG_TERM_SYNAPTIC_POTENTIATION
GO_bp	GO_MEGAKARYOCYTE_DIFFERENTIATION	59	16	0.00118551	0.0316855	AGO4:AGO1:AGO3:HIST2H3D:HIST2H4A:KMT2A:KMT2D:ZNF385A:TESC:SIN3A:MEIS1:SP3:HMGB2:HIST1H3H:KMT2E:KMT2C	http://www.gsea-msigdb.org/gsea/msigdb/cards/GO_MEGAKARYOCYTE_DIFFERENTIATION
GO_bp	GO_METANEPHROS_DEVELOPMENT	59	16	0.00118551	0.0316855	DLG5:SOX8:SALL1:SOX9:FOXJ1:CTNNB1:ROBO2:HES1:PDGFRA:SPRY1:NIPBL:EGR1:GLI3:SMO:CITED1:GPC3	http://www.gsea-msigdb.org/gsea/msigdb/cards/GO_METANEPHROS_DEVELOPMENT
GO_bp	GO_NEGATIVE_REGULATION_OF_EPITHELIAL_CELL_DIFFERENTIATION	24	9	0.00120264	0.0320269	ZEB1:SOX9:CTNNB1:HES1:DLL1:SMO:EZH2:NOTCH1:CITED1	http://www.gsea-msigdb.org/gsea/msigdb/cards/GO_NEGATIVE_REGULATION_OF_EPITHELIAL_CELL_DIFFERENTIATION
GO_bp	GO_NEGATIVE_REGULATION_OF_NEURON_APOPTOTIC_PROCESS	117	26	0.00122442	0.032489	DRAXIN:KIF14:NRP1:UNC5B:FAIM2:ERBB3:LRP1:KDM2B:NFATC4:GABRB3:GABRA5:TYRO3:MT3:CX3CL1:APOE:DLX1:ADNP:CHL1:NAIP:CPEB4:SYNGAP1:PTK2B:OXR1:CNTFR:CITED1:BHLHB9	http://www.gsea-msigdb.org/gsea/msigdb/cards/GO_NEGATIVE_REGULATION_OF_NEURON_APOPTOTIC_PROCESS
GO_bp	GO_SENSORY_PERCEPTION_OF_MECHANICAL_STIMULUS	105	24	0.00123065	0.0325371	CHRNB2:MYO3A:TUB:LRTOMT:MYO7A:CDKN1B:COL2A1:GABRB3:GABRA5:CRYM:TRPV1:USH1G:SPTBN4:MYH14:FBXO11:SCN1A:PGAP1:ATP2B2:LRIG1:SLC1A3:NIPBL:SOBP:EYA4:CHD7	http://www.gsea-msigdb.org/gsea/msigdb/cards/GO_SENSORY_PERCEPTION_OF_MECHANICAL_STIMULUS
GO_bp	GO_DEVELOPMENTAL_PROCESS_INVOLVED_IN_REPRODUCTION	431	73	0.00127212	0.0333997	ARID1A:AGO4:CSF1:PBX1:ASPM:KDM5B:ARID4B:FMN2:BMPR1A:E2F8:DDX6:LRP6:CDKN1B:KMT2D:ACVR1B:TESC:VASH1:IRF2BPL:TYRO3:BBS4:SOX8:CCNF:SALL1:RARA:BPTF:SOX9:CBX2:CATSPERD:INSR:KDM3A:SP3:ICA1L:IDH1:SPAG16:SRC:PTGIS:COL9A3:PATZ1:TTLL1:MLH1:CTNNB1:ROBO2:HES1:RBPJ:PDGFRA:PLK4:HMGB2:STOX2:SRD5A1:NIPBL:HMGCS1:RHOBTB3:MDFI:PAQR8:FOXO3:FBXO5:PACRG:ADCYAP1R1:GLI3:CCDC136:CASP2:STC1:PTK2B:SFRP1:CHD7:CYP7B1:ZFPM2:LR…	http://www.gsea-msigdb.org/gsea/msigdb/cards/GO_DEVELOPMENTAL_PROCESS_INVOLVED_IN_REPRODUCTION
GO_bp	GO_REGULATION_OF_WNT_SIGNALING_PATHWAY	279	51	0.00127237	0.0333997	MAD2L2:DRAXIN:VANGL2:ASPM:DISC1:FAM53B:LRP4:LRP6:LRP1:AMER2:NFATC4:NKD1:SALL1:IGFBP4:SOX9:APC2:APOE:DACT3:TCF7L1:ZEB2:TMEM198:SRC:ZNRF3:KREMEN1:HMGXB4:CTNNB1:RBPJ:SEMA5A:APC:EGR1:SOX4:MDFI:FOXO3:DACT2:GLI3:GRB10:CDK14:FZD1:DLX5:TNKS:CCAR2:SFRP1:UBR5:KANK1:TLE1:SPIN1:WNK2:DAB2IP:NOTCH1:CITED1:GPC3	http://www.gsea-msigdb.org/gsea/msigdb/cards/GO_REGULATION_OF_WNT_SIGNALING_PATHWAY
GO_bp	GO_POTASSIUM_ION_TRANSPORT	142	30	0.0012841	0.0335877	KCNA2:KCND3:KCNJ10:ATP1A2:NOS1AP:KCNT2:ACTN2:KCNIP2:CDKN1B:AKAP6:KCNK10:NETO2:ATP1B2:NEDD4L:KCNF1:SLC9A2:KCNJ13:SLC24A3:KCNQ2:KCNJ4:KLHL24:ANK2:SLC1A3:KCND2:PTK2B:KCNQ3:WNK2:TSC1:WNK3:FHL1	http://www.gsea-msigdb.org/gsea/msigdb/cards/GO_POTASSIUM_ION_TRANSPORT
GO_bp	GO_NEGATIVE_REGULATION_OF_TRANSCRIPTION_BY_RNA_POLYMERASE_II	640	102	0.00135474	0.0349726	PER3:MAD2L2:E2F2:ARID1A:WDTC1:NFIA:TXNIP:PROX1:ZBTB18:ZEB1:FZD8:LDB1:SUFU:VAX1:LMO1:SOX6:E2F8:PHF21A:PDE2A:FOXM1:ATN1:HMGA2:ASCL1:KDM2B:ZNF268:HMGB1:EDNRB:ZNF219:ZFHX2:NFATC4:FOXG1:IRF2BPL:MAP2K5:SIN3A:CREBBP:CRYM:SALL1:ATXN1L:TRPV1:THRA:RARA:EZH1:HDAC5:TBX2:BPTF:SOX9:FOXJ1:CBX2:TGIF1:NEDD4L:UHRF1:ZNF177:KANK2:ZNF564:NOTCH3:ZNF254:ARHGAP35:ZNF835:PEG3:ZNF8:ZNF8:SOX11:DNMT3A:BCL11A:SAP130:ZEB2:DLX…	http://www.gsea-msigdb.org/gsea/msigdb/cards/GO_NEGATIVE_REGULATION_OF_TRANSCRIPTION_BY_RNA_POLYMERASE_II
GO_bp	GO_ODONTOGENESIS_OF_DENTIN_CONTAINING_TOOTH	49	14	0.00136576	0.0349726	CSF1:BMPR1A:LRP4:LRP6:BCL11B:DLX1:DLX2:ITGA6:ACVR2B:CTNNB1:PDGFRA:AMBN:GLI3:SMO	http://www.gsea-msigdb.org/gsea/msigdb/cards/GO_ODONTOGENESIS_OF_DENTIN_CONTAINING_TOOTH
GO_bp	GO_REGULATION_OF_SYNAPTIC_TRANSMISSION_GLUTAMATERGIC	49	14	0.00136576	0.0349726	GRIK3:ATP1A2:GLUL:CACNG5:UNC13A:CACNG7:CACNG8:GRIK1:NPY2R:CNR1:GRM8:PTK2B:OPHN1:NLGN3	http://www.gsea-msigdb.org/gsea/msigdb/cards/GO_REGULATION_OF_SYNAPTIC_TRANSMISSION_GLUTAMATERGIC
GO_bp	GO_REGULATION_OF_CHONDROCYTE_DIFFERENTIATION	29	10	0.00137268	0.0349726	SOX6:SOX5:ZNF219:ADAMTS7:GLG1:SOX9:PKDCC:CHADL:CTNNB1:GLI3	http://www.gsea-msigdb.org/gsea/msigdb/cards/GO_REGULATION_OF_CHONDROCYTE_DIFFERENTIATION
GO_bp	GO_REGULATION_OF_NEURON_MIGRATION	29	10	0.00137268	0.0349726	SRGAP2C:SRGAP2:ZNF609:CX3CL1:ERBB4:SCRT2:NIPBL:SEMA6A:CAMK2A:DAB2IP	http://www.gsea-msigdb.org/gsea/msigdb/cards/GO_REGULATION_OF_NEURON_MIGRATION
GO_bp	GO_MEMBRANE_DEPOLARIZATION_DURING_ACTION_POTENTIAL	29	10	0.00137268	0.0349726	ATP1A2:CACNB2:SCN4B:SCN8A:CACNA1H:CACNA1G:SCN3A:SCN1A:ANK2:PTPN3	http://www.gsea-msigdb.org/gsea/msigdb/cards/GO_MEMBRANE_DEPOLARIZATION_DURING_ACTION_POTENTIAL
GO_bp	GO_ENDOCARDIAL_CUSHION_DEVELOPMENT	29	10	0.00137268	0.0349726	BMPR1A:DCHS1:ERBB3:TMEM100:TBX2:SOX9:ROBO2:ROBO1:RBPJ:NOTCH1	http://www.gsea-msigdb.org/gsea/msigdb/cards/GO_ENDOCARDIAL_CUSHION_DEVELOPMENT
GO_bp	GO_ACTIN_FILAMENT_BUNDLE_ORGANIZATION	124	27	0.00137511	0.0349726	ARHGEF10L:ASAP3:STMN1:FMN2:NRP1:SYNPO2L:ADD3:BBS4:CX3CL1:RND2:SPIRE1:RND3:SRC:CLASP2:FAM107A:ITGB5:PFN2:ADD1:PHACTR1:MARCKS:FSCN1:ELN:PPP1R9A:PTK2B:SFRP1:AIF1L:TSC1	http://www.gsea-msigdb.org/gsea/msigdb/cards/GO_ACTIN_FILAMENT_BUNDLE_ORGANIZATION
GO_bp	GO_REGULATION_OF_CELLULAR_RESPONSE_TO_VASCULAR_ENDOTHELIAL_GROWTH_FACTOR_STIMULUS	12	6	0.00142021	0.0357484	ROBO1:ADAMTS3:SEMA6A:DLL1:PTP4A3:DAB2IP	http://www.gsea-msigdb.org/gsea/msigdb/cards/GO_REGULATION_OF_CELLULAR_RESPONSE_TO_VASCULAR_ENDOTHELIAL_GROWTH_FACTOR_STIMULUS
GO_bp	GO_L_GLUTAMATE_IMPORT	12	6	0.00142021	0.0357484	KCNJ10:ATP1A2:SLC1A2:ARL6IP1:SLC1A6:SLC1A3	http://www.gsea-msigdb.org/gsea/msigdb/cards/GO_L_GLUTAMATE_IMPORT
GO_bp	GO_CARDIAC_RIGHT_VENTRICLE_MORPHOGENESIS	12	6	0.00142021	0.0357484	BMPR1A:SOX4:SMARCD3:CHD7:ZFPM2:NOTCH1	http://www.gsea-msigdb.org/gsea/msigdb/cards/GO_CARDIAC_RIGHT_VENTRICLE_MORPHOGENESIS
GO_bp	GO_HIPPOCAMPUS_DEVELOPMENT	60	16	0.00144006	0.0361243	BCAN:KIF14:PROX1:BBS4:RARA:EZH1:ZEB2:DLX1:DLX2:SLC32A1:DCLK2:SRD5A1:GLI3:SMO:EZH2:TSC1	http://www.gsea-msigdb.org/gsea/msigdb/cards/GO_HIPPOCAMPUS_DEVELOPMENT
GO_bp	GO_EYE_PHOTORECEPTOR_CELL_DIFFERENTIATION	34	11	0.00145322	0.0363306	CRB1:ROM1:MYO7A:BBS4:SOX8:NKD1:SOX9:SDK2:DSCAM:PTN:RORB	http://www.gsea-msigdb.org/gsea/msigdb/cards/GO_EYE_PHOTORECEPTOR_CELL_DIFFERENTIATION
GO_bp	GO_RENAL_SYSTEM_DEVELOPMENT	214	41	0.00147653	0.0367881	NFIA:VANGL2:PBX1:PROX1:CENPF:NRP1:DLG5:PLCE1:DCHS1:LRP4:SOX8:SALL1:RARA:SOX9:FOXJ1:KANK2:NOTCH3:SOX11:ITGA6:ACVR2B:CTNNB1:ROBO2:KLF15:HES1:PDGFRA:SPRY1:NIPBL:EGR1:SOX4:DACT2:DLL1:GLI3:SMO:SFRP1:HAS2:MTSS1:TSC1:NOTCH1:PRKX:CITED1:GPC3	http://www.gsea-msigdb.org/gsea/msigdb/cards/GO_RENAL_SYSTEM_DEVELOPMENT
GO_bp	GO_POSITIVE_REGULATION_OF_CELL_POPULATION_PROLIFERATION	606	97	0.00153322	0.0380715	MARCKSL1:SSBP3:CDC7:F3:CSF1:CHRNB2:PBX1:GLUL:ASPM:KIF14:GPR37L1:KDM5B:PROX1:DISC1:NRP1:TET1:STOX1:ZMIZ1:BMPR1A:GPAM:ACER3:FOXM1:CCND2:CDKN1B:ST8SIA1:KMT2D:ERBB3:HMGA2:ASCL1:ZNF268:HMGB1:EDNRB:DCT:FOXG1:PRKD1:CRIP2:NANOGP8:RBPMS2:MAP2K5:ARNT2:BLM:SOX8:CCNF:EMP2:CX3CL1:ATXN1L:NTN1:RARA:TBX2:SOX9:SPHK1:INSR:NOTCH3:SOX11:ERBB4:FN1:INSM1:S100B:CTNNB1:FOXP1:HES1:RBPJ:PDGFRA:HMGB2:SEMA5A:LIFR:RICTOR:HMG…	http://www.gsea-msigdb.org/gsea/msigdb/cards/GO_POSITIVE_REGULATION_OF_CELL_POPULATION_PROLIFERATION
GO_bp	GO_CENTRAL_NERVOUS_SYSTEM_NEURON_DEVELOPMENT	66	17	0.00157116	0.0388823	SZT2:CHRNB2:CNTN2:NRP1:NANOS1:ASCL1:FOXG1:NIN:SPTBN4:ARHGAP35:ZEB2:MAP2:ROBO2:ROBO1:DCLK2:NPY:ARX	http://www.gsea-msigdb.org/gsea/msigdb/cards/GO_CENTRAL_NERVOUS_SYSTEM_NEURON_DEVELOPMENT
GO_bp	GO_NEGATIVE_REGULATION_OF_LIPID_KINASE_ACTIVITY	3	3	0.00171477	0.0421524	PPP2R5A:PIK3IP1:DAB2IP	http://www.gsea-msigdb.org/gsea/msigdb/cards/GO_NEGATIVE_REGULATION_OF_LIPID_KINASE_ACTIVITY
GO_bp	GO_STEM_CELL_FATE_COMMITMENT	3	3	0.00171477	0.0421524	ASCL1:SOX9:SFRP1	http://www.gsea-msigdb.org/gsea/msigdb/cards/GO_STEM_CELL_FATE_COMMITMENT
GO_bp	GO_NEGATIVE_REGULATION_OF_AXONOGENESIS	61	16	0.00173904	0.0426065	DRAXIN:NRP1:LRP4:SEMA6D:MT3:EFNB3:NTN1:SEMA4C:MAP2:RTN4R:SEMA5B:RUFY3:SEMA5A:SEMA6A:SYNGAP1:GDI1	http://www.gsea-msigdb.org/gsea/msigdb/cards/GO_NEGATIVE_REGULATION_OF_AXONOGENESIS
GO_bp	GO_SOMITOGENESIS	45	13	0.00179611	0.0436621	BMPR1A:LRP6:PCDH8:NKD1:DLL3:ZEB2:HES6:HES1:RBPJ:DLL1:SFRP1:CRB2:NOTCH1	http://www.gsea-msigdb.org/gsea/msigdb/cards/GO_SOMITOGENESIS
GO_bp	GO_NEGATIVE_REGULATION_OF_SMALL_GTPASE_MEDIATED_SIGNAL_TRANSDUCTION	45	13	0.00179611	0.0436621	STMN1:ARHGAP12:RASA3:TIMP2:ARHGAP35:STMN3:SPRY1:SPRY4:SYNGAP1:RASA4:ADRA1A:KANK1:DAB2IP	http://www.gsea-msigdb.org/gsea/msigdb/cards/GO_NEGATIVE_REGULATION_OF_SMALL_GTPASE_MEDIATED_SIGNAL_TRANSDUCTION
GO_bp	GO_DENDRITE_MORPHOGENESIS	120	26	0.00179995	0.0436621	RERE:CELSR2:CHRNB2:NRP1:LRP4:MAP6:FARP1:NFATC4:SIPA1L1:SRCIN1:NEDD4L:KIDINS220:MAP2:OBSL1:DOCK10:SS18L1:DSCAM:TRAK1:TNIK:CAMK2A:PPP1R9A:LZTS1:PREX2:ARC:NLGN3:BHLHB9	http://www.gsea-msigdb.org/gsea/msigdb/cards/GO_DENDRITE_MORPHOGENESIS
GO_bp	GO_NEGATIVE_REGULATION_OF_CELL_MORPHOGENESIS_INVOLVED_IN_DIFFERENTIATION	84	20	0.00180859	0.0437275	DRAXIN:NRP1:LRP4:NFATC4:SEMA6D:MT3:EFNB3:NTN1:SEMA4C:MAP2:RTN4R:SEMA5B:RUFY3:SEMA5A:EFNA5:SEMA6A:SYNGAP1:KANK1:NLGN3:GDI1	http://www.gsea-msigdb.org/gsea/msigdb/cards/GO_NEGATIVE_REGULATION_OF_CELL_MORPHOGENESIS_INVOLVED_IN_DIFFERENTIATION
GO_bp	GO_NEGATIVE_REGULATION_OF_MICROTUBULE_POLYMERIZATION_OR_DEPOLYMERIZATION	30	10	0.00184087	0.044217	STMN1:TTBK2:TAOK1:APC2:CLIP3:MAP2:DYRK1A:CLASP2:APC:MID1IP1	http://www.gsea-msigdb.org/gsea/msigdb/cards/GO_NEGATIVE_REGULATION_OF_MICROTUBULE_POLYMERIZATION_OR_DEPOLYMERIZATION
GO_bp	GO_DIGESTIVE_TRACT_MORPHOGENESIS	30	10	0.00184087	0.044217	VANGL2:RBPMS2:SOX11:ACVR2B:CTNNB1:PDGFRA:NIPBL:GLI3:SFRP1:NOTCH1	http://www.gsea-msigdb.org/gsea/msigdb/cards/GO_DIGESTIVE_TRACT_MORPHOGENESIS
GO_bp	GO_NEGATIVE_REGULATION_OF_CYTOSKELETON_ORGANIZATION	108	24	0.00185209	0.0443415	STMN1:ADD3:HIP1R:TTBK2:TMOD2:BBS4:CCNF:TAOK1:BRCA1:APC2:CLIP3:SPTBN4:PLEKHH2:MAP2:DYRK1A:CLASP2:PFN2:ADD1:APC:PPP1R9A:KANK1:TMOD1:MID1IP1:TMSB15A	http://www.gsea-msigdb.org/gsea/msigdb/cards/GO_NEGATIVE_REGULATION_OF_CYTOSKELETON_ORGANIZATION
GO_bp	GO_REGULATION_OF_CELL_POPULATION_PROLIFERATION	1079	160	0.00188277	0.0447433	MARCKSL1:AGO3:SSBP3:CDC7:F3:CSF1:TXNIP:CHRNB2:PBX1:IER5:GLUL:ASPM:KIF14:GPR37L1:KDM5B:PROX1:DISC1:ZEB1:NRP1:PRKG1:TET1:STOX1:DLG5:ZMIZ1:BMPR1A:GPAM:VAX1:CTBP2:LMO1:TP53I11:INPPL1:LRRC32:ACER3:FOXM1:CCND2:ING4:LRP6:CDKN1B:ST8SIA1:ARID2:KMT2D:ERBB3:HMGA2:ASCL1:APPL2:TESC:KDM2B:ZNF268:HMGB1:PDS5B:EDNRB:DCT:MYO16:TINF2:FOXG1:PRKD1:VASH1:BCL11B:CRIP2:KLF13:NANOGP8:ZNF609:RBPMS2:MAP2K5:ARNT2:BLM:FES:SO…	http://www.gsea-msigdb.org/gsea/msigdb/cards/GO_REGULATION_OF_CELL_POPULATION_PROLIFERATION
GO_bp	GO_CEREBRAL_CORTEX_CELL_MIGRATION	35	11	0.00189322	0.0447433	SRGAP2C:SRGAP2:NRP1:FOXG1:SYNE2:CTNNB1:ROBO1:POU3F2:GLI3:DAB2IP:ARX	http://www.gsea-msigdb.org/gsea/msigdb/cards/GO_CEREBRAL_CORTEX_CELL_MIGRATION
GO_bp	GO_POSITIVE_REGULATION_OF_ORGAN_GROWTH	35	11	0.00189322	0.0447433	PROX1:BMPR1A:ACACB:AKAP6:TBX2:ERBB4:RBPJ:SMO:ZFPM2:NOTCH1:ARX	http://www.gsea-msigdb.org/gsea/msigdb/cards/GO_POSITIVE_REGULATION_OF_ORGAN_GROWTH
GO_bp	GO_REGULATION_OF_LONG_TERM_SYNAPTIC_POTENTIATION	35	11	0.00189322	0.0447433	GRIN2A:CALB2:CRTC1:APOE:FAM107A:IGSF11:SCGN:PPP1R9A:ADCY8:ARC:NLGN3	http://www.gsea-msigdb.org/gsea/msigdb/cards/GO_REGULATION_OF_LONG_TERM_SYNAPTIC_POTENTIATION
GO_bp	GO_EMBRYONIC_CAMERA_TYPE_EYE_MORPHOGENESIS	21	8	0.00200325	0.0468545	ARID1A:PROX1:ZEB1:LRP6:KDM2B:TBX2:SOX11:SP3	http://www.gsea-msigdb.org/gsea/msigdb/cards/GO_EMBRYONIC_CAMERA_TYPE_EYE_MORPHOGENESIS
GO_bp	GO_NEGATIVE_REGULATION_OF_BLOOD_VESSEL_ENDOTHELIAL_CELL_MIGRATION	21	8	0.00200325	0.0468545	MMRN2:HMGB1:VASH1:SPRED1:MAP2K5:HDAC5:APOE:NOTCH1	http://www.gsea-msigdb.org/gsea/msigdb/cards/GO_NEGATIVE_REGULATION_OF_BLOOD_VESSEL_ENDOTHELIAL_CELL_MIGRATION
GO_bp	GO_STEM_CELL_DIFFERENTIATION	191	37	0.0020036	0.0468545	NRP1:BMPR1A:LDB1:LMO1:SOX6:LMO2:KMT2A:A2M:LRP6:SOX5:HMGA2:ASCL1:EDNRB:SEMA6D:TCF12:SOX8:TBX2:SOX9:SOX11:KDM3A:SEMA4C:ZEB2:ERBB4:FN1:SEMA5B:BCHE:HES1:RBPJ:PDGFRA:GPM6A:SEMA5A:SEMA6A:FZD1:SMO:SFRP1:NOTCH1:EFNB1	http://www.gsea-msigdb.org/gsea/msigdb/cards/GO_STEM_CELL_DIFFERENTIATION
GO_bp	GO_NEGATIVE_REGULATION_OF_EPIDERMIS_DEVELOPMENT	9	5	0.00203355	0.0468545	HES1:DLL1:SMO:EZH2:NOTCH1	http://www.gsea-msigdb.org/gsea/msigdb/cards/GO_NEGATIVE_REGULATION_OF_EPIDERMIS_DEVELOPMENT
GO_bp	GO_LIMB_BUD_FORMATION	9	5	0.00203355	0.0468545	COL2A1:ZNF219:SOX9:SOX11:SOX4	http://www.gsea-msigdb.org/gsea/msigdb/cards/GO_LIMB_BUD_FORMATION
GO_bp	GO_NEGATIVE_REGULATION_OF_OLIGODENDROCYTE_DIFFERENTIATION	9	5	0.00203355	0.0468545	DLX1:DLX2:CTNNB1:HES1:NOTCH1	http://www.gsea-msigdb.org/gsea/msigdb/cards/GO_NEGATIVE_REGULATION_OF_OLIGODENDROCYTE_DIFFERENTIATION
GO_bp	GO_BLOOD_VESSEL_ENDOTHELIAL_CELL_DIFFERENTIATION	9	5	0.00203355	0.0468545	NRP1:TMEM100:RBPJ:DLL1:NOTCH1	http://www.gsea-msigdb.org/gsea/msigdb/cards/GO_BLOOD_VESSEL_ENDOTHELIAL_CELL_DIFFERENTIATION
GO_bp	GO_EMBRYONIC_DIGESTIVE_TRACT_MORPHOGENESIS	9	5	0.00203355	0.0468545	RBPMS2:SOX11:PDGFRA:NIPBL:GLI3	http://www.gsea-msigdb.org/gsea/msigdb/cards/GO_EMBRYONIC_DIGESTIVE_TRACT_MORPHOGENESIS
GO_bp	GO_REGULATION_OF_CYTOSOLIC_CALCIUM_ION_CONCENTRATION	211	40	0.00205112	0.0468989	GSTM2:ATP1A2:CASQ1:CACNB2:PLCE1:RIC3:LRP6:GRIN2B:LRP1:HMGB1:TRPC4:EDNRB:RASA3:JPH4:AKAP6:CALM1:RYR3:GRIN2A:CX3CL1:CALB2:TRPV1:C1QTNF1:LPAR2:GRIN2D:PLCB1:ATP2B2:PDGFRA:ANK2:NPY2R:GRIA1:SCGN:CNR1:GPER1:ADCYAP1R1:ADRA1A:PTK2B:CHD7:ADCY8:FAM155B:LPAR4	http://www.gsea-msigdb.org/gsea/msigdb/cards/GO_REGULATION_OF_CYTOSOLIC_CALCIUM_ION_CONCENTRATION
GO_bp	GO_LIMBIC_SYSTEM_DEVELOPMENT	79	19	0.00205462	0.0468989	BCAN:KIF14:PROX1:NRP1:BBS4:RARA:EZH1:ZEB2:DLX1:DLX2:SLC32A1:DCLK2:SRD5A1:POU3F2:GLI3:SMO:CNTNAP2:EZH2:TSC1	http://www.gsea-msigdb.org/gsea/msigdb/cards/GO_LIMBIC_SYSTEM_DEVELOPMENT
GO_bp	GO_CHROMATIN_ORGANIZATION_INVOLVED_IN_REGULATION_OF_TRANSCRIPTION	79	19	0.00205462	0.0468989	ARID1A:HIST2H3D:HIST2H4A:TET1:KMT2D:SMARCD1:HMGB1:SIN3A:EZH1:HDAC5:DNMT3A:CTNNB1:HIST1H1C:HIST1H1E:HIST1H3H:HIST1H1B:EZH2:ATAD2:PHF2	http://www.gsea-msigdb.org/gsea/msigdb/cards/GO_CHROMATIN_ORGANIZATION_INVOLVED_IN_REGULATION_OF_TRANSCRIPTION
GO_bp	GO_REGULATION_OF_NEUROTRANSMITTER_TRANSPORT	103	23	0.00213273	0.0485311	RIMS3:CHRNB2:ATP1A2:CACNB2:CALM1:BAIAP3:ABAT:ARL6IP1:UNC13A:GRIK5:SLC6A1:CSPG5:PFN2:MCTP1:SNCAIP:CAMK2A:CNR1:GPER1:PPP1R9A:ADRA1A:GPM6B:CASK:SYP	http://www.gsea-msigdb.org/gsea/msigdb/cards/GO_REGULATION_OF_NEUROTRANSMITTER_TRANSPORT
GO_bp	GO_REGULATION_OF_EPITHELIAL_CELL_DIFFERENTIATION	97	22	0.00214048	0.0485572	PTCH2:ZEB1:NUMA1:CDKN1B:APOLD1:ASCL1:TMEM100:SOX9:FOXJ1:ATOH8:ZEB2:CTNNB1:HES1:ADD1:KIAA1109:DLL1:SMO:EZH2:RFX3:NOTCH1:PRKX:CITED1	http://www.gsea-msigdb.org/gsea/msigdb/cards/GO_REGULATION_OF_EPITHELIAL_CELL_DIFFERENTIATION
Chemical_and_Genetic_pertubation	VERHAAK_GLIOBLASTOMA_PRONEURAL	152	67	2.13805e-23	7.05985e-20	STMN1:MARCKSL1:CDC7:CELF3:BCAN:CRB1:KIF21B:SORCS3:MPPED2:NRXN2:NCAM1:FXYD6:LRP6:CDKN1B:ERBB3:ASCL1:BCL7A:CKB:SCG3:ABAT:C1QL1:KAT7:PHLPP1:MAST1:DLL3:TTYH1:SOX11:LRRTM4:REEP1:ZEB2:SCN3A:MAP2:MYT1:YPEL1:SEZ6L:SRGAP3:CLASP2:CSPG5:PODXL2:PFN2:RBPJ:RUFY3:GRIA2:GPM6A:E2F3:SOX4:GSTA4:MARCKS:STMN4:FAM110B:CHD7:MMP16:NCALD:RAD21:MTSS1:GADD45G:ZNF510:TMEFF1:MVB12B:RALGPS1:CASK:ARHGEF9:NLGN3:LPAR4:TMSB15A:BE…	http://www.gsea-msigdb.org/gsea/msigdb/cards/VERHAAK_GLIOBLASTOMA_PRONEURAL
Chemical_and_Genetic_pertubation	BENPORATH_ES_WITH_H3K27ME3	605	142	4.26614e-16	7.0434e-13	SAMD11:NBL1:ZNF436:OPRD1:GRIK3:RIMKLA:NFIA:GPR88:CSF1:KCND3:PDE4DIP:NBPF11:NBPF24:BCAN:KCNJ10:CACNA1E:COLGALT2:CNTN2:GAD2:PRKG1:UNC5B:KCNIP2:SORCS3:VAX1:LMO1:SPON1:SLC1A2:MAP6:NCAM1:SCN4B:C1QTNF5:FEZ1:GLB1L2:TMEM106C:COL2A1:DUSP6:PLXNC1:ASCL1:RFX4:CRYL1:IL17D:AMER2:PCDH8:FOXG1:PRKD1:NIN:TRIM9:VASH1:RYR3:DUOX1:SEMA6D:TMOD2:FAM81A:ACAN:SOX8:XYLT1:HS3ST4:MT3:WSCD1:NTN1:TMEM132E:SLFN11:RARA:C1QL1:CAC…	http://www.gsea-msigdb.org/gsea/msigdb/cards/BENPORATH_ES_WITH_H3K27ME3
Chemical_and_Genetic_pertubation	MIKKELSEN_MEF_HCP_WITH_H3K27ME3	267	79	5.22409e-15	5.74998e-12	OPRD1:GRIK3:RIMKLA:KCNA2:KCND3:CHRNB2:PAQR6:BCAN:KCNJ10:CACNA1E:CNTN2:ACTN2:SORCS3:VAX1:BRSK2:C1QTNF4:NRXN2:SCN8A:RFX4:PCDH8:MCF2L:LRRC9:GABRA5:ACAN:GRIN2A:CRYM:SCNN1B:CALB2:WSCD1:SLC47A1:SRCIN1:RUNDC3A:C1QL1:ST8SIA3:ONECUT2:DIRAS1:MAST1:FCHO1:TMEM59L:DLL3:TTYH1:GAD1:LAMP5:INSM1:SLC32A1:EMILIN3:CBLN4:KCNQ2:EEF1A2:STMN3:B3GALT5:DSCAM:SGSM1:SEZ6L:ATP2B2:SLC6A11:SLC6A1:LRRC3B:CSPG5:BSN:SEL1L3:GSX2:L…	http://www.gsea-msigdb.org/gsea/msigdb/cards/MIKKELSEN_MEF_HCP_WITH_H3K27ME3
Chemical_and_Genetic_pertubation	MARTORIATI_MDM4_TARGETS_NEUROEPITHELIUM_DN	107	43	9.38144e-14	7.74438e-11	AGO1:ELAVL4:FMN2:ZBTB18:BRSK2:MPPED2:KIF21A:ABCD2:ASCL1:PCDH9:EDNRB:RTN1:IRF2BPL:SCG3:RHBDL3:RND2:APC2:ELAVL3:TTYH1:UBXN2A:SPAST:BCL11A:MAP2:ACSS1:STMN3:MYT1:JAM2:LRRN1:PLCXD2:PDGFRA:RUFY3:MAPK10:JAKMIP2:CNR1:SCRN1:DLX5:SCARA3:SGK3:GDAP1:ELAVL2:MEGF9:GPM6B:DCX	http://www.gsea-msigdb.org/gsea/msigdb/cards/MARTORIATI_MDM4_TARGETS_NEUROEPITHELIUM_DN
Chemical_and_Genetic_pertubation	GOBERT_OLIGODENDROCYTE_DIFFERENTIATION_DN	909	182	3.39519e-13	2.24218e-10	PER3:KIF1B:KAZN:COL16A1:AGO4:DOCK7:EFCAB7:LRRC8B:CSF1:TXNIP:HIST2H2AA3:HIST2H2AA4:CA14:ADAMTS4:IER5:NAV1:KDM5B:RAB3GAP2:MARK1:FMN2:ACBD5:FZD8:ZNF32:REEP3:UNC5B:ADD3:FAM53B:E2F8:CD82:LRP4:CNIH2:CTSF:INPPL1:MAP6:RSF1:CRYAB:SORL1:ST8SIA1:KIF21A:SLC2A13:PDZRN4:SCN8A:GRASP:CALCOCO1:SRGAP1:PLXNC1:APPL2:HIP1R:KATNAL1:DCT:ARHGAP5:GALC:KLF13:BMF:TYRO3:GATM:SEMA6D:TCF12:NEO1:ACSBG1:MEX3B:SOX8:CORO7:YPEL3:N…	http://www.gsea-msigdb.org/gsea/msigdb/cards/GOBERT_OLIGODENDROCYTE_DIFFERENTIATION_DN
Chemical_and_Genetic_pertubation	FLORIO_NEOCORTEX_BASAL_RADIAL_GLIA_DN	162	54	6.11211e-13	3.3637e-10	HMGN2:KIF2C:PSRC1:PHGDH:CENPL:ASPM:KIF14:CENPF:ACBD7:KIF11:ARHGAP19:MKI67:E2F8:LRP4:CDCA5:FOXM1:RAD51AP1:ESPL1:GAS2L3:KNTC1:EDNRB:ARHGAP11A:BUB1B:NUSAP1:BLM:GRIN2A:SPAG5:TOP2A:BRCA1:KIF18B:PRR11:TGIF1:CENPA:SULT1C4:CKAP2L:RFTN2:FN1:HJURP:FANCD2:KIF15:SLC15A2:SMC4:CENPE:PLK4:HMGB2:SEMA5A:KIF20A:KIFC1:TTK:FBXO5:COL1A2:PBK:TMEM47:KIF4A	http://www.gsea-msigdb.org/gsea/msigdb/cards/FLORIO_NEOCORTEX_BASAL_RADIAL_GLIA_DN
Chemical_and_Genetic_pertubation	BENPORATH_EED_TARGETS	572	127	1.26556e-12	5.96981e-10	ZNF436:ARID1A:OPRD1:GRIK3:RIMKLA:CDC7:GPR88:KCND3:PDE4DIP:NBPF11:NBPF24:HIST2H4A:HIST2H2AA3:HIST2H2AA4:CENPL:CACNA1E:COLGALT2:GAD2:FZD8:VSTM4:PRKG1:JMJD1C:SORCS3:VAX1:LMO1:SPON1:SLC1A2:NCAM1:SCN4B:FEZ1:ST8SIA1:SOX5:TMEM106C:COL2A1:PLXNC1:ASCL1:PCDH8:ZIC2:FOXG1:TRIM9:RGS6:VASH1:RYR3:RASGRP1:DUOX1:SEMA6D:TMOD2:FAM81A:MEGF11:CDT1:NTN1:DHRS13:TMEM132E:SLFN11:CACNA1G:TBX2:USH1G:FOXJ1:NPTX1:ST8SIA5:MAP…	http://www.gsea-msigdb.org/gsea/msigdb/cards/BENPORATH_EED_TARGETS
Chemical_and_Genetic_pertubation	MEISSNER_BRAIN_HCP_WITH_H3K4ME3_AND_H3K27ME3	745	154	2.06707e-12	8.53185e-10	NBL1:ASAP3:E2F2:OPRD1:GRIK3:PTCH2:F3:GPR88:TXNIP:CHRNB2:BCAN:KCNJ10:ASPM:CNTN2:CDK18:SYT14:PROX1:DISC1:GAD2:VSTM4:PRKG1:SLC16A9:UNC5B:VAX1:LMO1:SPON1:E2F8:TSPAN18:TP53I11:C1QTNF4:ANO1:ARHGEF17:FAM181B:FXYD6:SCN4B:AMIGO2:ERBB3:ASCL1:TESC:PCDH8:ZIC5:ZIC2:SMOC1:RGS6:CCDC88C:ARHGAP11A:RBPMS2:PIF1:MEGF11:ADAMTS7:TICRR:METRN:ABAT:CARHSP1:EMP2:SALL1:CPNE2:SLC13A5:NTN1:TMEM98:PPP1R1B:TOP2A:IGFBP4:KIF18B:…	http://www.gsea-msigdb.org/gsea/msigdb/cards/MEISSNER_BRAIN_HCP_WITH_H3K4ME3_AND_H3K27ME3
Chemical_and_Genetic_pertubation	SCHAEFFER_PROSTATE_DEVELOPMENT_48HR_DN	293	77	9.65153e-12	3.54104e-09	KAZN:AHDC1:RIMKLA:CACHD1:FNBP1L:PDE4DIP:PROX1:SIPA1L2:FAM107B:SKIDA1:GAD2:ZEB1:SUFU:TSPAN18:FAM181B:SRGAP1:GAS2L3:MED13L:NBEA:PCDH20:IRF2BPL:RYR3:BMF:MEX3B:HS3ST4:RHBDL3:TMEM132E:IGFBP4:CACNA1G:CABLES1:ZNF521:CHST9:TCF4:ONECUT2:SLC1A6:MYCN:PRKD3:MEIS1:RND3:CDCA7:FAM171B:ADAM23:RASSF2:DZANK1:EMILIN3:PREX1:RTN4R:CAMKV:IL17RD:ROBO2:CCDC80:SEMA5B:ABLIM2:LDB2:RBPJ:KIAA1211:CENPE:PCDH10:PCDH18:FBXL7:CD…	http://www.gsea-msigdb.org/gsea/msigdb/cards/SCHAEFFER_PROSTATE_DEVELOPMENT_48HR_DN
Chemical_and_Genetic_pertubation	BENPORATH_SUZ12_TARGETS	573	122	6.77558e-11	2.23729e-08	NBL1:ZNF436:OPRD1:GRIK3:RIMKLA:NFIA:GPR88:CSF1:KCND3:PDE4DIP:NBPF11:NBPF24:CELF3:CACNA1E:COLGALT2:GPR137B:GPR158:GAD2:NRP1:PRKG1:UNC5B:SORCS3:VAX1:SPON1:SLC1A2:MAP6:NCAM1:SCN4B:FEZ1:GRIN2B:ST8SIA1:COL2A1:DUSP6:ASCL1:AMER2:PCDH8:FOXG1:NIN:TRIM9:VASH1:RYR3:RASGRP1:DUOX1:GATM:SEMA6D:TMOD2:FAM81A:MEGF11:ACAN:XYLT1:HS3ST4:NKD1:NTN1:GAS7:TMEM132E:SLFN11:CACNA1G:TBX2:SOX9:USH1G:FOXJ1:NPTX1:MAPK4:ONECUT2…	http://www.gsea-msigdb.org/gsea/msigdb/cards/BENPORATH_SUZ12_TARGETS
Chemical_and_Genetic_pertubation	CHICAS_RB1_TARGETS_GROWING	211	59	1.90858e-10	5.72922e-08	CDC7:PHGDH:ASPM:KIF14:CENPF:NRP1:ZNF22:SMC3:ANO1:FOXM1:RAD51AP1:C2CD5:TMEM106C:TMPO:GAS2L3:NRXN3:BUB1B:NUSAP1:CA12:SLFN11:TOP2A:RBBP8:UHRF1:CENPA:FBXO11:CERS6:CDCA7:PGAP1:DOCK10:STMN3:JAM2:CNTN3:CCDC80:SMC4:LDB2:TSPAN5:CDH6:NREP:KIF20A:EGR1:ELOVL2:SCUBE3:TTK:MARCKS:CDCA7L:PTN:EZH2:SCARA3:TOX:CCNE2:MATN2:BAALC:HAS2:PSIP1:PSAT1:SMC2:GPM6B:KIF4A:TMSB15A	http://www.gsea-msigdb.org/gsea/msigdb/cards/CHICAS_RB1_TARGETS_GROWING
Chemical_and_Genetic_pertubation	CHIANG_LIVER_CANCER_SUBCLASS_PROLIFERATION_UP	153	47	4.53539e-10	1.17011e-07	MARCKSL1:KIF2C:CDC7:ASPM:KIF14:CENPF:KIF11:CTBP2:MKI67:E2F8:ASRGL1:CDCA5:FOXM1:RAD51AP1:PNMA1:BUB1B:NUSAP1:TOP2A:KIF18B:MMD:PRR11:SOX9:SPHK1:ZNF532:PKDCC:CKAP2L:CDCA7:HJURP:PDE9A:SMC4:SEL1L3:CENPE:HMGB2:KIF20A:SOX4:TNFRSF21:TTK:MARCKS:FBXO5:CDCA7L:EZH2:PBK:PAG1:TMEM65:PTP4A3:TSC1:KIF4A	http://www.gsea-msigdb.org/gsea/msigdb/cards/CHIANG_LIVER_CANCER_SUBCLASS_PROLIFERATION_UP
Chemical_and_Genetic_pertubation	LEE_BMP2_TARGETS_UP	577	120	4.60674e-10	1.17011e-07	MXRA8:PER3:RERE:CLSTN1:NBL1:AGO1:NFIA:F3:FAM102B:PSRC1:IGSF3:TXNIP:ATP1A2:CELF2:MMRN2:ENTPD1:DCHS1:SPON1:TMEM86A:LMO2:CD82:DTX4:CTSF:NUMA1:CAPN5:FXYD6:GLB1L2:ATN1:C1S:ADCY6:METTL7A:GRASP:CALCOCO1:LRP1:APPL2:ACACB:CRYL1:FAM124A:ABHD4:GNG2:ALDH6A1:CKB:BMF:CA12:ARNT2:EMP2:QPRT:YPEL3:ATP1B2:THRA:CNP:RND2:HDAC5:PDK2:GDPD1:TIMP2:ZNF521:KANK2:NOTCH3:RFXANK:CLIP3:APOE:DMPK:SSC5D:GREB1:MYCN:LTBP1:PRKD3:RF…	http://www.gsea-msigdb.org/gsea/msigdb/cards/LEE_BMP2_TARGETS_UP
Chemical_and_Genetic_pertubation	ZHENG_GLIOBLASTOMA_PLASTICITY_UP	211	58	5.61631e-10	1.32465e-07	MXRA8:F3:ASPM:GPR137B:REEP3:CNIH2:RAD51AP1:A2M:CPNE8:GPD1:DUSP6:TESC:CIT:EDNRB:SMOC1:NUSAP1:SCG3:METRN:CCNF:MT2A:CDT1:SPAG5:TOP2A:IGFBP4:SDK2:UHRF1:LIG1:TRIB2:RND3:ACSL3:ATP9A:CHL1:SLC6A11:TIMP4:ROBO2:CADM2:TAGLN3:SPSB4:PDGFRA:HOPX:SPRY1:PLK4:GPM6A:SPRY4:PPP2R2B:PAQR8:PRKAR1B:NXPH1:HIP1:TLE1:GOLM1:TDRD7:TMOD1:TMEFF1:SMC2:KIF4A:CITED1:CHRDL1	http://www.gsea-msigdb.org/gsea/msigdb/cards/ZHENG_GLIOBLASTOMA_PLASTICITY_UP
Chemical_and_Genetic_pertubation	MIKKELSEN_MCV6_HCP_WITH_H3K27ME3	224	59	2.39366e-09	5.26924e-07	DRAXIN:KCNA2:KCND3:PDE4DIP:CHRNB2:BCAN:CNTN2:VSTM4:BRSK2:LMO1:SPON1:C1QTNF4:NRXN2:SCN4B:SLC2A13:SCN8A:GABRA5:CORO2B:ACAN:SCNN1B:NKD1:WSCD1:C1QL1:CACNA1G:SDK2:TIMP2:EPB41L3:TMEM59L:DLL3:LAMP5:SLC32A1:MAFB:EMILIN3:PTGIS:KCNQ2:STMN3:B3GALT5:DSCAM:RTN4R:SEZ6L:KCNJ4:ATP2B2:SLC6A1:BSN:SLC38A3:DOCK3:PODXL2:ZIC1:GSX2:GRIA2:PSD2:PCDHAC2:AFAP1L1:CPNE5:GRB10:WDR86:KCNQ3:ARX:BEX1	http://www.gsea-msigdb.org/gsea/msigdb/cards/MIKKELSEN_MCV6_HCP_WITH_H3K27ME3
Chemical_and_Genetic_pertubation	BENPORATH_PRC2_TARGETS	324	74	2.10803e-08	4.35045e-06	ZNF436:OPRD1:GRIK3:RIMKLA:GPR88:KCND3:PDE4DIP:NBPF11:NBPF24:CACNA1E:COLGALT2:GAD2:PRKG1:SORCS3:VAX1:SPON1:SLC1A2:NCAM1:SCN4B:FEZ1:COL2A1:ASCL1:PCDH8:FOXG1:TRIM9:VASH1:RYR3:DUOX1:SEMA6D:TMOD2:FAM81A:NTN1:TMEM132E:SLFN11:CACNA1G:TBX2:USH1G:FOXJ1:NPTX1:MAPK4:ONECUT2:TMEM59L:TTYH1:CNRIP1:ATOH8:SLC9A2:FBLN7:ZEB2:DLX1:DLX2:ERBB4:LAMP5:SLC32A1:MAFB:CBLN4:GRIK1:SLC6A1:ZIC4:ZIC1:SLC10A4:GSX2:PDGFRA:DCLK2:…	http://www.gsea-msigdb.org/gsea/msigdb/cards/BENPORATH_PRC2_TARGETS
Chemical_and_Genetic_pertubation	LIU_PROSTATE_CANCER_DN	369	81	2.98564e-08	5.70494e-06	PER3:NBL1:COL16A1:BEND5:CACHD1:RAVER2:CELSR2:ATP1A2:VANGL2:ENAH:VSTM4:UNC5B:TUB:SPON1:TSPAN18:ANO1:FCHSD2:CRYAB:NCAM1:FXYD6:FEZ1:CCND2:ENO2:C1S:METTL7A:ACACB:TRPC4:PCDH9:SMOC1:DUOX1:GATM:SEMA6D:ANKDD1A:CX3CL1:LCAT:SLC47A1:ALDH3A2:TMEM100:MRC2:MYO15B:TIMP2:C1QTNF1:EPB41L3:KANK2:CPAMD8:KLHL29:LTBP1:PLEKHH2:MEIS1:CNRIP1:SLC25A12:ICA1L:SLC24A3:FAM83D:TTC28:ZBTB47:ROBO1:BDH2:ANK2:SCRG1:STOX2:NEURL1B:C…	http://www.gsea-msigdb.org/gsea/msigdb/cards/LIU_PROSTATE_CANCER_DN
Chemical_and_Genetic_pertubation	HOELZEL_NF1_TARGETS_DN	82	29	3.1099e-08	5.70494e-06	ST6GALNAC5:SLC16A9:DCHS1:FAT3:ST8SIA1:FAM124A:EDNRB:PRKD1:TMEM204:YPEL3:ZNF423:TGIF1:LDLRAD4:BCL11A:FN1:LRRN1:ROBO2:BOC:PDGFRA:PCDH18:FBXL7:NREP:SCGN:FOXO3:TNRC18:RASA4:ZNF395:MMP16:MATN2	http://www.gsea-msigdb.org/gsea/msigdb/cards/HOELZEL_NF1_TARGETS_DN
Chemical_and_Genetic_pertubation	SABATES_COLORECTAL_ADENOMA_DN	141	41	3.36166e-08	5.84222e-06	BEND5:ATP1A2:LRRN2:FMN2:CPNE8:WASF3:PCDH9:KCTD12:RTN1:SEMA6D:TMOD2:SCNN1B:WSCD1:TMEM100:EPB41L3:LAMA1:SETBP1:MEIS1:AFF3:KIF5C:FN1:DOCK10:INSM1:PCK1:JAM2:B3GALT5:FAM107A:CCDC80:BCHE:SLC4A4:ANK2:LIFR:GPX3:SCGN:NPY:PTN:SFRP1:PAG1:GPM6B:PLP1:CHRDL1	http://www.gsea-msigdb.org/gsea/msigdb/cards/SABATES_COLORECTAL_ADENOMA_DN
Chemical_and_Genetic_pertubation	VERHAAK_GLIOBLASTOMA_CLASSICAL	148	42	4.95427e-08	8.1795e-06	KLHDC8A:LMO2:ABCD2:ACSS3:SIPA1L1:RGS6:CALM1:RASGRP1:SEMA6D:ACSBG1:BLM:GLG1:WSCD1:TBX2:SOX9:GNG7:RFXANK:GRIK5:MEGF8:ZNF227:ZNF235:ZNF8:ZNF8:KCNF1:TRIB2:MEIS1:B3GALT1:ACSL3:PTPRA:SLC2A10:CDH4:GRIK1:SLC6A11:RGS12:ARAP2:SLC4A4:CDH6:SEMA6A:ARAP3:ELOVL2:SMO:FZD3:EXTL3	http://www.gsea-msigdb.org/gsea/msigdb/cards/VERHAAK_GLIOBLASTOMA_CLASSICAL
Chemical_and_Genetic_pertubation	ROSTY_CERVICAL_CANCER_PROLIFERATION_CLUSTER	130	37	2.82798e-07	4.14213e-05	KIF2C:ASPM:KIF14:CENPF:KIF11:MKI67:E2F8:FOXM1:RAD51AP1:ESPL1:TMPO:BUB1B:NUSAP1:CCNF:NETO2:SPAG5:TOP2A:BRCA1:KIF18B:CENPA:HJURP:KIF15:CELSR3:SMC4:CENPE:HMGB2:KIF20A:KIFC1:TTK:FBXO5:EZH2:PBK:CCNE2:ATAD2:SMC2:KIF4A:ERCC6L	http://www.gsea-msigdb.org/gsea/msigdb/cards/ROSTY_CERVICAL_CANCER_PROLIFERATION_CLUSTER
Chemical_and_Genetic_pertubation	RUIZ_TNC_TARGETS_UP	130	37	2.82798e-07	4.14213e-05	SELENBP1:KDM5B:PHF21A:NUMA1:A2M:METTL7A:RCBTB1:KCTD12:TCF12:GLCE:ZNF532:APOE:TRIB2:MEIS1:HNMT:MAFB:SLC2A10:ATP9A:PCMTD2:TIMP4:LRIG1:ROBO1:PROS1:ZBTB20:KLHL24:LDB2:PDGFRA:PTPN13:BDH2:SEMA5A:SSBP2:SNCAIP:SOX4:COL1A2:TNKS:CSGALNACT1:FAM110B	http://www.gsea-msigdb.org/gsea/msigdb/cards/RUIZ_TNC_TARGETS_UP
Chemical_and_Genetic_pertubation	ZWANG_TRANSIENTLY_UP_BY_2ND_EGF_PULSE_ONLY	744	135	2.88519e-07	4.14213e-05	OPRD1:RIMKLA:BTBD8:FAM102B:TXNIP:KCNJ10:ANKRD45:CNTN2:PROX1:GPR137B:GPR158:ZEB1:SUFU:SORCS3:PDE3B:LMO2:SLC1A2:DGKZ:GAL3ST3:LRRC32:A2M:SOX5:TSPAN11:PDZRN4:AMIGO2:FAIM2:ESPL1:HMGA2:DUSP6:FGD6:ASCL1:IL17D:PCDH9:MCF2L:JPH4:TINF2:NFATC4:FOXG1:GNG2:RGS6:KCNK10:UNC79:GABRB3:SPRED1:STARD9:TTBK2:SHF:ZNF609:RBPMS2:CORO2B:GLCE:ISLR2:CCNF:NKD1:HYDIN:WSCD1:RND2:ANKFN1:MYO15B:FOXJ1:EPB41L3:DIRAS1:ATCAY:ANKLE1:…	http://www.gsea-msigdb.org/gsea/msigdb/cards/ZWANG_TRANSIENTLY_UP_BY_2ND_EGF_PULSE_ONLY
Chemical_and_Genetic_pertubation	VILLANUEVA_LIVER_CANCER_KRT19_UP	154	41	4.76242e-07	6.5523e-05	STMN1:AGO1:KIF2C:CDC7:GPSM2:MKI67:C2CD5:ARID2:KNTC1:GABRB3:BLM:METTL9:DHRS13:TOP2A:SOX9:ZNF397:ZNF532:CKAP2L:USP37:HJURP:PTPRA:SFI1:HMGXB4:KIF15:SFMBT1:RBPJ:CEP135:CENPE:PLK4:KIF20A:ZNF300:SOX4:TTK:ZNF292:CASP2:EZH2:COL22A1:RFX3:KIAA1958:ARX:KIF4A	http://www.gsea-msigdb.org/gsea/msigdb/cards/VILLANUEVA_LIVER_CANCER_KRT19_UP
Chemical_and_Genetic_pertubation	PEREZ_TP53_TARGETS	862	151	5.12041e-07	6.76303e-05	KIF1B:DRAXIN:KAZN:ZNF436:AHDC1:GRIK3:FAM102B:WDR47:CELSR2:HIST2H2BE:KLHL20:ARL8A:CNTN2:SIPA1L2:CELF2:CACNB2:UNC5B:DLG5:ARHGAP19:LDB1:NANOS1:FAM53B:TUB:SOX6:TP53I11:PHF21A:DGKZ:VWCE:ARHGEF17:MAP6:ACER3:CRYAB:MSANTD2:HEPACAM:GLB1L2:ENO2:CDKN1B:TSPAN11:ARID2:COL2A1:ADCY6:ZNF385A:ASCL1:KDM2B:MLXIP:HIP1R:SMAD9:KBTBD6:EDNRB:ZIC2:MCF2L:ABHD4:GNG2:IRF2BPL:KCNK10:CKB:CRIP2:GANC:DUOX1:GATM:MEGF11:ACSBG1:AD…	http://www.gsea-msigdb.org/gsea/msigdb/cards/PEREZ_TP53_TARGETS
Chemical_and_Genetic_pertubation	VERHAAK_AML_WITH_NPM1_MUTATED_DN	166	43	5.72086e-07	7.26549e-05	NBL1:GPSM2:DCHS1:SPON1:PDE3B:NRXN2:ARHGEF17:NCAM1:SORL1:CCND2:GALC:GATM:BAIAP3:TMEM204:XYLT1:LDLRAD4:PALM:GNG7:LRP3:CLIP3:TRIB2:PRKD3:ITGA6:ITM2C:LAMP5:ATP9A:YPEL1:ROBO1:ARAP2:HOPX:SPRY1:SSBP2:RHOBTB3:TNFRSF21:SCRN1:CSGALNACT1:DPYSL2:ST18:TOX:BAALC:TMOD1:GPM6B:FHL1	http://www.gsea-msigdb.org/gsea/msigdb/cards/VERHAAK_AML_WITH_NPM1_MUTATED_DN
Chemical_and_Genetic_pertubation	NAKAYAMA_SOFT_TISSUE_TUMORS_PCA1_DN	57	21	1.13357e-06	0.000138631	LRRN2:B3GAT1:COL2A1:GPD1:ACACB:HIP1R:EFNB3:CACNA1G:PEG3:SOX11:ITM2C:NNAT:COL9A3:SEMA6A:MDFI:PEG10:KBTBD11:SFRP1:TLE1:GPM6B:CITED1	http://www.gsea-msigdb.org/gsea/msigdb/cards/NAKAYAMA_SOFT_TISSUE_TUMORS_PCA1_DN
Chemical_and_Genetic_pertubation	REICHERT_MITOSIS_LIN9_TARGETS	25	13	1.27928e-06	0.000150864	KIF2C:ASPM:CENPF:MKI67:G2E3:NUSAP1:CCNF:TOP2A:CENPA:CENPE:HMGB2:KIF20A:FBXO5	http://www.gsea-msigdb.org/gsea/msigdb/cards/REICHERT_MITOSIS_LIN9_TARGETS
Chemical_and_Genetic_pertubation	HELLER_HDAC_TARGETS_UP	259	58	1.39886e-06	0.000159277	MARCKSL1:GPSM2:PDE4DIP:TXNIP:HIST2H2AA3:HIST2H2AA4:HIST2H2BE:KDM5B:CENPF:ENAH:NCAM1:SLC4A8:CALCOCO1:CRIP2:GLCE:ACSBG1:BAIAP3:CCNF:ABAT:MT2A:STARD3:TOP2A:CACNA1G:SPAG9:MBTD1:DLX2:ITGA6:FN1:ACSL3:BRWD1:SFI1:TTLL1:ZBTB20:IFT122:PFN2:KLHL24:HES1:CENPE:KIAA1109:GPM6A:TUBB2B:SOX4:HIST1H2AI:HIST1H3H:HIST1H2AJ:FSCN1:H2AFV:PEG10:SMARCD3:SGK3:NCOA2:LRRC6:TMEFF1:RALGPS1:TMEM47:KIF4A:TMSB15A:BEX4:FHL1	http://www.gsea-msigdb.org/gsea/msigdb/cards/HELLER_HDAC_TARGETS_UP
Chemical_and_Genetic_pertubation	CUI_TCF21_TARGETS_2_UP	346	72	1.49396e-06	0.000164436	STMN1:NFIA:KCND3:PHGDH:MEX3A:ATP1A2:KCNT2:ASPM:TET1:ZMIZ1:SPON1:CDCA5:FAT3:NCAM1:CDKN1B:ESPL1:GAS2L3:BCL7A:KNTC1:AMER2:RFC3:PCDH8:PCDH9:NFATC4:SYNE2:SIPA1L1:CCDC88C:ISLR:BLM:SBK1:NKD1:CDT1:C1QL1:PALM:UHRF1:SOX11:GREB1:MYCN:CENPA:CYP1B1:MEIS1:FBLN7:CDCA7:FN1:SLC4A3:HJURP:HUNK:YPEL1:PATZ1:HMGXB4:CCDC80:BOC:SPSB4:SRD5A1:CDH6:EPB41L4A:PHACTR1:CPNE5:PRKAR1B:CDCA7L:GLI3:TSPAN33:PTN:CYP7B1:MMP16:MATN2:Z…	http://www.gsea-msigdb.org/gsea/msigdb/cards/CUI_TCF21_TARGETS_2_UP
Chemical_and_Genetic_pertubation	PEREZ_TP63_TARGETS	260	58	1.59519e-06	0.000169914	ZNF436:CACHD1:PDE4DIP:CELF3:SIPA1L2:CELF2:UNC5B:LMO2:TM7SF2:ARHGEF17:CRYAB:ZNF385A:RAB3IP:SMAD9:ZIC2:SYNE2:CKB:RASGRP1:SEMA6D:SOX8:CX3CL1:NTN1:NPTX1:EPB41L3:APC2:INSR:ELAVL3:ZNF439:NOTCH3:KLHL29:REEP1:DLX2:PGAP1:MAFB:COL9A3:HUNK:RTN4R:HIC2:ZNRF3:PLCXD2:FRYL:STOX2:EGR1:SOBP:FOXO3:MOXD1:SASH1:CNKSR3:FZD1:GPR37:KDM7A:TEX15:TOX:TLE1:COL27A1:ANGPTL2:ARX:CITED1	http://www.gsea-msigdb.org/gsea/msigdb/cards/PEREZ_TP63_TARGETS
Chemical_and_Genetic_pertubation	RIGGI_EWING_SARCOMA_PROGENITOR_UP	306	65	2.3177e-06	0.000238659	MARCKSL1:CACHD1:IGSF3:PBX1:COLGALT2:GPR137B:FAM107B:FZD8:RNF141:SOX6:LMO2:DLG2:FAT3:CRYAB:CCND2:A2M:TSPAN11:DUSP6:ACACB:PCDH9:SLAIN1:FARP1:BCL11B:CRIP2:SEMA6D:TCF12:GLCE:GLG1:SLFN11:TCF4:SSBP4:ZNF91:PEG3:TRIB2:MEIS1:TCF7L1:REEP1:SLC24A3:MAFB:PREX1:CDH4:STMN3:CSPG5:SYNPR:SLC15A2:HES1:LDB2:SEL1L3:ADAMTS3:PTPN13:GRIA2:GPX3:HIST1H2BC:AKAP7:CDK14:FZD1:GPR37:EZH2:STMN4:ZNF704:PAG1:ASAP1:DAPK1:PTGDS:GYG2	http://www.gsea-msigdb.org/gsea/msigdb/cards/RIGGI_EWING_SARCOMA_PROGENITOR_UP
Chemical_and_Genetic_pertubation	GUENTHER_GROWTH_SPHERICAL_VS_ADHERENT_UP	16	10	2.38514e-06	0.000238659	CELSR2:VANGL2:CCND2:METRN:DLL3:MAP2:HES6:CSPG5:GRIA2:SHC3	http://www.gsea-msigdb.org/gsea/msigdb/cards/GUENTHER_GROWTH_SPHERICAL_VS_ADHERENT_UP
Chemical_and_Genetic_pertubation	DUTERTRE_ESTRADIOL_RESPONSE_24HR_UP	288	62	2.48946e-06	0.00024177	E2F2:STMN1:KIF2C:CELSR2:NOS1AP:CENPL:ASPM:DHTKD1:KIF11:MKI67:E2F8:FAM111B:CDCA5:CNIH2:GLB1L2:FOXM1:ESPL1:TMPO:GAS2L3:CIT:KNTC1:RFC3:ARHGAP11A:BUB1B:NUSAP1:WDR76:CA12:TICRR:BLM:CDT1:SPAG5:TOP2A:IGFBP4:BRCA1:PRR11:RBBP8:UHRF1:LIG1:GREB1:CDCA7:FAM83D:PCP4:DSCAM:C1QTNF6:FANCD2:LRIG1:PLK4:ELOVL2:HIST1H1C:HIST1H1E:KIFC1:TTK:FBXO5:CDCA7L:STC1:PBK:SGK3:CCNE2:ATAD2:RMI1:SMC2:KIF4A	http://www.gsea-msigdb.org/gsea/msigdb/cards/DUTERTRE_ESTRADIOL_RESPONSE_24HR_UP
Chemical_and_Genetic_pertubation	ACEVEDO_METHYLATED_IN_LIVER_CANCER_DN	419	81	6.95045e-06	0.00064324	KAZN:KCNA2:MAGI3:POGZ:NAV1:CENPF:DISC1:SIPA1L2:CACNB2:TET1:SYNPO2L:SORCS3:CTBP2:SBF2:FCHSD2:MSANTD4:PDZRN4:ACSS3:SMAD9:MYH7:RGS6:KLF13:DUOX1:SHF:SEMA6D:SOX9:C1QTNF1:SPIRE1:APOE:PEG3:KIDINS220:CNGA3:SULT1C4:DBI:KIF5C:DLX1:CDCA7:KIF1A:CDH4:C1QTNF6:CLASP2:DOCK3:FOXP1:PDZRN3:CCDC80:GRAMD1C:ADD1:KIAA1211:TSPAN5:ANK2:SPRY1:NPY2R:SCRG1:MIER3:ARAP3:CCNJL:COL9A1:CNR1:FOXO3:AGPAT4:SDK1:RADIL:ADCYAP1R1:GRM8…	http://www.gsea-msigdb.org/gsea/msigdb/cards/ACEVEDO_METHYLATED_IN_LIVER_CANCER_DN
Chemical_and_Genetic_pertubation	HELLER_HDAC_TARGETS_SILENCED_BY_METHYLATION_UP	335	68	7.10621e-06	0.00064324	MARCKSL1:GPSM2:SORT1:TXNIP:HIST2H4A:HIST2H2AA3:HIST2H2AA4:HIST2H2BE:GLUL:KDM5B:CDK18:ENAH:ZBTB18:NCAM1:C1S:SLC4A8:FGD6:PCDH9:KCTD12:FOXG1:CALM1:CRIP2:GLCE:ACSBG1:BAIAP3:CCNF:ABAT:ARL6IP1:MT2A:TOP2A:CACNA1G:SPAG9:APOE:MYCN:CYP1B1:KIF5C:DLX2:ITGA6:FN1:ACSL3:DZANK1:MAFB:TTLL1:CSPG5:PFN2:KLHL24:HES1:KIAA1109:GPM6A:LIFR:EGR1:TUBB2B:SOX4:HIST1H2BB:HIST1H1C:HIST1H2BC:HIST1H2AI:HIST1H3H:FSCN1:PEG10:CNTNA…	http://www.gsea-msigdb.org/gsea/msigdb/cards/HELLER_HDAC_TARGETS_SILENCED_BY_METHYLATION_UP
Chemical_and_Genetic_pertubation	MCLACHLAN_DENTAL_CARIES_DN	63	21	7.20772e-06	0.00064324	PER3:ATP1A2:SPON1:MPPED2:ST8SIA1:NUDT4:PCDH9:GLCE:ZNF423:PHLPP1:LTBP1:KIF5C:PGAP1:ATP9A:GPM6A:EGR1:TUBB2B:PEG10:GPR37:ACTR3B:GPC3	http://www.gsea-msigdb.org/gsea/msigdb/cards/MCLACHLAN_DENTAL_CARIES_DN
Chemical_and_Genetic_pertubation	LIM_MAMMARY_STEM_CELL_UP	381	75	7.78765e-06	0.000669438	NBL1:COL16A1:NRP1:FZD8:DCHS1:LRP4:C1QTNF4:CRYAB:SCN4B:FEZ1:CPNE8:GRASP:LRP1:DUSP6:EDNRB:ZNF219:TRIM9:SPRED1:TMEM204:NETO2:ZNF423:LCAT:IGFBP4:CNP:TBX2:SDK2:QRICH2:SPHK1:LAMA1:TCF4:CLIP3:APOE:PLEKHA4:PEG3:SOX11:KLHL29:CNRIP1:TCF7L1:FBLN7:RND3:CACNB4:ITGA6:SLC4A3:DOCK10:CDH4:JAM2:LRRN1:IL17RD:PROS1:PCDH18:SEMA5A:SLC1A3:LIFR:SSBP2:PSD2:PPP2R2B:COL23A1:SOBP:AGPAT4:QKI:DLL1:EEPD1:TPST1:TOX:CRISPLD1:MAT…	http://www.gsea-msigdb.org/gsea/msigdb/cards/LIM_MAMMARY_STEM_CELL_UP
Chemical_and_Genetic_pertubation	SMID_BREAST_CANCER_BASAL_DN	507	94	7.99744e-06	0.000669438	DNALI1:NFIA:KCND3:SELENBP1:ATP1A2:PBX1:ZBTB18:KAT6B:DLG5:TM7SF2:ANO1:SORL1:AMIGO2:FAIM2:GPD1:SLC4A8:ERBB3:PAN2:DUSP6:NUDT4:ASCL1:ACACB:MED13L:UBL3:PDS5B:NBEA:MCF2L:NOVA1:RTN1:CRIP2:CA12:BBS4:METRN:CACNA1H:BAIAP3:ABAT:COQ7:GSE1:MSL1:RARA:IGFBP4:APPBP2:SGSH:LDLRAD4:NEDD4L:ZNF91:ARHGAP35:GREB1:REEP1:HNMT:KIF5C:CERS6:ERBB4:SPAG16:ACSL3:LAMP5:DZANK1:SLC2A10:PCK1:EEF1A2:MYT1:TIMP4:ZNF385D:TRAK1:PLXNB1:…	http://www.gsea-msigdb.org/gsea/msigdb/cards/SMID_BREAST_CANCER_BASAL_DN
Chemical_and_Genetic_pertubation	DAZARD_UV_RESPONSE_CLUSTER_G6	131	34	8.10948e-06	0.000669438	USP24:FNBP1L:KIF14:KAT6B:ZMIZ1:KIF11:CTBP2:MKI67:HMGA2:BCL7A:UBL3:BUB1B:TOP2A:APPBP2:PHLPP1:CENPA:MEIS1:TLK1:SP3:PMS1:PIKFYVE:SMC4:RBPJ:FRYL:FAT1:LPCAT1:SSBP2:PHF3:FOXO3:QKI:DOCK4:MTUS1:UBR5:MEGF9	http://www.gsea-msigdb.org/gsea/msigdb/cards/DAZARD_UV_RESPONSE_CLUSTER_G6
Chemical_and_Genetic_pertubation	PEREZ_TP53_AND_TP63_TARGETS	160	39	9.24531e-06	0.00073981	ZNF436:SIPA1L2:CELF2:UNC5B:TM7SF2:ARHGEF17:CRYAB:ZNF385A:SMAD9:ZIC2:CKB:RASGRP1:SOX8:CX3CL1:NTN1:NPTX1:EPB41L3:APC2:INSR:NOTCH3:REEP1:PGAP1:MAFB:COL9A3:HUNK:RTN4R:HIC2:PLCXD2:STOX2:EGR1:MOXD1:SASH1:CNKSR3:FZD1:GPR37:TOX:COL27A1:ARX:CITED1	http://www.gsea-msigdb.org/gsea/msigdb/cards/PEREZ_TP53_AND_TP63_TARGETS
Chemical_and_Genetic_pertubation	LEE_EARLY_T_LYMPHOCYTE_UP	89	26	9.65144e-06	0.00073981	E2F2:KIF2C:ASPM:KIF14:KIF11:MKI67:E2F8:RAD51AP1:BUB1B:NUSAP1:GSE1:TOP2A:KIF18B:PRR11:LDLRAD4:UHRF1:CENPA:KIF15:RUFY3:KIF20A:TNFRSF21:TTK:SCRN1:PBK:ATAD2:TMSB15A	http://www.gsea-msigdb.org/gsea/msigdb/cards/LEE_EARLY_T_LYMPHOCYTE_UP
Chemical_and_Genetic_pertubation	STARK_PREFRONTAL_CORTEX_22Q11_DELETION_UP	172	41	9.88711e-06	0.00073981	PBX1:SLC1A2:RSF1:B3GAT1:ATN1:SMARCC2:PLXNC1:NRXN3:SPRED1:TMOD2:PPP1R1B:TIMP2:LPIN2:TCF4:ZEB2:KIF5C:SP3:SRC:TEF:SLC6A1:SYN2:TRAK1:ZNF445:BSN:KLHL24:SLC4A4:SLC1A3:RICTOR:CAMK2A:GRIA1:PAQR8:CNR1:SOBP:MARCKS:TNRC18:SP4:PTK2B:ASAP1:MEGF9:DAB2IP:PRRC2B	http://www.gsea-msigdb.org/gsea/msigdb/cards/STARK_PREFRONTAL_CORTEX_22Q11_DELETION_UP
Chemical_and_Genetic_pertubation	SHEPARD_CRUSH_AND_BURN_MUTANT_DN	149	37	9.90444e-06	0.00073981	KHDRBS1:KIF2C:ELAVL4:ASPM:KIF14:ARHGAP12:KIF11:MKI67:TM7SF2:NUMA1:FOXM1:TMPO:ASCL1:BORA:ZIC2:BUB1B:PIF1:ARNT2:MT2A:PRR11:SLC44A2:NOVA2:SOX11:GREB1:KDM3A:HES6:INSM1:DDX17:PLK4:PCDH18:PHF3:TTK:POU3F2:FBXO5:MTUS1:SFRP1:PLP1	http://www.gsea-msigdb.org/gsea/msigdb/cards/SHEPARD_CRUSH_AND_BURN_MUTANT_DN
Chemical_and_Genetic_pertubation	DAZARD_RESPONSE_TO_UV_NHEK_DN	275	58	1.00822e-05	0.00073981	AHDC1:USP24:FNBP1L:POGZ:KIF14:CENPF:CEP170:KAT6B:ZMIZ1:KIF11:CTBP2:MKI67:CDKN1B:ERBB3:HMGA2:MED13L:BCL7A:UBL3:BUB1B:CREBBP:GSE1:TOP2A:APPBP2:BPTF:PHLPP1:CENPA:MEIS1:CERS6:TLK1:SP3:PMS1:PIKFYVE:ASXL1:ADNP:DYRK1A:HMGXB4:SMC4:RBPJ:FRYL:WDFY3:PLK4:ELF2:FAT1:LPCAT1:SSBP2:CHD1:BRD8:E2F3:ZNF318:PHF3:FOXO3:QKI:DOCK4:MTUS1:UBR5:KANK1:PTPN3:MEGF9	http://www.gsea-msigdb.org/gsea/msigdb/cards/DAZARD_RESPONSE_TO_UV_NHEK_DN
Chemical_and_Genetic_pertubation	SHEPARD_BMYB_TARGETS	60	20	1.18508e-05	0.000850681	ELAVL4:ASPM:KIF14:KIF11:MKI67:TM7SF2:NUMA1:FOXM1:ASCL1:MT2A:PRR11:NOVA2:SOX11:DDX17:PCDH18:TTK:POU3F2:FBXO5:SFRP1:PLP1	http://www.gsea-msigdb.org/gsea/msigdb/cards/SHEPARD_BMYB_TARGETS
Chemical_and_Genetic_pertubation	BOQUEST_STEM_CELL_UP	194	44	1.82493e-05	0.00128211	MXRA8:COL16A1:F3:PDE4DIP:ATP1A2:CELF2:BMPR1A:CRYAB:FEZ1:C1S:LRP1:PCDH9:NOVA1:ISLR:GAS7:MRC2:SOX9:SETBP1:APOE:MEIS1:HNMT:MAFB:SLC2A10:PTGIS:CHL1:ROBO1:PDGFRA:PTPN13:ANK2:FAT1:RHOBTB3:ELOVL2:SCRN1:COL1A2:SGCE:PEG10:KCND2:SCARA3:PTGDS:PLP1:CHRDL1:DCX:GRIA3:GPC3	http://www.gsea-msigdb.org/gsea/msigdb/cards/BOQUEST_STEM_CELL_UP
Chemical_and_Genetic_pertubation	FISCHER_G2_M_CELL_CYCLE	213	47	2.05124e-05	0.00139936	KIF2C:GPSM2:PSRC1:CENPL:ASPM:KIF14:CENPF:KIF11:ZNF518A:ARHGAP19:MKI67:FOXM1:CDKN1B:ESPL1:HMGA2:TMPO:GAS2L3:CIT:ARHGAP11A:BUB1B:NUSAP1:PIF1:CCNF:ARL6IP1:SPAG5:TOP2A:KIF18B:TGIF1:NEDD4L:CENPA:CKAP2L:HJURP:FAM110A:FAM83D:KIF15:CENPE:PLK4:HMGB2:HMGCR:BRD8:KIF20A:KIFC1:TNFRSF21:TTK:H2AFV:PBK:RAD21	http://www.gsea-msigdb.org/gsea/msigdb/cards/FISCHER_G2_M_CELL_CYCLE
Chemical_and_Genetic_pertubation	AFFAR_YY1_TARGETS_DN	183	42	2.07658e-05	0.00139936	PER3:STMN1:KHDRBS1:KIF2C:ASPM:CENPF:KIF11:MKI67:FOXM1:RAD51AP1:BUB1B:CDT1:SPAG5:TOP2A:UHRF1:ELAVL3:SPTBN4:LIG1:CENPA:IDH1:PLCB1:LRIG1:PDGFRA:SLC4A4:CENPE:PLK4:HMGB2:ANKH:HMGCS1:THBS4:KIF20A:PCDHA4:PCDHB11:TTK:FZD3:CYP7B1:MATN2:HAS2:SMC2:PTGS1:PTGDS:CHRDL1	http://www.gsea-msigdb.org/gsea/msigdb/cards/AFFAR_YY1_TARGETS_DN
Chemical_and_Genetic_pertubation	DURAND_STROMA_S_UP	227	49	2.55321e-05	0.00163691	AGO4:CDK18:FZD8:ZNF518A:NCAM1:SOX5:NYNRIN:NOVA1:PRKD1:AKAP6:CRIP2:RBPMS2:SLFN13:CABLES1:ONECUT2:ANGPTL4:TCF7L1:NCKAP5:RASSF2:DOCK3:CCDC80:SORCS2:PDGFRA:SLC4A4:DCLK2:CTSO:NADK2:SLC1A3:EFNA5:PCDHB15:MARCKS:EYA4:PRKAR1B:GPER1:SP8:FZD1:COL1A2:PTN:CSGALNACT1:TEX15:FAM110B:MATN2:OXR1:ARC:RORB:TMEM47:MAGED2:LPAR4:GRIA3	http://www.gsea-msigdb.org/gsea/msigdb/cards/DURAND_STROMA_S_UP
Chemical_and_Genetic_pertubation	SMID_BREAST_CANCER_RELAPSE_IN_BRAIN_UP	27	12	2.56846e-05	0.00163691	CENPF:ST8SIA1:BCL11A:TTLL4:COL9A3:SCRG1:KIFC1:TNFRSF21:DLX5:SFRP1:PRKX:TMSB15A	http://www.gsea-msigdb.org/gsea/msigdb/cards/SMID_BREAST_CANCER_RELAPSE_IN_BRAIN_UP
Chemical_and_Genetic_pertubation	LEIN_NEURON_MARKERS	58	19	2.57782e-05	0.00163691	MADD:GRIA4:GPR162:GRIN2B:FAIM2:SLC22A17:RTN1:CX3CL1:NDRG4:UNC80:TRANK1:GRIA2:EGR1:NDFIP1:CAMK2A:PRKAR1B:SYP:BEX1:GRIA3	http://www.gsea-msigdb.org/gsea/msigdb/cards/LEIN_NEURON_MARKERS
Chemical_and_Genetic_pertubation	HADDAD_B_LYMPHOCYTE_PROGENITOR	209	46	2.67799e-05	0.00164601	RIMS3:SLC35D1:JMJD1C:CTBP2:MPPED2:KMT2A:MSANTD2:CDKN1B:MLXIP:HIP1R:PDS5B:RCBTB1:PCDH9:CALM1:RASGRP1:SECISBP2L:CORO2B:SNN:ZNF423:TOP2A:TGIF1:LDLRAD4:TCF4:GNG7:ZNF177:ZNF160:TRIB2:SCN3A:LRIG1:ARAP2:CEP135:ELF2:HMGB2:SSBP2:SEMA6A:HIST1H1C:HIST1H1E:HIST1H2BH:HIST1H3H:NPY:STAG3:CSGALNACT1:CHD7:TLE1:GADD45G:GPM6B	http://www.gsea-msigdb.org/gsea/msigdb/cards/HADDAD_B_LYMPHOCYTE_PROGENITOR
Chemical_and_Genetic_pertubation	REN_ALVEOLAR_RHABDOMYOSARCOMA_UP	73	22	2.69184e-05	0.00164601	IGSF3:POGZ:ZBTB18:CELF2:SYNPO2L:PDE2A:NCAM1:ERBB3:PLXNC1:SYNE2:DMPK:SOX11:MYCN:SLC24A3:PCMTD2:SEMA6A:TUBB2B:CNR1:CHD7:NCALD:TMOD1:DCX	http://www.gsea-msigdb.org/gsea/msigdb/cards/REN_ALVEOLAR_RHABDOMYOSARCOMA_UP
Chemical_and_Genetic_pertubation	PLASARI_TGFB1_TARGETS_10HR_DN	192	43	3.1252e-05	0.00187626	PER3:STMN1:NFIA:PBX1:CELF2:MKI67:TMEM86A:MPPED2:METTL7A:RFC3:PCDH9:EDNRB:NUSAP1:ARNT2:ARL6IP1:SBK1:ZNF521:TSHZ1:PEG3:CYP1B1:PLEKHH2:RND3:IDH1:MAP2:PLCB1:SLC24A3:CAND2:ZIC1:KLHL24:LDB2:PDGFRA:FBXL7:LIFR:ARRDC3:MARCKS:EYA4:CNKSR3:KCND2:SCARA3:TOX:CYP7B1:MMP16:LPAR4	http://www.gsea-msigdb.org/gsea/msigdb/cards/PLASARI_TGFB1_TARGETS_10HR_DN
Chemical_and_Genetic_pertubation	RIGGI_EWING_SARCOMA_PROGENITOR_DN	151	36	3.36001e-05	0.00198121	GPSM2:ASPM:NRP1:SPON1:C1S:SRGAP1:GNG2:BUB1B:NUSAP1:CA12:TOP2A:ZNF521:NEDD4L:TSHZ1:HNMT:PLCB1:FAM83D:PTGIS:PDZRN3:PDGFRA:SCRG1:NREP:SOBP:MOXD1:GPER1:GLCCI1:ETV1:PTN:CSGALNACT1:STC1:SCARA3:PBK:ZNF395:MMP16:HAS2:PTGS1	http://www.gsea-msigdb.org/gsea/msigdb/cards/RIGGI_EWING_SARCOMA_PROGENITOR_DN
Chemical_and_Genetic_pertubation	SMID_BREAST_CANCER_BASAL_UP	474	86	4.42489e-05	0.00256333	EXTL1:GPSM2:PHGDH:ASPM:CENPF:CEP170:MKI67:PLEKHB1:CRYAB:NCAM1:FOXM1:RAD51AP1:ST8SIA1:COL2A1:NUSAP1:DUOX1:ACAN:CX3CL1:CALB2:CDT1:KIF18B:TMEM100:SOX9:ZNF532:ANGPTL4:HOMER3:TTYH1:PEG3:SOX11:CENPA:LTBP1:PRKD3:CCDC88A:BCL11A:TCF7L1:RND3:ITGA6:MAP2:TTLL4:ITM2C:KIF1A:COL9A3:PCP4:PDE9A:S100B:DDX17:CAND2:FAM107A:ZIC1:PFN2:KLHL24:PDGFRA:CENPE:SCRG1:FAT1:SRD5A1:TUBB2B:E2F3:GABBR1:KIFC1:MDFI:TNFRSF21:TTK:FUT…	http://www.gsea-msigdb.org/gsea/msigdb/cards/SMID_BREAST_CANCER_BASAL_UP
Chemical_and_Genetic_pertubation	DACOSTA_UV_RESPONSE_VIA_ERCC3_DN	798	132	5.13227e-05	0.00292185	KAZN:AHDC1:USP24:FNBP1L:F3:KLHL20:KIF14:KDM5B:SRGAP2:PPP2R5A:CENPF:CEP170:ZBTB18:ZEB1:ARHGAP12:KAT6B:ZMIZ1:BMPR1A:KIF11:PLCE1:ARHGAP19:SMC3:CTBP2:PHF21A:FCHSD2:FAM168A:CDKN1B:C2CD5:ZDHHC17:CDK17:MED13L:WASF3:UBL3:PDS5B:SYNE2:SIPA1L1:ARHGAP11A:BUB1B:TP53BP1:SECISBP2L:DMXL2:TCF12:ARNT2:BLM:CREBBP:GSE1:TOP2A:BRCA1:SPAG9:APPBP2:MED13:BPTF:SOX9:TGIF1:PHLPP1:ARHGAP35:KIDINS220:CENPA:SPAST:ST3GAL5:KDM3A…	http://www.gsea-msigdb.org/gsea/msigdb/cards/DACOSTA_UV_RESPONSE_VIA_ERCC3_DN
Chemical_and_Genetic_pertubation	KIM_MYCN_AMPLIFICATION_TARGETS_UP	76	22	5.34882e-05	0.00299353	CREB3L4:IER5:TUB:SLC1A2:DGKZ:LRP4:PDE2A:ST8SIA1:ERBB3:FAM81A:TSHZ1:MYCN:GNAZ:ZNRF3:SFI1:PDZRN3:ACTR3B:PAG1:SHC3:SLC44A1:ANGPTL2:CDR1	http://www.gsea-msigdb.org/gsea/msigdb/cards/KIM_MYCN_AMPLIFICATION_TARGETS_UP
Chemical_and_Genetic_pertubation	BASAKI_YBX1_TARGETS_DN	319	62	6.92744e-05	0.00373187	RAP1GAP:MARCKSL1:HIST2H2AA3:HIST2H2AA4:NAV1:ZBTB18:FAM107B:STOX1:SBF2:TM7SF2:ACER3:RSF1:DYNC2H1:RAB3IP:DUSP6:GAS2L3:PDS5B:PRKD1:CKB:SECISBP2L:DMXL2:CA12:CRYM:SALL1:DHRS13:GDPD1:PITPNC1:BPTF:ZNF397:SSBP4:ZNF253:MEIS1:MGAT4A:CERS6:SLC2A10:STMN3:BRWD1:PDE9A:KCTD6:PROS1:ZBTB20:KLHL24:HES1:RUFY3:BDH2:SPRY1:RICTOR:NREP:EGR1:CDK19:GLCCI1:PPP1R9A:STC1:SGK3:DPY19L4:NCALD:RFX3:CNTNAP3:TMOD1:SLC44A1:MEGF9:P…	http://www.gsea-msigdb.org/gsea/msigdb/cards/BASAKI_YBX1_TARGETS_DN
Chemical_and_Genetic_pertubation	MIKKELSEN_NPC_ICP_WITH_H3K4ME3	352	67	7.00694e-05	0.00373187	EXTL1:DNALI1:GSTM2:ADAMTS4:PBX1:KIF14:ZBTB18:LRRTM3:ENTPD1:ADD3:DCLRE1A:A2M:CLEC2D:SOX5:TSPAN11:ABCD2:ADCY6:LRP1:PCDH9:GNG2:ACSBG1:LYSMD4:ZNF646:MT3:CNTNAP1:TMEM100:PRR11:ZFP82:ZNF260:GRIK5:CPT1C:LRRC4B:ZIK1:NCKAP5:ZEB2:RFTN2:S100B:SRGAP3:TRAK1:SLC15A2:BCHE:CC2D2A:RUFY3:MAPK10:ANK2:CTSO:SCRG1:GPM6A:CDH10:MEGF10:LRRTM2:PCDHB4:PCDHB13:CPEB4:ZNF454:KCTD20:USP49:AKAP7:AGPAT4:GPER1:ETV1:KCND2:PTN:STC1…	http://www.gsea-msigdb.org/gsea/msigdb/cards/MIKKELSEN_NPC_ICP_WITH_H3K4ME3
Chemical_and_Genetic_pertubation	RODRIGUES_THYROID_CARCINOMA_ANAPLASTIC_DN	446	81	7.08177e-05	0.00373187	RERE:MARCKSL1:AGO1:CACHD1:PBX1:PRKG1:ZMIZ1:BMPR1A:MMRN2:ZNF518A:FAM53B:SORL1:FEZ1:ARID2:MED13L:CRYL1:IL17D:WASF3:SMAD9:PCDH9:KCTD12:EDNRB:FARP1:ARHGAP5:SYNE2:CALM1:NEO1:ABAT:SNN:IQCK:ALDH3A2:PITPNC1:TCF4:DPY19L3:KIDINS220:ATOH8:ST3GAL5:ZC3H6:PSD4:NEB:ICA1L:DOK5:BRWD1:TEF:ZBTB47:LRIG1:FOXP1:CCDC80:ZBTB20:ARHGAP31:PLSCR4:HES1:RUFY3:SLC4A4:BDH2:PCDH18:ELF2:GPM6A:LIFR:MAP3K1:SSBP2:EGR1:NDFIP1:GPX3:GS…	http://www.gsea-msigdb.org/gsea/msigdb/cards/RODRIGUES_THYROID_CARCINOMA_ANAPLASTIC_DN
Chemical_and_Genetic_pertubation	GOBERT_OLIGODENDROCYTE_DIFFERENTIATION_UP	487	87	7.12016e-05	0.00373187	E2F2:STMN1:HMGN2:KIF2C:CDC7:PSRC1:CENPL:ASPM:SRGAP2:CENPF:KIF11:ARHGAP19:NANOS1:MKI67:CDCA5:FOXM1:RAD51AP1:CPNE8:ESPL1:ERBB3:GAS2L3:TESC:CIT:KNTC1:RFC3:BORA:ARHGAP11A:BUB1B:NUSAP1:WDR76:PIF1:TICRR:BLM:CCNF:CDT1:SPAG5:SLFN13:TOP2A:KIF18B:SKA2:PRR11:LPIN2:UHRF1:ANKLE1:LIG1:PEG3:CENPA:ATOH8:CKAP2L:FIGN:CDCA7:ADAM23:MAP2:FN1:TTLL4:HJURP:PASK:FAM110A:FAM83D:FANCD2:CAND2:NUP210:PDZRN3:SMC4:CENPE:PLK4:H…	http://www.gsea-msigdb.org/gsea/msigdb/cards/GOBERT_OLIGODENDROCYTE_DIFFERENTIATION_UP
Chemical_and_Genetic_pertubation	SENGUPTA_NASOPHARYNGEAL_CARCINOMA_UP	243	50	7.86738e-05	0.00405907	DOCK7:CDC7:VANGL2:CENPF:KIF11:ACER3:RAD51AP1:TMPO:ZNF84:RFC3:BUB1B:NUSAP1:ARNT2:CCNF:TOP2A:KIF18B:MBTD1:PRR11:RBBP8:OSBPL1A:UHRF1:ZNF260:GAD1:CDCA7:PMS1:PGAP1:ADAM23:IDH1:FN1:ZNRF3:KIF15:ROBO1:SMC4:CEP135:CENPE:HMGB2:E2F3:SOX4:TTK:COL1A2:DOCK4:EZH2:DPYSL2:PBK:CCNE2:ATAD2:ASAP1:SLC44A1:COL27A1:CASK	http://www.gsea-msigdb.org/gsea/msigdb/cards/SENGUPTA_NASOPHARYNGEAL_CARCINOMA_UP
Chemical_and_Genetic_pertubation	VECCHI_GASTRIC_CANCER_EARLY_DN	218	46	7.99363e-05	0.00406076	RIMS3:BEND5:ATP1A2:GLUL:SOX6:SLC1A2:NCAM1:METTL7A:UBL3:PCDH20:PCDH9:ALDH6A1:GABRB3:RBPMS2:ABAT:TMEM100:AQP4:SETBP1:GNG7:PRKD3:CYP1B1:AFF3:KIF5C:FIGN:DNER:JAM2:GRIP2:FAM107A:KLF15:BCHE:MTTP:STOX2:LIFR:RNF180:MCTP1:GPX3:FUT9:SOBP:GPER1:SFRP1:GPM6B:TMEM47:BEX1:PLP1:CHRDL1:FHL1	http://www.gsea-msigdb.org/gsea/msigdb/cards/VECCHI_GASTRIC_CANCER_EARLY_DN
Chemical_and_Genetic_pertubation	HANN_RESISTANCE_TO_BCL2_INHIBITOR_UP	22	10	9.74699e-05	0.00487645	IGSF9:BRSK2:GNG2:RTN1:ELAVL3:ZNF91:ITM2C:EEF1A2:FSCN1:DCX	http://www.gsea-msigdb.org/gsea/msigdb/cards/HANN_RESISTANCE_TO_BCL2_INHIBITOR_UP
Chemical_and_Genetic_pertubation	CROONQUIST_IL6_DEPRIVATION_DN	90	24	0.000106015	0.00522479	STMN1:KIF2C:KIF14:KIF11:MKI67:FOXM1:KNTC1:RFC3:BUB1B:CCNF:SPAG5:TOP2A:BRCA1:LIG1:CENPA:SMC4:CENPE:PLK4:HMGB2:HIST1H2BJ:KIFC1:CCNE2:PTP4A3:SMC2	http://www.gsea-msigdb.org/gsea/msigdb/cards/CROONQUIST_IL6_DEPRIVATION_DN
Chemical_and_Genetic_pertubation	NAKAYAMA_SOFT_TISSUE_TUMORS_PCA2_UP	69	20	0.000113098	0.0054919	KIF2C:GPSM2:ASPM:CENPF:KIF11:MKI67:NCAM1:ENO2:COL2A1:ESPL1:HMGA2:NUSAP1:TOP2A:CENPA:HJURP:COL9A3:CENPE:KIF20A:FZD1:PBK	http://www.gsea-msigdb.org/gsea/msigdb/cards/NAKAYAMA_SOFT_TISSUE_TUMORS_PCA2_UP
Chemical_and_Genetic_pertubation	CROONQUIST_NRAS_VS_STROMAL_STIMULATION_DN	80	22	0.000124265	0.00594672	STMN1:COL16A1:KIF2C:HIST2H2AA3:HIST2H2AA4:ZMIZ1:MKI67:FOXM1:RAD51AP1:ARHGAP11A:CCNF:IGFBP4:NOTCH3:CENPA:HES1:CENPE:HIST1H2BJ:FSCN1:COL1A2:EZH2:SMARCD3:TOX:PTP4A3	http://www.gsea-msigdb.org/gsea/msigdb/cards/CROONQUIST_NRAS_VS_STROMAL_STIMULATION_DN
Chemical_and_Genetic_pertubation	KINSEY_TARGETS_OF_EWSR1_FLII_FUSION_DN	280	55	0.000130782	0.00616918	MXRA8:NBL1:ZNF436:NFIA:HIST2H2AA3:HIST2H2AA4:HIST2H2BE:SELENBP1:SIPA1L2:LMO2:FAT3:ING4:A2M:AMIGO2:SRGAP1:NYNRIN:SECISBP2L:MAP2K5:ABAT:YPEL3:ZNF423:HDAC5:SPHK1:TIMP2:SGSH:TSHZ1:CLIP3:DACT3:ATOH8:DLX1:DLX2:MAP2:FN1:CHPF:ITM2C:BLCAP:DOK5:TRAK1:KLHDC8B:IL17RD:CCDC80:BOC:KLHL24:HES1:PCDH18:JAKMIP2:SOX4:HIST1H3H:MARCKS:FZD1:PPP1R9A:TECPR1:TOX:IL11RA:RORB:ANGPTL2	http://www.gsea-msigdb.org/gsea/msigdb/cards/KINSEY_TARGETS_OF_EWSR1_FLII_FUSION_DN
Chemical_and_Genetic_pertubation	KONG_E2F3_TARGETS	86	23	0.000139696	0.00649683	KIF2C:CDC7:CENPF:KIF11:MKI67:CDCA5:RAD51AP1:BUB1B:NUSAP1:CCNF:TOP2A:BRCA1:CBX2:RBBP8:HJURP:HMGB2:KIF20A:E2F3:EZH2:PBK:PSIP1:SMC2:ERCC6L	http://www.gsea-msigdb.org/gsea/msigdb/cards/KONG_E2F3_TARGETS
Chemical_and_Genetic_pertubation	RICKMAN_HEAD_AND_NECK_CANCER_A	65	19	0.000147224	0.00671446	GPR158:ZIC2:ARNT2:LAMA1:MYCN:DLX1:DLX2:ADAM23:COL9A3:CECR2:IL17RD:KIAA1211:LIFR:MOXD1:PEG10:SFRP1:ZNF704:COL22A1:TMSB15A	http://www.gsea-msigdb.org/gsea/msigdb/cards/RICKMAN_HEAD_AND_NECK_CANCER_A
Chemical_and_Genetic_pertubation	LI_CISPLATIN_RESISTANCE_DN	19	9	0.000148442	0.00671446	FZD8:AMIGO2:EDNRB:FOXG1:ROBO2:SEMA6A:MARCKS:CHRDL1:GPC3	http://www.gsea-msigdb.org/gsea/msigdb/cards/LI_CISPLATIN_RESISTANCE_DN
Chemical_and_Genetic_pertubation	GRYDER_PAX3FOXO1_ENHANCERS_IN_TADS	906	144	0.000165958	0.00740529	RERE:HMGN2:ARID1A:NFIA:CDC7:SRGAP2C:PDE4DIP:POGZ:VANGL2:PBX1:IER5:GLUL:NAV1:PROX1:ENAH:CELF2:ARHGAP12:FZD8:VSTM4:PRKG1:DLG5:ZMIZ1:PLCE1:SBF2:SOX6:CD82:NCAM1:CCND2:DUSP6:IFT81:MED13L:RFC3:RASA3:SIPA1L1:TCF12:FAM81A:MAP2K5:MEX3B:SOX8:CREBBP:SNN:GSE1:WSCD1:TOP2A:HDAC5:SKA2:SDK2:RBBP8:CABLES1:SETBP1:KANK2:DPY19L3:MYH14:ZIM2:PEG3:MYCN:HS1BP3:KLHL29:FOXN2:BCL11A:MEIS1:TCF7L1:ATOH8:ZEB2:CDCA7:SP3:OBSL1:…	http://www.gsea-msigdb.org/gsea/msigdb/cards/GRYDER_PAX3FOXO1_ENHANCERS_IN_TADS
Chemical_and_Genetic_pertubation	DOUGLAS_BMI1_TARGETS_UP	485	85	0.00016877	0.00743039	COL16A1:CACHD1:BCL9:IGSF9:XPR1:VSTM4:KIF11:DCHS1:TUB:TP53I11:VWCE:CNIH2:INPPL1:KMT2A:DDX6:GLB1L2:B3GAT1:GPR162:DUSP6:MED13L:KCTD12:FARP1:ZIC2:CKB:KLF13:RBPMS2:ANKDD1A:NEO1:WDR90:EMP2:CRYM:SPAG5:RND2:C1QL1:CACNA1G:TIMP2:TBC1D16:CABLES1:FBN3:NOTCH3:CERS1:TRIB2:FN1:DNER:FAM110A:FAM83D:SS18L1:HUNK:PDE9A:GNAZ:CAMKV:BOC:ITGB5:RBPJ:HMGB2:LPCAT1:ANKH:SLC1A3:KIF20A:PANK3:TUBB2B:E2F3:FAM135A:QKI:AC005013.1…	http://www.gsea-msigdb.org/gsea/msigdb/cards/DOUGLAS_BMI1_TARGETS_UP
Chemical_and_Genetic_pertubation	WHITEFORD_PEDIATRIC_CANCER_MARKERS	104	26	0.000176897	0.00768569	STMN1:KIF14:CENPF:KIF11:MKI67:CDCA5:ESPL1:TMPO:RFC3:NUSAP1:MEX3B:TOP2A:UHRF1:MYCN:CENPA:CDCA7:SMC4:CENPE:PLK4:ZNF300:SOX4:TTK:PBK:ATAD2:PSAT1:TMEFF1	http://www.gsea-msigdb.org/gsea/msigdb/cards/WHITEFORD_PEDIATRIC_CANCER_MARKERS
Chemical_and_Genetic_pertubation	MOHANKUMAR_HOXA1_TARGETS_DN	110	27	0.000185969	0.00797492	PTCH2:SPATA6:IGSF3:TXNIP:ZBTB18:ZNF22:UNC5B:DUSP6:NYNRIN:CKB:SHC2:MYCN:KIF5C:GAD1:ERBB4:MAFB:PROS1:TNIK:SEMA5A:CDH6:PDE8B:FAXDC2:GPER1:AC005013.1:TRIL:CDK14:PREX2:BEX1	http://www.gsea-msigdb.org/gsea/msigdb/cards/MOHANKUMAR_HOXA1_TARGETS_DN
Chemical_and_Genetic_pertubation	LINDVALL_IMMORTALIZED_BY_TERT_DN	56	17	0.000195856	0.00829124	PER3:CELF2:LRRC32:CAPN5:ENO2:DCT:ARHGAP5:CRIP2:ISLR:BLM:FN1:CCDC80:ITGB5:EGR1:MDFI:ELN:TMEM47	http://www.gsea-msigdb.org/gsea/msigdb/cards/LINDVALL_IMMORTALIZED_BY_TERT_DN
Chemical_and_Genetic_pertubation	RAO_BOUND_BY_SALL4_ISOFORM_B	371	68	0.000200601	0.00838459	PTCH2:CDC7:LRRN2:FAM107B:GAD2:ARHGAP12:LRRTM3:ENTPD1:LDB1:ASRGL1:RTN3:CLEC2D:ST8SIA1:C2CD5:RFX4:RCBTB1:ZNF219:G2E3:RTN1:ITPK1:ARHGAP11A:PIF1:BBS4:EPN2:ALDH3A2:MBTD1:TGIF1:ATCAY:CCDC88A:MEIS1:TCF7L1:GAD1:SP3:FAM117B:ADAM23:TTLL4:OBSL1:ASXL1:ZNRF3:HMGXB4:MGAT3:SRGAP3:SLC6A1:TIMP4:CTNNB1:HES1:SEPSECS:RBPJ:LRRTM2:SPRY4:TUBB2B:HIST1H1B:KIFC1:FUT9:COPG2:EZH2:RP1L1:MTUS1:SFRP1:GDAP1:IFNK:SPIN1:ZNF510:ZN…	http://www.gsea-msigdb.org/gsea/msigdb/cards/RAO_BOUND_BY_SALL4_ISOFORM_B
Chemical_and_Genetic_pertubation	GRESHOCK_CANCER_COPY_NUMBER_UP	259	51	0.000212538	0.0087725	PDE4DIP:BCL9:PBX1:TET1:KAT6B:BMPR1A:SUFU:LMO1:LMO2:NUMA1:KMT2A:DDX6:CCND2:HMGA2:NIN:BCL11B:BUB1B:TCF12:BLM:CREBBP:GAS7:RARA:BRCA1:BRD4:MYCN:BCL11A:AFF3:PMS1:MAFB:SS18L1:CLTCL1:PATZ1:FANCD2:MLH1:CTNNB1:CHIC2:PDGFRA:LIFR:APC:ACSL6:FOXO3:ETV1:HIP1:SMO:NCOA2:EXT1:PSIP1:CNTRL:NUP214:TSC1:NOTCH1	http://www.gsea-msigdb.org/gsea/msigdb/cards/GRESHOCK_CANCER_COPY_NUMBER_UP
Chemical_and_Genetic_pertubation	ODONNELL_TFRC_TARGETS_DN	100	25	0.000233797	0.00953084	NFIA:ASPM:KIF14:CENPF:KIF11:MKI67:FAM181B:FOXM1:ARHGAP11A:BUB1B:TOP2A:BPTF:CENPA:CKAP2L:FAM83D:DSCAM:FANCD2:ACVR2B:CENPE:PLK4:KIF20A:TTK:FBXO5:KIF4A:ERCC6L	http://www.gsea-msigdb.org/gsea/msigdb/cards/ODONNELL_TFRC_TARGETS_DN
Chemical_and_Genetic_pertubation	RORIE_TARGETS_OF_EWSR1_FLI1_FUSION_DN	20	9	0.000241318	0.00971745	APC2:ELAVL3:TRIB2:MYCN:KIF5C:NREP:SFRP1:TMOD1:DCX	http://www.gsea-msigdb.org/gsea/msigdb/cards/RORIE_TARGETS_OF_EWSR1_FLI1_FUSION_DN
Chemical_and_Genetic_pertubation	SHEPARD_BMYB_MORPHOLINO_DN	154	34	0.000270256	0.0107517	ELAVL4:TXNIP:ASPM:KIF14:KIF11:MKI67:TM7SF2:NUMA1:FOXM1:ASCL1:IRF2BPL:GALC:WDR76:MT2A:PRR11:UHRF1:APOE:NOVA2:LIG1:SOX11:DLX1:DLX2:PCK1:DDX17:PCDH18:TTK:POU3F2:FBXO5:CDCA7L:COL1A2:SLC4A2:SFRP1:PSAT1:PLP1	http://www.gsea-msigdb.org/gsea/msigdb/cards/SHEPARD_BMYB_MORPHOLINO_DN
Chemical_and_Genetic_pertubation	LU_AGING_BRAIN_UP	223	45	0.000278092	0.0109317	PDE4DIP:TXNIP:GPR137B:CEP170:ADD3:SMC3:SPON1:LRP4:CRYAB:METTL7A:ERBB3:PLXNC1:ASCL1:GATM:ACSBG1:IQCK:ZNF423:MT2A:TGIF1:PHLPP1:INSR:GREB1:LTBP1:CYP1B1:ZEB2:RASSF2:S100B:PLXNB1:LRIG1:ZBTB20:FRYL:SLC4A4:PTPN13:NIPBL:RHOBTB3:ELOVL2:PHF3:QKI:TSC22D4:SFRP1:UBR5:MTSS1:KANK1:TMEM47:PLP1	http://www.gsea-msigdb.org/gsea/msigdb/cards/LU_AGING_BRAIN_UP
Chemical_and_Genetic_pertubation	ZHANG_RESPONSE_TO_IKK_INHIBITOR_AND_TNF_DN	90	23	0.000290257	0.0112756	E2F2:ARID1A:ZNF362:NFIA:EFCAB7:CEP170:SMC3:DCLRE1A:NUMA1:KBTBD6:ZIC2:RFX7:PHLPP1:GPCPD1:ZNRF3:SRGAP3:NADK2:ARRDC3:MTUS1:ZNF395:CCNE2:KANK1:DAPK1	http://www.gsea-msigdb.org/gsea/msigdb/cards/ZHANG_RESPONSE_TO_IKK_INHIBITOR_AND_TNF_DN
Chemical_and_Genetic_pertubation	SCHAEFFER_SOX9_TARGETS_IN_PROSTATE_DEVELOPMENT_DN	38	13	0.000296871	0.0113407	STMN1:ELAVL4:NAV1:DDX6:ZNF521:TCF4:MEIS1:CDCA7:RASSF2:PCDH18:SOX4:SFRP1:DAB2IP	http://www.gsea-msigdb.org/gsea/msigdb/cards/SCHAEFFER_SOX9_TARGETS_IN_PROSTATE_DEVELOPMENT_DN
Chemical_and_Genetic_pertubation	MORI_PRE_BI_LYMPHOCYTE_UP	63	18	0.000298801	0.0113407	STMN1:HMGN2:PHGDH:MKI67:E2F8:CDCA5:TOP2A:SSBP4:LIG1:DBI:CDCA7:HJURP:SMC4:TTK:H2AFV:RASA4:PSAT1:KIF4A	http://www.gsea-msigdb.org/gsea/msigdb/cards/MORI_PRE_BI_LYMPHOCYTE_UP
Chemical_and_Genetic_pertubation	KOBAYASHI_EGFR_SIGNALING_24HR_DN	237	47	0.000312603	0.0117297	KIF2C:GPSM2:PSRC1:ASPM:KIF14:KIF11:MKI67:E2F8:RAD51AP1:ENO2:ESPL1:HMGA2:DUSP6:TMPO:RFC3:BUB1B:NUSAP1:BLM:CCNF:NETO2:CX3CL1:CDT1:SPAG5:TOP2A:BRCA1:KIF18B:SOX9:SPHK1:CENPA:ITGA6:HJURP:KIF15:SMC4:PLK4:HMGB2:TTK:ETV1:EZH2:STC1:PBK:CCNE2:ATAD2:PSAT1:RMI1:SMC2:KIF4A:ERCC6L	http://www.gsea-msigdb.org/gsea/msigdb/cards/KOBAYASHI_EGFR_SIGNALING_24HR_DN
Chemical_and_Genetic_pertubation	MASSARWEH_RESPONSE_TO_ESTRADIOL	53	16	0.000321619	0.0118715	KAZN:ADD3:CA12:TOP2A:IGFBP4:RBBP8:GREB1:MAP2:LRIG1:RHOBTB3:TUBB2B:ELOVL2:SOX4:STC1:SGK3:MEGF9	http://www.gsea-msigdb.org/gsea/msigdb/cards/MASSARWEH_RESPONSE_TO_ESTRADIOL
Chemical_and_Genetic_pertubation	TANG_SENESCENCE_TP53_TARGETS_DN	48	15	0.000323573	0.0118715	KIF11:NUSAP1:SPAG5:TOP2A:TCF4:CENPA:SMC4:CENPE:PLK4:KIF20A:TTK:FBXO5:EZH2:PBK:KIF4A	http://www.gsea-msigdb.org/gsea/msigdb/cards/TANG_SENESCENCE_TP53_TARGETS_DN
Chemical_and_Genetic_pertubation	MARTENS_TRETINOIN_RESPONSE_UP	337	62	0.000339659	0.0123248	ARHGEF10L:COL16A1:AGO1:CELSR2:CSF1:BCAN:IGSF9:VANGL2:LRRN2:CNTN2:KLHDC8A:CDK18:VAX1:BRSK2:TUB:LMO1:MYO7A:HEPACAM:ENO2:DTX3:PCDH8:ZFHX2:FAM181A:CRIP2:ISLR:SOX8:CACNA1H:MT3:WSCD1:SLC13A5:ATP1B2:C1QL1:SLC26A11:NPTX1:C2CD4C:ANGPTL4:ZNF439:NOTCH3:TMEM59L:ZNF835:LRRTM4:TTLL4:SLC4A3:KIF1A:SLC32A1:MAFB:EMILIN3:PCK1:COL20A1:EEF1A2:KCNJ4:TIMP4:ZBTB47:ZIC4:GSX2:CAMK2A:GPX3:DACT2:ADCYAP1R1:PTP4A3:WNK2:PTGS1	http://www.gsea-msigdb.org/gsea/msigdb/cards/MARTENS_TRETINOIN_RESPONSE_UP
Chemical_and_Genetic_pertubation	RICKMAN_HEAD_AND_NECK_CANCER_B	25	10	0.000351152	0.0126033	NRXN3:ZNF738:IGSF11:ZIC1:ARHGEF26:BCHE:EYA4:CNTNAP2:BEX1:GPC3	http://www.gsea-msigdb.org/gsea/msigdb/cards/RICKMAN_HEAD_AND_NECK_CANCER_B
Chemical_and_Genetic_pertubation	LIANG_SILENCED_BY_METHYLATION_DN	10	6	0.000399543	0.0141022	KIF11:MKI67:FOXM1:HMGB2:EZH2:TMSB15A	http://www.gsea-msigdb.org/gsea/msigdb/cards/LIANG_SILENCED_BY_METHYLATION_DN
Chemical_and_Genetic_pertubation	LI_WILMS_TUMOR_VS_FETAL_KIDNEY_1_DN	151	33	0.000401456	0.0141022	STMN1:KIF2C:KIF14:CENPF:DLG5:KIF11:MKI67:LRP4:CCND2:COL2A1:ESPL1:HMGA2:CIT:BCL7A:MLXIP:WASF3:BUB1B:BLM:ZNF423:SPAG5:TOP2A:BRCA1:GREB1:SMC4:PLK4:ELOVL2:KIFC1:TTK:SCRN1:EZH2:PBX3:PRRC2B:TMSB15A	http://www.gsea-msigdb.org/gsea/msigdb/cards/LI_WILMS_TUMOR_VS_FETAL_KIDNEY_1_DN
Chemical_and_Genetic_pertubation	MEISSNER_NPC_HCP_WITH_H3K4ME2_AND_H3K27ME3	158	34	0.000446407	0.0152857	OPRD1:GRIK3:CNTN2:SYT14:SORCS3:VAX1:SCN4B:AMIGO2:TESC:RGS6:GABRA5:ACAN:SRCIN1:C1QL1:LAMA1:ELAVL3:MAST1:SLC9A2:CBLN4:KCNQ2:DSCAM:RTN4R:ATP2B2:SOWAHB:SCUBE3:CPNE5:DACT2:SP8:DNAH11:DLX5:PTPRN2:SFRP1:SNTG1:FAM155B	http://www.gsea-msigdb.org/gsea/msigdb/cards/MEISSNER_NPC_HCP_WITH_H3K4ME2_AND_H3K27ME3
Chemical_and_Genetic_pertubation	PYEON_CANCER_HEAD_AND_NECK_VS_CERVICAL_UP	158	34	0.000446407	0.0152857	PER3:PDIK1L:CDC7:FNBP1L:CENPF:E2F8:RAD51AP1:C2CD5:TMPO:GAS2L3:KNTC1:ARHGAP5:WDR76:ZNF532:UHRF1:MEIS1:CDCA7:USP37:SS18L1:BRWD1:NUP210:KIF15:GRAMD1C:PLSCR4:SMC4:HACE1:EZH2:CCNE2:ATAD2:PSIP1:RMI1:PRKX:STS:CASK	http://www.gsea-msigdb.org/gsea/msigdb/cards/PYEON_CANCER_HEAD_AND_NECK_VS_CERVICAL_UP
Chemical_and_Genetic_pertubation	MIYAGAWA_TARGETS_OF_EWSR1_ETS_FUSIONS_UP	202	41	0.000449034	0.0152857	SSBP3:GPR137B:FZD8:NANOS1:FCHSD2:FAT3:CRYAB:DUSP6:HIP1R:IL17D:KCTD12:FARP1:NFATC4:SYNE2:TCF12:GLCE:EMP2:GLG1:C1QL1:CABLES1:ST3GAL5:ZEB2:SIRPA:MAFB:PREX1:CSPG5:TAGLN3:PTPN13:ANKH:NEURL1B:SOX4:MDFI:AKAP7:ELN:CDK14:EZH2:DPYSL2:ASAP1:DAPK1:WWC3:EFNB1	http://www.gsea-msigdb.org/gsea/msigdb/cards/MIYAGAWA_TARGETS_OF_EWSR1_ETS_FUSIONS_UP
Chemical_and_Genetic_pertubation	ACEVEDO_LIVER_CANCER_WITH_H3K27ME3_UP	140	31	0.000467742	0.01576	PBX1:CRB1:SYT14:MARK1:FMN2:CACNB2:FZD8:SLC16A9:LMO2:DYNC2H1:SMAD9:PRKD1:SPRED1:SEMA6D:TMOD2:ZNF624:SPIRE1:KIF5C:B3GALT5:TNIK:SLC1A3:SSBP2:SDK1:FZD1:COL1A2:GRM8:ST18:TOX:NCALD:OPHN1:TMSB15A	http://www.gsea-msigdb.org/gsea/msigdb/cards/ACEVEDO_LIVER_CANCER_WITH_H3K27ME3_UP
Chemical_and_Genetic_pertubation	MIYAGAWA_TARGETS_OF_EWSR1_ETS_FUSIONS_DN	190	39	0.000484874	0.0161722	F3:NRP1:VSTM4:AMIGO2:HMGA2:SPRED1:DMXL2:CA12:TBX2:UNK:OSBPL1A:NEDD4L:LTBP1:AFF3:FAM171B:MAP2:DNER:DOK5:RFTN1:PDZRN3:CCDC80:TNIK:CEP135:TSPAN5:PCDH18:SEMA5A:SLC1A3:NREP:GRIA1:MARCKS:EYA4:HIP1:COL1A2:STC1:ZNF395:MATN2:BAALC:HAS2:TLE1	http://www.gsea-msigdb.org/gsea/msigdb/cards/MIYAGAWA_TARGETS_OF_EWSR1_ETS_FUSIONS_DN
Chemical_and_Genetic_pertubation	LEE_NEURAL_CREST_STEM_CELL_DN	99	24	0.000503714	0.0165052	F3:SPON1:MPPED2:CD82:PLEKHB1:DUSP6:FOXG1:SYNE2:GATM:TTYH1:COL9A3:DOCK3:FAM107A:GRAMD1C:ZIC1:SPRY1:NPY2R:FUT9:AGPAT4:QKI:CNTNAP2:MTUS1:NOTCH1:CHRDL1	http://www.gsea-msigdb.org/gsea/msigdb/cards/LEE_NEURAL_CREST_STEM_CELL_DN
Chemical_and_Genetic_pertubation	SMID_BREAST_CANCER_LUMINAL_B_DN	315	58	0.000509423	0.0165052	EXTL1:PHGDH:GAD2:ADD3:MPPED2:DTX4:CRYAB:C1S:ST8SIA1:BCL11B:CX3CL1:CALB2:TMEM100:ZNF532:ANGPTL4:TTYH1:SOX11:MYCN:LTBP1:PRKD3:CYP1B1:BCL11A:TCF7L1:RND3:ITGA6:TTLL4:ITM2C:PTGIS:COL9A3:PDE9A:S100B:FAM107A:PROS1:ZIC1:SEL1L3:PDGFRA:ANK2:SCRG1:FAT1:SRD5A1:SNCAIP:GABBR1:TNFRSF21:FOXO3:FSCN1:ELN:DLX5:STAG3:PTN:CSGALNACT1:SFRP1:PTP4A3:PSAT1:PRKX:GPM6B:TMSB15A:CHRDL1:FHL1	http://www.gsea-msigdb.org/gsea/msigdb/cards/SMID_BREAST_CANCER_LUMINAL_B_DN
Chemical_and_Genetic_pertubation	BILANGES_SERUM_SENSITIVE_VIA_TSC2	26	10	0.000509852	0.0165052	KIF1B:NUMA1:GLG1:SPAG5:TBC1D16:CCDC88A:TUBB2B:HIST1H1E:KIFC1:COL1A2	http://www.gsea-msigdb.org/gsea/msigdb/cards/BILANGES_SERUM_SENSITIVE_VIA_TSC2
Chemical_and_Genetic_pertubation	PLASARI_TGFB1_SIGNALING_VIA_NFIC_10HR_UP	40	13	0.000524432	0.0168124	F3:CSF1:ANO1:C1S:COL2A1:TMTC4:PLEKHH2:CELSR3:RICTOR:NREP:ARC:AIF1L:GPM6B	http://www.gsea-msigdb.org/gsea/msigdb/cards/PLASARI_TGFB1_SIGNALING_VIA_NFIC_10HR_UP
Chemical_and_Genetic_pertubation	MISSIAGLIA_REGULATED_BY_METHYLATION_DN	111	26	0.000530709	0.01685	STMN1:HMGN2:KIF14:CENPF:ARHGAP19:DCLRE1A:MKI67:FOXM1:ESPL1:TMPO:KNTC1:HMGB1:BUB1B:NUSAP1:ARL6IP1:CDT1:LIG1:SMC4:CENPE:HMGB2:KIFC1:MDFI:H2AFV:EZH2:PSIP1:SMC2	http://www.gsea-msigdb.org/gsea/msigdb/cards/MISSIAGLIA_REGULATED_BY_METHYLATION_DN
Chemical_and_Genetic_pertubation	LY_AGING_MIDDLE_DN	14	7	0.00055633	0.0174953	HMGN2:KIF2C:CENPF:KIF11:FOXM1:CCNF:CENPA	http://www.gsea-msigdb.org/gsea/msigdb/cards/LY_AGING_MIDDLE_DN
Chemical_and_Genetic_pertubation	PETROVA_ENDOTHELIUM_LYMPHATIC_VS_BLOOD_UP	100	24	0.000588952	0.0183464	KIF2C:PROX1:CENPF:UNC5B:KIF11:ADD3:LMO2:FOXM1:BUB1B:EMP2:SPAG5:TOP2A:CEP68:REEP1:ACSL3:CTDSPL:SMC4:LDB2:SPRY1:GAB1:HMGB2:TTK:PEG10:CCNE2	http://www.gsea-msigdb.org/gsea/msigdb/cards/PETROVA_ENDOTHELIUM_LYMPHATIC_VS_BLOOD_UP
Chemical_and_Genetic_pertubation	LI_WILMS_TUMOR	18	8	0.000599136	0.0184316	COL2A1:HMGA2:WASF3:FOXG1:NNAT:GLI3:HAS2:CHRDL1	http://www.gsea-msigdb.org/gsea/msigdb/cards/LI_WILMS_TUMOR
Chemical_and_Genetic_pertubation	KOBAYASHI_EGFR_SIGNALING_24HR_UP	83	21	0.000604893	0.0184316	HIST2H2AA3:HIST2H2AA4:HIST2H2BE:SELENBP1:PBX1:GLUL:METTL7A:CALCOCO1:ABHD4:SYNE2:ALDH6A1:CYP1B1:CEP68:PIK3IP1:PROS1:KLHL24:BDH2:GPX3:SOX4:HIST1H1C:HIST1H3H:CDK19	http://www.gsea-msigdb.org/gsea/msigdb/cards/KOBAYASHI_EGFR_SIGNALING_24HR_UP
Chemical_and_Genetic_pertubation	IVANOVA_HEMATOPOIESIS_STEM_CELL_AND_PROGENITOR	427	74	0.000610585	0.0184316	KAZN:AGO1:FNBP1L:KCND3:NAV1:ENAH:DHTKD1:FZD8:ZNF22:ZMIZ1:SUFU:CTBP2:MPPED2:TP53I11:DAGLA:ASRGL1:FCHSD2:ARHGEF17:PHC1:AMIGO2:TMEM106C:SLC4A8:SCN8A:GRASP:ASCL1:AKAP6:IRF2BPL:SPRED1:ISLR2:ZNF629:MBTD1:TBC1D16:TGIF1:ZNF521:INSR:KANK2:CRTC1:ZNF260:ARHGAP35:MYCN:HS1BP3:MEIS1:CNRIP1:TTC21B:ITGA6:SESTD1:RASSF2:NCAM2:HIC2:GNAZ:KREMEN1:PIK3IP1:MGAT3:CAND2:POMGNT2:BSN:SEMA5B:TNIK:KIAA1211:STOX2:RHOBTB3:AFAP…	http://www.gsea-msigdb.org/gsea/msigdb/cards/IVANOVA_HEMATOPOIESIS_STEM_CELL_AND_PROGENITOR
Chemical_and_Genetic_pertubation	WILCOX_RESPONSE_TO_PROGESTERONE_UP	118	27	0.000619278	0.0184316	ASPM:CENPF:MAP3K8:SYNPO2L:ZNF518A:METTL7A:ZNF268:TRPC4:NUSAP1:TOP2A:TTC30A:IDH1:HJURP:KLHL24:HMGB2:HMGCS1:HMGCR:KIF20A:FAXDC2:ETV1:NPY:PEG10:PBK:SGK3:SMC2:GK:KIF4A	http://www.gsea-msigdb.org/gsea/msigdb/cards/WILCOX_RESPONSE_TO_PROGESTERONE_UP
Chemical_and_Genetic_pertubation	ACEVEDO_LIVER_CANCER_WITH_H3K9ME3_UP	72	19	0.000619598	0.0184316	SPATA6:SIPA1L2:CACNB2:FAT3:ENOX1:MYO16:NOVA1:GNG2:NRXN3:SEMA6D:RARA:CRTC1:FOXN2:NEB:EBF4:LRRN1:IGSF11:ANK2:NCALD	http://www.gsea-msigdb.org/gsea/msigdb/cards/ACEVEDO_LIVER_CANCER_WITH_H3K9ME3_UP
Chemical_and_Genetic_pertubation	GABRIELY_MIR21_TARGETS	258	49	0.000663022	0.0194722	PER3:AGO4:FAM102B:PBX1:RAB3GAP2:ENAH:ARHGAP21:ACBD5:TET1:GPAM:ASRGL1:RSF1:APOLD1:NBEA:KBTBD6:SYNE2:RASGRP1:RFX7:TOP2A:ZNF532:FBXO11:MEIS1:MGAT4A:FIGN:CERS6:DOCK10:ADNP:CEP97:ZBTB20:KLHL24:LCORL:RUFY3:NIPBL:LIFR:MAP3K1:RHOBTB3:APC:ZNF292:SASH1:GLCCI1:SCRN1:PAG1:UBR5:RNF38:SPIN1:PTPN3:MEGF9:CNTRL:WNK3	http://www.gsea-msigdb.org/gsea/msigdb/cards/GABRIELY_MIR21_TARGETS
Chemical_and_Genetic_pertubation	MEISSNER_NPC_HCP_WITH_H3K4ME3_AND_H3K27ME3	95	23	0.000666372	0.0194722	GPR88:KLHDC8A:TUB:LMO2:TSPAN18:ERBB3:PCDH8:TMTC4:BMF:MEGF11:ATOH8:KIF5C:GAD1:ICA1L:SFI1:KCNJ4:CELSR3:ABLIM2:RASGEF1B:GRM8:CSMD1:WNK2:COL27A1	http://www.gsea-msigdb.org/gsea/msigdb/cards/MEISSNER_NPC_HCP_WITH_H3K4ME3_AND_H3K27ME3
Chemical_and_Genetic_pertubation	MARIADASON_RESPONSE_TO_BUTYRATE_SULINDAC_6	41	13	0.000684781	0.0197115	KHDRBS1:INPPL1:TMPO:MLXIP:RFX7:MAPK4:SESTD1:CTDSP1:HMGB2:RNF180:MDGA1:ST18:SMC2	http://www.gsea-msigdb.org/gsea/msigdb/cards/MARIADASON_RESPONSE_TO_BUTYRATE_SULINDAC_6
Chemical_and_Genetic_pertubation	ALCALAY_AML_BY_NPM1_LOCALIZATION_UP	101	24	0.000686499	0.0197115	SPATA6:HIST2H2AA3:HIST2H2AA4:HIST2H2BE:DLG5:ACVR1B:PCDH9:QPRT:EPB41L3:LTBP1:MEIS1:SEMA4C:HNMT:SLC24A3:LRIG1:SMC4:WDFY3:HMGCS1:SNCAIP:HIST1H2BC:GRB10:FAM110B:CHD7:LAPTM4B:PBX3	http://www.gsea-msigdb.org/gsea/msigdb/cards/ALCALAY_AML_BY_NPM1_LOCALIZATION_UP
Chemical_and_Genetic_pertubation	YOSHIMURA_MAPK8_TARGETS_UP	687	110	0.000751962	0.0210554	MTHFR:OPRD1:ELAVL4:CDC7:GSTM2:KCNA2:KCND3:ZNF687:CHRNB2:BCAN:KCNJ10:CNTN2:GPAM:DCHS1:DGKZ:MADD:PDE2A:MAP6:DLG2:FEZ1:B3GAT1:FOXM1:A2M:ST8SIA1:ACVR1B:ERBB3:MCF2L:FOXG1:RTN1:CCDC88C:GABRB3:BUB1B:SCG3:MAP2K5:ACAN:CACNA1H:ABAT:SCNN1B:MT3:NDRG4:CALB2:TRPV1:ATP1B2:RARA:GNG7:SLC1A6:UNC13A:LPAR2:DLL3:GRIN2D:MYCN:DNAH6:CNGA3:CHST10:SLC9A2:CACNB4:SCN3A:MAP2:ERBB4:SLC4A3:SIRPA:MAFB:PCK1:OSBPL2:EEF1A2:GRIK1:D…	http://www.gsea-msigdb.org/gsea/msigdb/cards/YOSHIMURA_MAPK8_TARGETS_UP
Chemical_and_Genetic_pertubation	WONG_ADULT_TISSUE_STEM_MODULE	543	90	0.000752409	0.0210554	MARCKSL1:TEKT2:DOCK7:F3:KCNA2:PBX1:GLUL:NAV1:ENAH:ZEB1:REEP3:ENTPD1:SPON1:SOX6:LMO2:TP53I11:LRP4:CTSF:PDE2A:NCAM1:KMT2A:SORL1:PHC1:ADCY6:GRASP:NBEA:TP53BP1:GATM:TMEM98:OSBPL1A:ZNF521:TCF4:PHLPP1:APOE:ARHGAP35:PEG3:MYCN:LTBP1:CYP1B1:MEIS1:FN1:ITM2C:DBNDD2:STMN3:NCAM2:GRIK1:TTC28:CAND2:CELSR3:ROBO1:TAGLN3:ZBTB20:ITGB5:ESYT3:PFN2:SORCS2:NPY2R:GRIA2:AHRR:ANKH:THBS4:SSBP2:NREP:PCDHB15:CREBRF:SOX4:GABB…	http://www.gsea-msigdb.org/gsea/msigdb/cards/WONG_ADULT_TISSUE_STEM_MODULE
Chemical_and_Genetic_pertubation	SMID_BREAST_CANCER_RELAPSE_IN_BONE_DN	207	41	0.000752435	0.0210554	GPSM2:PHGDH:CEP170:GAD2:PLEKHB1:CRYAB:ST8SIA1:COL2A1:ACAN:SOX9:TTYH1:PEG3:SOX11:LTBP1:PRKD3:BCL11A:ITGA6:TTLL4:ITM2C:COL9A3:PDE9A:S100B:ZIC1:KLHL24:SCRG1:SRD5A1:TUBB2B:TNFRSF21:FOXO3:QKI:FSCN1:KLHL7:ELN:PEG10:SFRP1:PTP4A3:PSAT1:PRKX:GPM6B:CASK:TMSB15A	http://www.gsea-msigdb.org/gsea/msigdb/cards/SMID_BREAST_CANCER_RELAPSE_IN_BONE_DN
Chemical_and_Genetic_pertubation	VALK_AML_CLUSTER_10	23	9	0.000840092	0.0233108	PIK3C2B:SPON1:ARHGEF17:BCL7A:SETBP1:EEF1A2:SPRY1:BAALC:CHRDL1	http://www.gsea-msigdb.org/gsea/msigdb/cards/VALK_AML_CLUSTER_10
Chemical_and_Genetic_pertubation	BOQUEST_STEM_CELL_CULTURED_VS_FRESH_UP	336	60	0.000916349	0.0250354	PER3:SPATA6:LRRC8B:IGSF3:TXNIP:SELENBP1:IER5:ASPM:MARK1:CELF2:MAP3K8:ANO1:A2M:APOLD1:METTL7A:TMPO:ACACB:TRPC4:EDNRB:NOVA1:PRKD1:ACAN:EMP2:GAS7:TOP2A:TMEM100:ANGPTL4:APOE:PEG3:CYP1B1:FN1:MAFB:DOK5:PIK3IP1:TIMP4:ZBTB20:BCHE:KLHL24:SEL1L3:ANK2:SPRY1:SCRG1:SRD5A1:EGR1:GPX3:FAXDC2:ELOVL2:SOX4:SOBP:MOXD1:MTUS1:MATN2:MTSS1:PSAT1:GADD45G:ANGPTL2:PTGDS:CHRDL1:DCX:GPC3	http://www.gsea-msigdb.org/gsea/msigdb/cards/BOQUEST_STEM_CELL_CULTURED_VS_FRESH_UP
Chemical_and_Genetic_pertubation	DOANE_RESPONSE_TO_ANDROGEN_DN	209	41	0.00091741	0.0250354	ASAP3:SLC35D1:ACTN2:E2F8:ENO2:PHC1:LRP6:AMIGO2:TMEM106C:DTX3:DUSP6:MED13L:BCL7A:UBL3:RTN1:SIPA1L1:CKB:EFNB3:LPIN2:ARHGAP35:LTBP1:KIF5C:TLK1:OBSL1:PLCB1:EEF1A2:ARVCF:YPEL1:RFTN1:PDZRN3:IFT122:PLK4:FBXL7:SSBP2:EPB41L4A:MARCKS:QKI:FAM110B:CCNE2:PSIP1:STS	http://www.gsea-msigdb.org/gsea/msigdb/cards/DOANE_RESPONSE_TO_ANDROGEN_DN
Chemical_and_Genetic_pertubation	LEE_NEURAL_CREST_STEM_CELL_UP	109	25	0.000933587	0.0251122	CELF3:ATP1A2:ERBB3:PCDH8:SCG3:TMEM204:QPRT:ZEB2:SCN3A:NNAT:EEF1A2:TAGLN3:BCHE:PDGFRA:SCRG1:CDH6:MDFI:CNR1:MOXD1:AC005013.1:TRIL:COL1A2:LZTS1:STMN4:ST18:DCX	http://www.gsea-msigdb.org/gsea/msigdb/cards/LEE_NEURAL_CREST_STEM_CELL_UP
Chemical_and_Genetic_pertubation	GOZGIT_ESR1_TARGETS_DN	561	92	0.000935434	0.0251122	GRIK3:ST6GALNAC5:CELSR2:HIST2H4A:HIST2H2BE:SELENBP1:ENAH:SIPA1L2:GPR137B:NRP1:MPPED2:SLC1A2:CTSF:PLEKHB1:TMEM106C:SRGAP1:AMER2:NBEA:CAB39L:RCBTB1:FARP1:ABHD4:RASGRP1:CA12:ABAT:GRIN2A:MT2A:RARA:IGFBP4:TBX2:SOX9:SDK2:TIMP2:LPIN2:TCF4:GREB1:TRIB2:CYP1B1:AFF3:RND3:CACNB4:FIGN:CERS6:GAD1:ITGA6:ICA1L:MAP2:ERBB4:ACSL3:PLCB1:SLC24A3:SLC2A10:ATP9A:EEF1A2:STMN3:NCAM2:PCP4:DSCAM:RFTN1:TRANK1:FOXP1:PDZRN3:PL…	http://www.gsea-msigdb.org/gsea/msigdb/cards/GOZGIT_ESR1_TARGETS_DN
Chemical_and_Genetic_pertubation	ZWANG_DOWN_BY_2ND_EGF_PULSE	190	38	0.000954092	0.0254065	PER3:PDIK1L:PSRC1:ZNF687:CENPL:PIK3C2B:TET1:GPAM:DCLRE1A:E2F8:CDKN1B:GAS2L3:BORA:TMTC4:SEMA6D:CCNF:ZNF646:KIF18B:LRRC37A:ZNF564:ZNF738:ZNF493:FIGN:PGAP1:CARF:PIK3IP1:FAM227A:HMGB2:ARRDC3:BRD8:ZNF454:ZFP62:HIST1H2BN:STAG3:CCDC136:GADD45G:ZNF510:ZNF483	http://www.gsea-msigdb.org/gsea/msigdb/cards/ZWANG_DOWN_BY_2ND_EGF_PULSE
Chemical_and_Genetic_pertubation	WHITFIELD_CELL_CYCLE_G2_M	171	35	0.000970982	0.0256495	RERE:KIF2C:GPSM2:KIF14:CENPF:ARHGAP19:MKI67:RNF141:FOXM1:SMARCD1:GAS2L3:CIT:G2E3:BUB1B:NUSAP1:ARL6IP1:ATXN1L:GSE1:SPAG5:PRR11:PRPSAP1:TGIF1:ZNF521:SLC44A2:CENPA:CCDC88A:INSM1:ASXL1:CENPE:SRD5A1:CREBRF:TTK:CSGALNACT1:PBK:MATN2	http://www.gsea-msigdb.org/gsea/msigdb/cards/WHITFIELD_CELL_CYCLE_G2_M
Chemical_and_Genetic_pertubation	COLIN_PILOCYTIC_ASTROCYTOMA_VS_GLIOBLASTOMA_UP	28	10	0.00100608	0.026158	ATP1A2:GLUL:RTN3:PLEKHB1:SOX8:DNER:RASSF2:SCRG1:TNFRSF21:ANGPTL2	http://www.gsea-msigdb.org/gsea/msigdb/cards/COLIN_PILOCYTIC_ASTROCYTOMA_VS_GLIOBLASTOMA_UP
Chemical_and_Genetic_pertubation	RICKMAN_HEAD_AND_NECK_CANCER_F	28	10	0.00100608	0.026158	ACTN2:CYP1B1:NEB:PTGIS:EEF1A2:ANK2:THBS4:ZFPM2:CHRDL1:FHL1	http://www.gsea-msigdb.org/gsea/msigdb/cards/RICKMAN_HEAD_AND_NECK_CANCER_F
Chemical_and_Genetic_pertubation	FISCHER_G1_S_CELL_CYCLE	178	36	0.00103912	0.0268061	E2F2:CDC7:HIST2H2BE:HIST2H2AC:DCLRE1A:E2F8:FAM111B:AMIGO2:ADCY6:ABHD4:PRKD1:WDR76:BLM:CDT1:BRCA1:MRC2:RBBP8:INSR:REEP1:CDCA7:USP37:PASK:PLSCR4:CDH10:SSBP2:HIST1H2BC:HIST1H2AD:HIST1H2AH:HIST1H2BL:GLCCI1:CASP2:EZH2:CCNE2:ATAD2:RMI1:GK	http://www.gsea-msigdb.org/gsea/msigdb/cards/FISCHER_G1_S_CELL_CYCLE
Chemical_and_Genetic_pertubation	LI_INDUCED_T_TO_NATURAL_KILLER_DN	98	23	0.00105421	0.0269844	TXNIP:NAV1:CELF2:KMT2A:DTX1:BCL7A:CRYL1:BCL11B:LLGL1:NOTCH3:ZNF260:TRIB2:CDCA7:PPP1R1C:ACSS1:ACVR2B:KLHL24:NIPBL:SOX4:RGL2:MARCKS:TPST1:BRD3	http://www.gsea-msigdb.org/gsea/msigdb/cards/LI_INDUCED_T_TO_NATURAL_KILLER_DN
Chemical_and_Genetic_pertubation	KANG_DOXORUBICIN_RESISTANCE_UP	48	14	0.00109422	0.0277931	ASPM:MKI67:FOXM1:RAD51AP1:BUB1B:NUSAP1:TOP2A:CENPA:HJURP:PLK4:HMGB2:PBK:ATAD2:KIF4A	http://www.gsea-msigdb.org/gsea/msigdb/cards/KANG_DOXORUBICIN_RESISTANCE_UP
Chemical_and_Genetic_pertubation	CHARAFE_BREAST_CANCER_LUMINAL_VS_BASAL_UP	305	55	0.00116421	0.0290744	MXRA8:DNALI1:POGZ:CREB3L4:PBX1:KAT6B:ZMIZ1:ARID2:ADCY6:KMT2D:SLC4A8:ACVR1B:ERBB3:SMARCC2:NUDT4:HIP1R:ZNF84:CA12:EMP2:KIAA0556:SBK1:GSE1:DHRS13:BPTF:TBC1D16:SLC26A11:ONECUT2:LRP3:MYCN:MGAT4A:AFF3:CERS6:SLC24A3:SLC2A10:PREX1:PCP4:PATZ1:SFI1:LRRN1:ARHGEF26:KIAA1211:ELOVL2:RGL2:IQCE:TNRC18:AC005013.1:TRIL:KDM7A:FAM110B:ZNF704:PPP1R16A:MEGF9:DENND1A:RALGPS1:CACFD1:MAGED2	http://www.gsea-msigdb.org/gsea/msigdb/cards/CHARAFE_BREAST_CANCER_LUMINAL_VS_BASAL_UP
Chemical_and_Genetic_pertubation	SHEN_SMARCA2_TARGETS_DN	135	29	0.00116794	0.0290744	BCAN:KCNJ10:CNTN2:KLHDC8A:SLC1A2:CD82:ADCY6:ESPL1:DCT:KCNK10:CA12:CCNF:CALB2:EFNB3:RUNDC3A:CENPA:NNAT:MYT1:DSCAM:KCNJ4:CAMKV:AMBN:NPY2R:CAMK2A:ATP10B:HIST1H2BL:LZTS1:TEX15:PREX2	http://www.gsea-msigdb.org/gsea/msigdb/cards/SHEN_SMARCA2_TARGETS_DN
Chemical_and_Genetic_pertubation	BILD_E2F3_ONCOGENIC_SIGNATURE	205	40	0.00117108	0.0290744	RAVER2:GPR137B:LRP4:ENO2:TMEM106C:SCN8A:KDM2B:NIN:NIPA1:TMOD2:SBK1:NETO2:GSE1:TSHZ1:INSR:KANK2:REEP1:SLC25A12:EEF1A2:RTN4R:CSPG5:SFMBT1:KCTD6:LRIG1:TSPAN5:ANKH:EPB41L4A:HACE1:SOBP:CDK19:HECA:FZD1:PEG10:EZH2:CHD7:CCNE2:ATAD2:PSIP1:PHF2:PTGS1	http://www.gsea-msigdb.org/gsea/msigdb/cards/BILD_E2F3_ONCOGENIC_SIGNATURE
Chemical_and_Genetic_pertubation	DURAND_STROMA_NS_UP	129	28	0.00119165	0.0293644	UNC5B:NANOS1:PDE3B:CRYAB:FEZ1:SLC4A8:DUSP6:PCDH9:CA12:ACSBG1:ARNT2:MT2A:GDPD1:LPAR2:DMPK:ATOH8:PLCB1:JAM2:FOXRED2:ZNF518B:PTPN13:SRD5A1:NREP:SPRY4:SASH1:STAG3:PREX2:WNK3	http://www.gsea-msigdb.org/gsea/msigdb/cards/DURAND_STROMA_NS_UP
Chemical_and_Genetic_pertubation	DAVICIONI_MOLECULAR_ARMS_VS_ERMS_UP	292	53	0.001219	0.0298158	KIF1B:KCND3:TXNIP:DISC1:ZBTB18:CTBP2:ASRGL1:B3GAT1:IFT81:MED13L:SYNE2:CRIP2:RYR3:ABAT:KIAA0556:TRPV1:WSCD1:HDAC5:LPAR2:ZNF91:PEG3:MYCN:BCL11A:CEP68:SLC24A3:BLCAP:SYN2:CLASP2:PDZRN3:TAGLN3:SEL1L3:RBPJ:FRYL:ANK2:SEMA5A:JAKMIP2:ELOVL2:CNR1:CDK14:PBK:CHD7:KANK1:RNF38:FRMPD1:DAPK1:GADD45G:MEGF9:PRRC2B:BRD3:NOTCH1:PRKX:TMEM47:DCX	http://www.gsea-msigdb.org/gsea/msigdb/cards/DAVICIONI_MOLECULAR_ARMS_VS_ERMS_UP
Chemical_and_Genetic_pertubation	MIKKELSEN_MEF_HCP_WITH_H3_UNMETHYLATED	105	24	0.00123065	0.0298795	GPR158:PLCE1:CHRM4:CNIH2:ZNF385A:SCG3:SPIRE1:MYH14:MYCN:SPAG16:SYNPR:ILDR1:PCDHA4:PCDHAC1:CAMK2A:CLVS2:GIGYF1:CNTNAP2:GDAP1:ARX:SYP:BEX1:BEX4:CHRDL1	http://www.gsea-msigdb.org/gsea/msigdb/cards/MIKKELSEN_MEF_HCP_WITH_H3_UNMETHYLATED
Chemical_and_Genetic_pertubation	MORI_LARGE_PRE_BII_LYMPHOCYTE_UP	76	19	0.00126128	0.0299622	STMN1:HMGN2:CENPL:MKI67:E2F8:CDCA5:TMPO:TOP2A:ZNF358:LIG1:CENPA:CDCA7:HJURP:SMC4:CENPE:TTK:H2AFV:RAD21:SMC2	http://www.gsea-msigdb.org/gsea/msigdb/cards/MORI_LARGE_PRE_BII_LYMPHOCYTE_UP
Chemical_and_Genetic_pertubation	GAUSSMANN_MLL_AF4_FUSION_TARGETS_E_UP	76	19	0.00126128	0.0299622	BEND5:CRYAB:C1S:METTL7A:KCTD12:ISLR:NTN1:SLC1A6:KCNF1:FOXRED2:SORCS2:PDGFRA:NREP:PCDHB4:PTN:SFRP1:CYP7B1:HAS2:ABCA1	http://www.gsea-msigdb.org/gsea/msigdb/cards/GAUSSMANN_MLL_AF4_FUSION_TARGETS_E_UP
Chemical_and_Genetic_pertubation	PYEON_HPV_POSITIVE_TUMORS_UP	76	19	0.00126128	0.0299622	PER3:PDIK1L:CDC7:CENPF:ZBTB18:KNTC1:WDR76:SLFN13:UHRF1:LIG1:MEIS1:CDCA7:KIF15:NEURL1B:STAG3:EZH2:ATAD2:PSIP1:NOTCH1	http://www.gsea-msigdb.org/gsea/msigdb/cards/PYEON_HPV_POSITIVE_TUMORS_UP
Chemical_and_Genetic_pertubation	RIZ_ERYTHROID_DIFFERENTIATION_12HR	29	10	0.00137268	0.0323756	ZNF22:ARNT2:HDAC5:ZFP14:EGR1:DLX5:ZFP37:PBX3:NOTCH1:ARX	http://www.gsea-msigdb.org/gsea/msigdb/cards/RIZ_ERYTHROID_DIFFERENTIATION_12HR
Chemical_and_Genetic_pertubation	CHIANG_LIVER_CANCER_SUBCLASS_CTNNB1_DN	106	24	0.00141405	0.0330249	F3:GPR88:KCNT2:ASRGL1:AMIGO2:KCTD12:RASGRP1:ISLR:MMD:SPHK1:TIMP2:PKDCC:ATP2B2:RFTN1:CCDC80:SEL1L3:SEMA6A:EGR1:MOXD1:TPST1:COL1A2:PAG1:NCALD:PTGDS	http://www.gsea-msigdb.org/gsea/msigdb/cards/CHIANG_LIVER_CANCER_SUBCLASS_CTNNB1_DN
Chemical_and_Genetic_pertubation	FUKUSHIMA_TNFSF11_TARGETS	12	6	0.00142021	0.0330249	NOTCH3:DLL3:HES1:RBPJ:DLL1:NOTCH1	http://www.gsea-msigdb.org/gsea/msigdb/cards/FUKUSHIMA_TNFSF11_TARGETS
Chemical_and_Genetic_pertubation	STARK_HYPPOCAMPUS_22Q11_DELETION_UP	44	13	0.00143165	0.0330582	SORT1:AP2A2:DLG2:B3GAT1:GRIN2B:CX3CL1:CNTNAP1:TRAK1:ZNF445:BSN:CPEB4:KBTBD11:SPIN1	http://www.gsea-msigdb.org/gsea/msigdb/cards/STARK_HYPPOCAMPUS_22Q11_DELETION_UP
Chemical_and_Genetic_pertubation	SOTIRIOU_BREAST_CANCER_GRADE_1_VS_3_UP	143	30	0.00144312	0.0330916	STMN1:KIF2C:ASPM:KIF14:CENPF:KIF11:MKI67:E2F8:FOXM1:ESPL1:TMPO:BUB1B:NUSAP1:BLM:QPRT:SPAG5:TOP2A:KIF18B:CENPA:HJURP:KIF15:CENPE:KIF20A:KIFC1:TTK:FBXO5:H2AFV:EZH2:CCNE2:KIF4A	http://www.gsea-msigdb.org/gsea/msigdb/cards/SOTIRIOU_BREAST_CANCER_GRADE_1_VS_3_UP
Chemical_and_Genetic_pertubation	YAUCH_HEDGEHOG_SIGNALING_PARACRINE_DN	137	29	0.00148547	0.0337556	ZSWIM5:PSRC1:ACTN2:HEPACAM:A2M:CLEC2D:ASCL1:KBTBD6:PCDH9:ZIC5:NEB:B3GALT1:INSM1:NCAM2:GRIK1:CECR2:CADM2:ZIC1:PCDH10:NPY2R:SCRG1:THBS4:LRRTM2:GRIA1:NXPH1:KCND2:SMO:FAM131B:SNTG1	http://www.gsea-msigdb.org/gsea/msigdb/cards/YAUCH_HEDGEHOG_SIGNALING_PARACRINE_DN
Chemical_and_Genetic_pertubation	LI_WILMS_TUMOR_ANAPLASTIC_UP	16	7	0.00149252	0.0337556	KIF2C:CENPF:MKI67:RFC3:NUSAP1:CENPA:TTK	http://www.gsea-msigdb.org/gsea/msigdb/cards/LI_WILMS_TUMOR_ANAPLASTIC_UP
Chemical_and_Genetic_pertubation	GAVIN_FOXP3_TARGETS_CLUSTER_P3	113	25	0.00160785	0.0359854	SLC35D1:ENTPD1:PDE3B:PDE2A:ST8SIA1:FAM81A:NEO1:BAIAP3:IGFBP4:KAT7:TGIF1:PHLPP1:ARL5A:SFI1:C1QTNF6:SLC15A2:ITGB5:SORCS2:CC2D2A:PTPN13:SOX4:AKAP7:SP4:ACTR3B:MATN2	http://www.gsea-msigdb.org/gsea/msigdb/cards/GAVIN_FOXP3_TARGETS_CLUSTER_P3
Chemical_and_Genetic_pertubation	RICKMAN_TUMOR_DIFFERENTIATED_WELL_VS_MODERATELY_UP	95	22	0.00161291	0.0359854	FAM102B:USP21:PBX1:ZBTB18:KAT6B:C2CD5:METTL7A:UBL3:GATM:EZH1:KAT7:BCL11A:PASK:TMX4:PLCB1:ACSS1:ARHGEF26:ANKH:SSBP2:GLCCI1:SP4:ZNF704	http://www.gsea-msigdb.org/gsea/msigdb/cards/RICKMAN_TUMOR_DIFFERENTIATED_WELL_VS_MODERATELY_UP
Chemical_and_Genetic_pertubation	SMID_BREAST_CANCER_NORMAL_LIKE_UP	242	45	0.0016794	0.0372173	KCND3:TXNIP:CHRNB2:CELF2:ZEB1:ADD3:NRXN2:PDE2A:CRYAB:C1S:ACACB:TESC:KCTD12:BCL11B:EZH1:TCF4:MAST3:CYP1B1:CCDC88A:BCL11A:DOCK10:ITM2C:S100B:MGAT3:CHL1:FAM107A:PROS1:ZBTB20:SEL1L3:PDGFRA:ANK2:SNCAIP:PACRG:STAG3:RASA4:PTN:CSGALNACT1:LZTS1:SFRP1:MATN2:BAALC:TMOD1:PTGDS:CHRDL1:FHL1	http://www.gsea-msigdb.org/gsea/msigdb/cards/SMID_BREAST_CANCER_NORMAL_LIKE_UP
Chemical_and_Genetic_pertubation	DELYS_THYROID_CANCER_DN	170	34	0.00172001	0.0378632	RAP1GAP:ADD3:MPPED2:LMO2:DLG2:CRYAB:NCAM1:FXYD6:FEZ1:WASF3:ALDH6A1:NDRG4:FOXJ1:PRPSAP1:EPB41L3:SETBP1:MYCN:NEB:COL9A3:LDB2:SLC4A4:LIFR:EGR1:FAXDC2:GPER1:PTN:SFRP1:MATN2:ZFPM2:TLE1:PRKX:CHRDL1:GPC3:FHL1	http://www.gsea-msigdb.org/gsea/msigdb/cards/DELYS_THYROID_CANCER_DN
Chemical_and_Genetic_pertubation	KONDO_PROSTATE_CANCER_HCP_WITH_H3K27ME3	61	16	0.00173904	0.0380286	SAMD11:MARK1:SLC1A2:GRIA4:ST8SIA1:NFATC4:NRXN3:RASGRP1:CA12:ISLR2:XYLT1:TBX2:ERBB4:GSX2:KIAA1109:CDH6	http://www.gsea-msigdb.org/gsea/msigdb/cards/KONDO_PROSTATE_CANCER_HCP_WITH_H3K27ME3
Chemical_and_Genetic_pertubation	PASQUALUCCI_LYMPHOMA_BY_GC_STAGE_DN	126	27	0.00176217	0.0382808	E2F2:ZBTB18:CELF2:PDE3B:PDE2A:BCL7A:RASGRP1:RFX7:MEX3B:CORO7:SNN:SBK1:FCHO1:TRIB2:SPAST:BCL11A:AFF3:RBM43:ACSS1:CECR2:KLHL24:FRYL:CHD1:HIST1H2BJ:CDK19:EZH2:BRD3	http://www.gsea-msigdb.org/gsea/msigdb/cards/PASQUALUCCI_LYMPHOMA_BY_GC_STAGE_DN
Chemical_and_Genetic_pertubation	NAGASHIMA_NRG1_SIGNALING_DN	45	13	0.00179611	0.0385113	ZNF362:F3:NUMA1:PDS5B:DMXL2:ZNF514:PGAP1:MAFB:HMGCS1:APC:HIST1H2AD:ZNF292:FUT9	http://www.gsea-msigdb.org/gsea/msigdb/cards/NAGASHIMA_NRG1_SIGNALING_DN
Chemical_and_Genetic_pertubation	ODONNELL_METASTASIS_UP	45	13	0.00179611	0.0385113	PTCH2:NFIA:MYO7A:COL2A1:GABRB3:CORO2B:CACNB4:ERBB4:NNAT:SEZ6L:FAT1:CDH6:ADCY8	http://www.gsea-msigdb.org/gsea/msigdb/cards/ODONNELL_METASTASIS_UP
Chemical_and_Genetic_pertubation	MORI_IMMATURE_B_LYMPHOCYTE_DN	84	20	0.00180859	0.0385289	STMN1:HMGN2:CENPL:MKI67:E2F8:CDCA5:TMPO:NUSAP1:TOP2A:LIG1:CENPA:CDCA7:HJURP:SMC4:HMGB2:KIFC1:TTK:H2AFV:EZH2:SMC2	http://www.gsea-msigdb.org/gsea/msigdb/cards/MORI_IMMATURE_B_LYMPHOCYTE_DN
Chemical_and_Genetic_pertubation	LEIN_ASTROCYTE_MARKERS	30	10	0.00184087	0.0389651	BCAN:ATP1A2:GLUL:GPR37L1:HEPACAM:SOX8:AQP4:APOE:DBI:ITGB5	http://www.gsea-msigdb.org/gsea/msigdb/cards/LEIN_ASTROCYTE_MARKERS
Chemical_and_Genetic_pertubation	RICKMAN_TUMOR_DIFFERENTIATED_WELL_VS_POORLY_UP	210	40	0.00187336	0.0390713	POGZ:CREB3L4:MEX3A:USP21:PBX1:CENPF:ARHGAP19:PHC1:LRP6:TMPO:ACACB:BCL7A:FARP1:NEO1:SBK1:SPAG5:MYCN:DNMT3A:PKDCC:BCL11A:CCDC74A:TTLL4:ACSS1:NINL:DDX17:MGAT3:ACVR2B:ROBO1:IFT122:ARHGEF26:SMC4:LIFR:SEMA6A:SNCAIP:TNRC18:GLCCI1:SCARA3:ZNF704:LRRC14:MVB12B	http://www.gsea-msigdb.org/gsea/msigdb/cards/RICKMAN_TUMOR_DIFFERENTIATED_WELL_VS_POORLY_UP
Chemical_and_Genetic_pertubation	ABE_INNER_EAR	35	11	0.00189322	0.0390713	CA14:ATP1A2:PLEKHB1:LRP1:ISLR:CRYM:MT3:COL9A3:COL9A1:WNK2:USP11	http://www.gsea-msigdb.org/gsea/msigdb/cards/ABE_INNER_EAR
Chemical_and_Genetic_pertubation	TAKEDA_TARGETS_OF_NUP98_HOXA9_FUSION_6HR_DN	35	11	0.00189322	0.0390713	HIP1R:VASH1:GAS7:RARA:CACNA1G:SLC1A6:TRIB2:DYRK1A:SLC4A2:ZNF395:NINJ1	http://www.gsea-msigdb.org/gsea/msigdb/cards/TAKEDA_TARGETS_OF_NUP98_HOXA9_FUSION_6HR_DN
Chemical_and_Genetic_pertubation	ASGHARZADEH_NEUROBLASTOMA_POOR_SURVIVAL_DN	35	11	0.00189322	0.0390713	TMOD2:ZNF710:CACNA1G:ZNF91:SPTBN4:SCN3A:FOXP1:SOX4:CNR1:SDK1:H2AFV	http://www.gsea-msigdb.org/gsea/msigdb/cards/ASGHARZADEH_NEUROBLASTOMA_POOR_SURVIVAL_DN
Chemical_and_Genetic_pertubation	HERNANDEZ_MITOTIC_ARREST_BY_DOCETAXEL_1_UP	21	8	0.00200325	0.0410854	HIST2H2BE:EDNRB:TMEM98:BCHE:ELAVL2:DAPK1:GYG2:GPC3	http://www.gsea-msigdb.org/gsea/msigdb/cards/HERNANDEZ_MITOTIC_ARREST_BY_DOCETAXEL_1_UP
Chemical_and_Genetic_pertubation	MONTERO_THYROID_CANCER_POOR_SURVIVAL_DN	9	5	0.00203355	0.0414493	ORMDL3:PDK2:SDK2:LMBRD1:PTPRN2	http://www.gsea-msigdb.org/gsea/msigdb/cards/MONTERO_THYROID_CANCER_POOR_SURVIVAL_DN
Chemical_and_Genetic_pertubation	ISHIDA_E2F_TARGETS	51	14	0.0020789	0.0417916	STMN1:KIF2C:MKI67:E2F8:RFC3:NUSAP1:CDT1:TOP2A:LIG1:CDCA7:HMGB2:KIFC1:EZH2:SMC2	http://www.gsea-msigdb.org/gsea/msigdb/cards/ISHIDA_E2F_TARGETS
Chemical_and_Genetic_pertubation	NAKAYAMA_SOFT_TISSUE_TUMORS_PCA2_DN	51	14	0.0020789	0.0417916	SELENBP1:ATP1A2:GPD1:METTL7A:ACACB:ANGPTL4:SLC24A3:PCK1:TIMP4:GPX3:SFRP1:GYG2:CHRDL1:GPC3	http://www.gsea-msigdb.org/gsea/msigdb/cards/NAKAYAMA_SOFT_TISSUE_TUMORS_PCA2_DN
Chemical_and_Genetic_pertubation	HUANG_DASATINIB_RESISTANCE_DN	62	16	0.00208832	0.0417916	CREB3L4:SLC1A2:ACSS3:UBL3:CALM1:CA12:EMP2:METTL9:SBK1:GREB1:CERS6:ACSL3:PREX1:SPIN1:MEGF9:ARX	http://www.gsea-msigdb.org/gsea/msigdb/cards/HUANG_DASATINIB_RESISTANCE_DN
Chemical_and_Genetic_pertubation	COATES_MACROPHAGE_M1_VS_M2_UP	68	17	0.00222657	0.0442901	MARCKSL1:TXNIP:KCNJ10:CAPN5:PIANP:ENO2:FAM124A:HAUS2:GATM:CNRIP1:ACSS1:SFI1:NAT8L:LCORL:TUBB2B:FAM135A:RFX3	http://www.gsea-msigdb.org/gsea/msigdb/cards/COATES_MACROPHAGE_M1_VS_M2_UP
Chemical_and_Genetic_pertubation	WOTTON_RUNX_TARGETS_UP	17	7	0.00227711	0.045024	CDK18:NCAM1:ANGPTL4:CYP1B1:ST3GAL5:TIMP4:ITGB5	http://www.gsea-msigdb.org/gsea/msigdb/cards/WOTTON_RUNX_TARGETS_UP
Chemical_and_Genetic_pertubation	FRASOR_RESPONSE_TO_ESTRADIOL_UP	26	9	0.00230195	0.0452443	MPPED2:RASGRP1:CA12:TOP2A:IGFBP4:EPB41L3:GREB1:CYP1B1:PEG10	http://www.gsea-msigdb.org/gsea/msigdb/cards/FRASOR_RESPONSE_TO_ESTRADIOL_UP
Chemical_and_Genetic_pertubation	BREDEMEYER_RAG_SIGNALING_NOT_VIA_ATM_DN	41	12	0.00236016	0.0460663	CLEC2D:SCN8A:RFC3:CACNA1H:TMEM100:CENPA:ARVCF:KREMEN1:SLC15A2:LIFR:TECPR1:ABCA1	http://www.gsea-msigdb.org/gsea/msigdb/cards/BREDEMEYER_RAG_SIGNALING_NOT_VIA_ATM_DN
Chemical_and_Genetic_pertubation	NAKAMURA_CANCER_MICROENVIRONMENT_UP	13	6	0.00237167	0.0460663	SOX9:APOE:SEMA4C:LAMP5:ZBTB20:COL1A2	http://www.gsea-msigdb.org/gsea/msigdb/cards/NAKAMURA_CANCER_MICROENVIRONMENT_UP
Chemical_and_Genetic_pertubation	GRAHAM_CML_DIVIDING_VS_NORMAL_QUIESCENT_UP	154	31	0.00241577	0.0463798	STMN1:KIF2C:CDC7:ASPM:CENPF:KIF11:ARHGAP19:E2F8:RAD51AP1:ESPL1:NUDT4:RFC3:BUB1B:NUSAP1:SPAG5:TOP2A:BRCA1:KIF18B:CENPA:KIF15:PROS1:KIF20A:HIST1H1C:TTK:FBXO5:KLHL7:EZH2:PBK:CCNE2:SMC2:KIF4A	http://www.gsea-msigdb.org/gsea/msigdb/cards/GRAHAM_CML_DIVIDING_VS_NORMAL_QUIESCENT_UP
Chemical_and_Genetic_pertubation	FARMER_BREAST_CANCER_CLUSTER_2	31	10	0.00242995	0.0463798	ASPM:KIF11:BUB1B:NUSAP1:CENPA:KIF15:CENPE:KIF20A:ATAD2:KIF4A	http://www.gsea-msigdb.org/gsea/msigdb/cards/FARMER_BREAST_CANCER_CLUSTER_2
Chemical_and_Genetic_pertubation	DOANE_BREAST_CANCER_ESR1_DN	31	10	0.00242995	0.0463798	CRYAB:TTYH1:SOX11:BCL11A:TTLL4:COL9A3:ZIC1:SCRG1:SFRP1:PSAT1	http://www.gsea-msigdb.org/gsea/msigdb/cards/DOANE_BREAST_CANCER_ESR1_DN
Chemical_and_Genetic_pertubation	PANGAS_TUMOR_SUPPRESSION_BY_SMAD1_AND_SMAD5_UP	98	22	0.00245493	0.0465872	NAV1:CELF2:CRYAB:ENOX1:MCF2L:SIPA1L1:TYRO3:TMEM204:ZNF423:TCF4:RFTN1:LRIG1:SORCS2:APBB2:STOX2:EYA4:CDK14:LRRC4:KMT2C:MATN2:SPIN1:FGD1	http://www.gsea-msigdb.org/gsea/msigdb/cards/PANGAS_TUMOR_SUPPRESSION_BY_SMAD1_AND_SMAD5_UP
Chemical_and_Genetic_pertubation	CHEMNITZ_RESPONSE_TO_PROSTAGLANDIN_E2_UP	123	26	0.00259329	0.0489316	ASPM:CENPF:MKI67:FEZ1:BUB1B:NUSAP1:WDR76:SPAG5:TOP2A:PRR11:UHRF1:ST3GAL5:FAM171B:HJURP:NUP210:RFTN1:SMC4:CENPE:ANK2:KIF20A:ARAP3:AFAP1L1:PWWP2A:TTK:ATAD2:PTP4A3	http://www.gsea-msigdb.org/gsea/msigdb/cards/CHEMNITZ_RESPONSE_TO_PROSTAGLANDIN_E2_UP
GO_cc	GO_NEURON_PART	1302	262	2.96028e-19	2.96324e-16	PLEKHG5:CLSTN1:KIF1B:STMN1:ARID1A:OPRD1:GRIK3:RIMS3:DOCK7:SORT1:KCNA2:KCND3:CHRNB2:IGSF9:KCNJ10:ATP1A2:KLHL20:GLUL:CRB1:KIF21B:NAV1:ARL8A:CNTN2:SRGAP2:MARK1:DISC1:ACTN2:CACNB2:MYO3A:GAD2:NRP1:LRRTM3:DLG5:BMPR1A:SORCS3:ADD3:CTBP2:BRSK2:RIC3:SLC1A2:DGKZ:CHRM4:LRP4:DAGLA:ASRGL1:ROM1:NRXN2:CNIH2:NUMA1:PDE2A:FCHSD2:MAP6:MYO7A:DLG2:GRIA4:CRYAB:FXYD6:HEPACAM:FEZ1:ENO2:LRP6:GRIN2B:ADCY6:SMARCD1:SLC4A8:SC…	http://www.gsea-msigdb.org/gsea/msigdb/cards/GO_NEURON_PART
GO_cc	GO_SYNAPTIC_MEMBRANE	313	94	4.13284e-18	2.06849e-15	CLSTN1:OPRD1:GRIK3:RIMS3:KCNA2:KCND3:CHRNB2:CNTN2:SRGAP2:DISC1:ACTN2:GAD2:NRP1:LRRTM3:DLG5:SORCS3:SLC1A2:CHRM4:LRP4:DAGLA:CNIH2:PDE2A:DLG2:GRIA4:CRYAB:FXYD6:GRIN2B:FAIM2:GRASP:ZDHHC17:HIP1R:PCDH8:KCTD12:SIPA1L1:GABRB3:GABRA5:GRIN2A:CALB2:TRPV1:EFNB3:SRCIN1:CNTNAP1:CACNG5:PALM:SLC1A6:UNC13A:HOMER3:GRIK5:GRIN2D:PRR12:LRRC4B:CACNG7:CACNG8:LRRTM4:SEMA4C:ADAM23:ERBB4:PTPRA:GRIK1:KCNJ4:ATP2B2:SLC6A11:S…	http://www.gsea-msigdb.org/gsea/msigdb/cards/GO_SYNAPTIC_MEMBRANE
GO_cc	GO_PLASMA_MEMBRANE_REGION	844	181	4.43954e-16	1.48133e-13	MXRA8:CLSTN1:OPRD1:GRIK3:RIMS3:EFCAB7:KCNA2:KCND3:CHRNB2:KCNJ10:ATP1A2:PEX19:VANGL2:NOS1AP:ASPM:CRB1:GPR37L1:CNTN2:SRGAP2:DISC1:ACTN2:GAD2:NRP1:LRRTM3:DLG5:BMPR1A:SORCS3:ADD3:SLC1A2:CHRM4:LRP4:DAGLA:ROM1:CNIH2:ANO1:PDE2A:MYO7A:DLG2:GRIA4:CRYAB:FXYD6:C1QTNF5:PIANP:LRP6:GRIN2B:C2CD5:FAIM2:GRASP:ERBB3:LRP1:ZDHHC17:APPL2:TESC:CIT:HIP1R:TRPC4:PCDH8:KCTD12:AKAP6:SYNE2:SIPA1L1:ITPK1:GABRB3:GABRA5:SPRED1…	http://www.gsea-msigdb.org/gsea/msigdb/cards/GO_PLASMA_MEMBRANE_REGION
GO_cc	GO_POSTSYNAPTIC_MEMBRANE	232	70	6.60667e-14	1.65332e-11	CLSTN1:OPRD1:GRIK3:KCND3:CHRNB2:CNTN2:SRGAP2:DISC1:ACTN2:NRP1:LRRTM3:DLG5:SORCS3:CHRM4:DAGLA:CNIH2:DLG2:GRIA4:FXYD6:GRIN2B:FAIM2:GRASP:PCDH8:KCTD12:SIPA1L1:GABRB3:GABRA5:GRIN2A:TRPV1:EFNB3:SRCIN1:CACNG5:HOMER3:GRIK5:GRIN2D:PRR12:LRRC4B:CACNG7:CACNG8:LRRTM4:SEMA4C:ERBB4:GRIK1:KCNJ4:ATP2B2:SLC6A11:SLC6A1:CTNNB1:CSPG5:ANK2:GRIA2:CDH10:LRRTM2:PCDHB13:CAMK2A:GRIA1:CPEB4:GABBR1:HIP1:KCND2:LRRC4:LZTS1:A…	http://www.gsea-msigdb.org/gsea/msigdb/cards/GO_POSTSYNAPTIC_MEMBRANE
GO_cc	GO_NEURON_PROJECTION	981	194	1.7249e-13	3.16718e-11	CLSTN1:KIF1B:STMN1:OPRD1:GRIK3:DOCK7:SORT1:KCNA2:KCND3:CHRNB2:IGSF9:ATP1A2:KLHL20:GLUL:KIF21B:NAV1:ARL8A:CNTN2:SRGAP2:MARK1:ACTN2:MYO3A:GAD2:NRP1:BMPR1A:BRSK2:RIC3:SLC1A2:CHRM4:LRP4:DAGLA:ROM1:CNIH2:NUMA1:FCHSD2:MAP6:MYO7A:DLG2:GRIA4:CRYAB:HEPACAM:FEZ1:GRIN2B:ADCY6:SLC4A8:SCN8A:ZNF385A:LRP1:HIP1R:PCDH8:PCDH9:FARP1:JPH4:NIN:TRIM9:SIPA1L1:CALM1:BCL11B:CKB:GABRB3:GABRA5:TMOD2:BBS4:ABAT:GRIN2A:MT3:CX…	http://www.gsea-msigdb.org/gsea/msigdb/cards/GO_NEURON_PROJECTION
GO_cc	GO_SYNAPSE	923	185	1.89841e-13	3.16718e-11	PLEKHG5:CLSTN1:MTHFR:OPRD1:GRIK3:RIMS3:KCNA2:KCND3:CHRNB2:BCAN:IGSF9:KCNJ10:ATP1A2:NOS1AP:GLUL:CNTN2:SRGAP2:ENAH:DISC1:ACTN2:CACNB2:GAD2:NRP1:LRRTM3:DLG5:SORCS3:ADD3:CTBP2:SLC1A2:DGKZ:CHRM4:LRP4:DAGLA:RTN3:NRXN2:CNIH2:PDE2A:FCHSD2:MYO7A:DLG2:GRIA4:CRYAB:FXYD6:LRP6:GRIN2B:FAIM2:GRASP:ZDHHC17:HIP1R:WASF3:PCDH8:KCTD12:FARP1:TRIM9:SIPA1L1:CALM1:GABRB3:GABRA5:DMXL2:ACAN:BAIAP3:GRIN2A:NETO2:MT3:CALB2:T…	http://www.gsea-msigdb.org/gsea/msigdb/cards/GO_SYNAPSE
GO_cc	GO_CELL_PROJECTION_PART	1083	206	1.48083e-12	2.11758e-10	MXRA8:CLSTN1:KIF1B:OPRD1:GRIK3:DNALI1:SPATA6:DOCK7:EFCAB7:SORT1:KCNA2:KCND3:IGSF9:ATP1A2:PEX19:KLHL20:GLUL:KIF21B:NAV1:GPR37L1:ARL8A:CNTN2:SRGAP2:CENPF:MARK1:DISC1:ACTN2:CEP170:ENKUR:MYO3A:NRP1:DLG5:BMPR1A:SUFU:BRSK2:SLC1A2:CHRM4:LRP4:DAGLA:ROM1:CNIH2:NUMA1:FCHSD2:MAP6:MYO7A:DLG2:DYNC2H1:GRIA4:CRYAB:DDX6:C2CD5:SCN8A:ZNF385A:LRP1:APPL2:IFT81:TESC:HIP1R:PCDH8:PCDH9:FARP1:JPH4:NIN:TRIM9:SYNE2:SIPA1L…	http://www.gsea-msigdb.org/gsea/msigdb/cards/GO_CELL_PROJECTION_PART
GO_cc	GO_DNA_PACKAGING_COMPLEX	53	27	4.49185e-12	5.62043e-10	HIST2H2BF:HIST2H3D:HIST2H4A:HIST2H2AA3:HIST2H2AA4:HIST2H2BE:HIST2H2AC:KAT6B:CENPA:SMC4:HIST1H2AB:HIST1H2BB:HIST1H1C:HIST1H2BC:HIST1H1E:HIST1H2AD:HIST1H2BH:HIST1H2BJ:HIST1H2AH:HIST1H2BL:HIST1H2AI:HIST1H3H:HIST1H2BM:HIST1H2BN:HIST1H1B:HIST1H2BO:H2AFV:SMC2	http://www.gsea-msigdb.org/gsea/msigdb/cards/GO_DNA_PACKAGING_COMPLEX
GO_cc	GO_SYNAPSE_PART	728	150	5.356e-12	5.95706e-10	PLEKHG5:CLSTN1:OPRD1:GRIK3:RIMS3:KCNA2:KCND3:CHRNB2:KCNJ10:ATP1A2:GLUL:CNTN2:SRGAP2:DISC1:ACTN2:CACNB2:GAD2:NRP1:LRRTM3:DLG5:SORCS3:ADD3:CTBP2:SLC1A2:DGKZ:CHRM4:LRP4:DAGLA:NRXN2:CNIH2:PDE2A:DLG2:GRIA4:CRYAB:FXYD6:GRIN2B:FAIM2:GRASP:ZDHHC17:HIP1R:WASF3:PCDH8:KCTD12:FARP1:TRIM9:SIPA1L1:CALM1:GABRB3:GABRA5:DMXL2:BAIAP3:GRIN2A:NETO2:MT3:CALB2:TRPV1:EFNB3:SRCIN1:PPP1R1B:CNTNAP1:C1QL1:CACNG5:EPB41L3:PA…	http://www.gsea-msigdb.org/gsea/msigdb/cards/GO_SYNAPSE_PART
GO_cc	GO_INTRINSIC_COMPONENT_OF_PLASMA_MEMBRANE	970	183	6.55056e-11	6.55711e-09	CLSTN1:OPRD1:GRIK3:LRRC8B:F3:GPR88:KCNA2:KCND3:CHRNB2:KCNJ10:ATP1A2:NOS1AP:XPR1:CNTN2:GPR137B:CACNB2:NRP1:SLC16A9:LRRTM3:SAMD8:BMPR1A:ENTPD1:KCNIP2:SORCS3:SLC1A2:CD82:TSPAN18:CHRM4:DAGLA:ROM1:TM7SF2:CNIH2:LRRC32:DLG2:GRIA4:FXYD6:SCN4B:SORL1:CLEC2D:GRIN2B:TSPAN11:SLC2A13:ADCY6:SLC4A8:SCN8A:ACVR1B:ERBB3:LRP1:PLXNC1:TRPC4:PCDH8:PCDH20:PCDH9:EDNRB:RASA3:SLC22A17:NRXN3:KCNK10:GABRB3:GABRA5:TYRO3:DUOX1…	http://www.gsea-msigdb.org/gsea/msigdb/cards/GO_INTRINSIC_COMPONENT_OF_PLASMA_MEMBRANE
GO_cc	GO_GABA_ERGIC_SYNAPSE	51	25	8.27729e-11	7.53234e-09	CLSTN1:KCND3:CTBP2:GABRB3:GABRA5:ACAN:ERBB4:PLCB1:SLC32A1:ATP2B2:SLC6A11:SLC6A1:CSPG5:BSN:CDH10:EFNA5:LRRTM2:GABBR1:MDGA1:CNR1:KCND2:ADRA1A:ARHGEF9:NLGN3:SLITRK2:TMEM257	http://www.gsea-msigdb.org/gsea/msigdb/cards/GO_GABA_ERGIC_SYNAPSE
GO_cc	GO_POSTSYNAPSE	489	108	9.39837e-11	7.83981e-09	CLSTN1:OPRD1:GRIK3:KCND3:CHRNB2:ATP1A2:CNTN2:SRGAP2:DISC1:ACTN2:NRP1:LRRTM3:DLG5:SORCS3:ADD3:DGKZ:CHRM4:LRP4:DAGLA:CNIH2:DLG2:GRIA4:CRYAB:FXYD6:GRIN2B:FAIM2:GRASP:HIP1R:WASF3:PCDH8:KCTD12:FARP1:SIPA1L1:GABRB3:GABRA5:GRIN2A:NETO2:MT3:TRPV1:EFNB3:SRCIN1:PPP1R1B:CACNG5:EPB41L3:PALM:APC2:CRTC1:HOMER3:GRIK5:GRIN2D:PRR12:CPT1C:LRRC4B:CACNG7:CACNG8:BCL11A:LRRTM4:SEMA4C:MAP2:ERBB4:DOCK10:KIF1A:PLCB1:SRC:…	http://www.gsea-msigdb.org/gsea/msigdb/cards/GO_POSTSYNAPSE
GO_cc	GO_CATION_CHANNEL_COMPLEX	146	46	2.72156e-10	2.0956e-08	GRIK3:CACHD1:KCNA2:KCND3:NOS1AP:CACNA1E:CNTN2:CACNB2:KCNIP2:CNIH2:DLG2:GRIA4:SCN4B:GRIN2B:SCN8A:TRPC4:AKAP6:CALM1:RYR3:CACNA1H:GRIN2A:SCNN1B:CNTNAP1:CACNA1G:CACNG5:CATSPERD:GRIK5:GRIN2D:CPT1C:CACNG7:CACNG8:KCNF1:CACNB4:SCN3A:SCN1A:SESTD1:KCNQ2:GRIK1:KCNJ4:GRIA2:GRIA1:KCND2:CNTNAP2:PTK2B:KCNQ3:GRIA3	http://www.gsea-msigdb.org/gsea/msigdb/cards/GO_CATION_CHANNEL_COMPLEX
GO_cc	GO_INTRINSIC_COMPONENT_OF_SYNAPTIC_MEMBRANE	111	38	6.85021e-10	4.8979e-08	CLSTN1:OPRD1:KCNA2:KCND3:CHRNB2:CNTN2:NRP1:LRRTM3:SORCS3:SLC1A2:DAGLA:CNIH2:FXYD6:PCDH8:GABRA5:GRIN2A:EFNB3:CACNG5:SLC1A6:GRIK5:LRRC4B:CACNG7:ADAM23:ERBB4:PTPRA:SLC6A11:SLC6A1:CSPG5:GPM6A:CDH10:LRRTM2:GRIA1:CNR1:KCND2:LRRC4:ADRA1A:ADCY8:NLGN3	http://www.gsea-msigdb.org/gsea/msigdb/cards/GO_INTRINSIC_COMPONENT_OF_SYNAPTIC_MEMBRANE
GO_cc	GO_PRESYNAPTIC_MEMBRANE	117	39	9.96517e-10	6.65009e-08	OPRD1:GRIK3:RIMS3:KCNA2:CHRNB2:GAD2:SLC1A2:PDE2A:FXYD6:ZDHHC17:PCDH8:KCTD12:GABRA5:GRIN2A:EFNB3:CNTNAP1:SLC1A6:UNC13A:GRIK5:LRRC4B:ADAM23:ERBB4:GRIK1:SLC6A11:SLC6A1:CTNNB1:GPM6A:CDH10:SNCAIP:GABBR1:CNR1:GPER1:HIP1:GRM8:ADRA1A:ADCY8:DENND1A:CASK:SYP	http://www.gsea-msigdb.org/gsea/msigdb/cards/GO_PRESYNAPTIC_MEMBRANE
GO_cc	GO_INTRINSIC_COMPONENT_OF_POSTSYNAPTIC_MEMBRANE	80	30	3.68448e-09	2.3051e-07	CLSTN1:OPRD1:KCND3:CHRNB2:CNTN2:NRP1:LRRTM3:SORCS3:DAGLA:CNIH2:FXYD6:PCDH8:GABRA5:GRIN2A:EFNB3:CACNG5:GRIK5:LRRC4B:CACNG7:ERBB4:SLC6A11:SLC6A1:CSPG5:CDH10:LRRTM2:GRIA1:KCND2:LRRC4:ADRA1A:NLGN3	http://www.gsea-msigdb.org/gsea/msigdb/cards/GO_INTRINSIC_COMPONENT_OF_POSTSYNAPTIC_MEMBRANE
GO_cc	GO_POSTSYNAPTIC_SPECIALIZATION_MEMBRANE	72	28	4.70136e-09	2.76827e-07	CLSTN1:OPRD1:KCND3:CHRNB2:ACTN2:LRRTM3:SORCS3:CNIH2:DLG2:GRIN2B:GABRA5:GRIN2A:EFNB3:CACNG5:GRIK5:GRIN2D:LRRC4B:CACNG7:CACNG8:ERBB4:ATP2B2:CDH10:LRRTM2:GRIA1:KCND2:LRRC4:ARC:CNKSR2	http://www.gsea-msigdb.org/gsea/msigdb/cards/GO_POSTSYNAPTIC_SPECIALIZATION_MEMBRANE
GO_cc	GO_TRANSPORTER_COMPLEX	213	56	6.5497e-09	3.64236e-07	GRIK3:CACHD1:LRRC8B:KCNA2:KCND3:CHRNB2:ATP1A2:NOS1AP:CACNA1E:CNTN2:CACNB2:KCNIP2:CNIH2:ANO1:DLG2:GRIA4:SCN4B:GRIN2B:SCN8A:BEST3:TRPC4:AKAP6:CALM1:GABRB3:GABRA5:RYR3:CACNA1H:GRIN2A:SCNN1B:ATP1B2:CNTNAP1:CACNA1G:CACNG5:CATSPERD:GRIK5:GRIN2D:CPT1C:CACNG7:CACNG8:TTYH1:KCNF1:CNGA3:CACNB4:SCN3A:SCN1A:SESTD1:KCNQ2:GRIK1:KCNJ4:GRIA2:GRIA1:KCND2:CNTNAP2:PTK2B:KCNQ3:GRIA3	http://www.gsea-msigdb.org/gsea/msigdb/cards/GO_TRANSPORTER_COMPLEX
GO_cc	GO_AXON	479	100	1.13206e-08	5.96415e-07	KIF1B:OPRD1:GRIK3:DOCK7:KCNA2:IGSF9:KLHL20:GLUL:KIF21B:NAV1:ARL8A:CNTN2:GAD2:NRP1:BRSK2:SLC1A2:DAGLA:MAP6:DLG2:CRYAB:HEPACAM:FEZ1:SCN8A:LRP1:PCDH9:NIN:CALM1:TMOD2:MT3:LLGL1:SRCIN1:CNTNAP1:C1QL1:TIMP2:EPB41L3:PALM:ATCAY:INSR:UNC13A:SPTBN4:GRIK5:CPT1C:MYH14:LRRC4B:CACNG7:SPAST:CNGA3:KIF5C:SCN3A:SCN1A:GAD1:MAP2:KIF1A:LAMP5:SLC32A1:PREX1:ADNP:KCNQ2:STMN3:NCAM2:DYRK1A:DSCAM:RTN4R:SLC6A1:TRAK1:BSN:ROBO…	http://www.gsea-msigdb.org/gsea/msigdb/cards/GO_AXON
GO_cc	GO_SOMATODENDRITIC_COMPARTMENT	628	123	1.26034e-08	6.30798e-07	CLSTN1:KIF1B:OPRD1:GRIK3:SORT1:KCNA2:KCND3:IGSF9:ATP1A2:KLHL20:GLUL:KIF21B:CNTN2:SRGAP2:MARK1:ACTN2:NRP1:BMPR1A:RIC3:CHRM4:LRP4:CNIH2:NUMA1:MAP6:GRIA4:CRYAB:ENO2:LRP6:SLC4A8:ZNF385A:LRP1:ASCL1:CIT:HIP1R:PCDH8:FARP1:JPH4:NIN:TRIM9:SIPA1L1:CKB:GABRA5:MT3:CX3CL1:CALB2:ATXN1L:TRPV1:SRCIN1:PPP1R1B:CASC3:RARA:TMEM100:TIMP2:ATCAY:INSR:CRTC1:HOMER3:SPTBN4:GRIK5:APOE:CPT1C:CACNG7:DPYSL5:CNGA3:KIF5C:SCN1A:…	http://www.gsea-msigdb.org/gsea/msigdb/cards/GO_SOMATODENDRITIC_COMPARTMENT
GO_cc	GO_POSTSYNAPTIC_DENSITY_MEMBRANE	55	23	2.19947e-08	1.04841e-06	CLSTN1:OPRD1:ACTN2:LRRTM3:SORCS3:CNIH2:DLG2:GRIN2B:GRIN2A:EFNB3:CACNG5:GRIK5:GRIN2D:LRRC4B:CACNG7:CACNG8:ERBB4:ATP2B2:LRRTM2:GRIA1:LRRC4:ARC:CNKSR2	http://www.gsea-msigdb.org/gsea/msigdb/cards/GO_POSTSYNAPTIC_DENSITY_MEMBRANE
GO_cc	GO_NEURON_TO_NEURON_SYNAPSE	287	67	4.02041e-08	1.82929e-06	CLSTN1:OPRD1:SRGAP2:DISC1:ACTN2:LRRTM3:DLG5:SORCS3:ADD3:DGKZ:LRP4:CNIH2:DLG2:CRYAB:GRIN2B:GRASP:HIP1R:SIPA1L1:GRIN2A:NETO2:MT3:EFNB3:SRCIN1:CACNG5:EPB41L3:PALM:CRTC1:HOMER3:GRIK5:GRIN2D:PRR12:LRRC4B:CACNG7:CACNG8:BCL11A:SEMA4C:MAP2:ERBB4:SRC:ATP2B2:SYN2:CTNNB1:BSN:IGSF11:TNIK:ADD1:GRIA2:LRRTM2:CAMK2A:GRIA1:CPEB4:SYNGAP1:AKAP7:PRKAR1B:GPER1:PPP1R9A:KCND2:LRRC4:LZTS1:PTK2B:BAALC:ADCY8:ARC:TSC1:CNKS…	http://www.gsea-msigdb.org/gsea/msigdb/cards/GO_NEURON_TO_NEURON_SYNAPSE
GO_cc	GO_GLUTAMATERGIC_SYNAPSE	282	65	1.06395e-07	4.54493e-06	CLSTN1:GRIK3:BCAN:NOS1AP:ACTN2:NRP1:LRRTM3:SORCS3:CTBP2:SLC1A2:DGKZ:CNIH2:DLG2:FXYD6:GRASP:WASF3:PCDH8:ACAN:GRIN2A:EFNB3:PPP1R1B:CACNG5:NPTX1:SLC1A6:UNC13A:CRTC1:HOMER3:GRIK5:APOE:CPT1C:LRRC4B:CACNG7:ADAM23:ERBB4:PLCB1:SRC:RTN4R:ATP2B2:SYN2:CSPG5:BSN:CAMKV:PFN2:TNIK:MAPK10:GPM6A:CDH10:LRRTM2:PSD2:GRIA1:SYNGAP1:CNR1:PRKAR1B:HIP1:PPP1R9A:KCND2:LRRC4:ADRA1A:PTK2B:ADCY8:ARC:CNKSR2:OPHN1:NLGN3:SLITRK2…	http://www.gsea-msigdb.org/gsea/msigdb/cards/GO_GLUTAMATERGIC_SYNAPSE
GO_cc	GO_CELL_JUNCTION	973	170	1.08969e-07	4.54493e-06	MXRA8:PLEKHG5:CLSTN1:KAZN:ASAP3:GRIK3:RIMS3:NFIA:DOCK7:KCNA2:MAGI3:CHRNB2:IGSF9:ATP1A2:VANGL2:CRB1:SRGAP2:ENAH:DISC1:ACTN2:ARHGAP21:GAD2:NRP1:LRRTM3:SYNPO2L:DLG5:ADD3:CTBP2:CHRM4:CNIH2:CAPN5:DLG2:GRIA4:SCN4B:DDX6:C1QTNF5:HEPACAM:PIANP:ATN1:GRIN2B:FAIM2:GRASP:LRP1:ZDHHC17:TRPC4:PCDH8:PCDH9:KCTD12:FARP1:AKAP6:TRIM9:SYNE2:SIPA1L1:GABRB3:GABRA5:DMXL2:FES:TMEM204:CCNF:GRIN2A:CALB2:TRPV1:CNTNAP1:MRC2:C…	http://www.gsea-msigdb.org/gsea/msigdb/cards/GO_CELL_JUNCTION
GO_cc	GO_NEUROTRANSMITTER_RECEPTOR_COMPLEX	36	17	1.79596e-07	7.19101e-06	GRIK3:CNIH2:DLG2:GRIA4:GRIN2B:GRIN2A:CACNG5:GRIK5:GRIN2D:CPT1C:CACNG7:CACNG8:GRIK1:GRIA2:GRIA1:PTK2B:GRIA3	http://www.gsea-msigdb.org/gsea/msigdb/cards/GO_NEUROTRANSMITTER_RECEPTOR_COMPLEX
GO_cc	GO_PLASMA_MEMBRANE_PROTEIN_COMPLEX	350	75	2.71461e-07	1.04513e-05	KHDRBS1:GRIK3:EFCAB7:CACHD1:KCNA2:KCND3:CHRNB2:ATP1A2:NOS1AP:CACNA1E:CNTN2:CACNB2:FZD8:BMPR1A:KCNIP2:AP2A2:CNIH2:DLG2:GRIA4:SCN4B:LRP6:GRIN2B:SCN8A:ACVR1B:LRP1:HIP1R:HMGB1:GNG2:DUOX1:NEO1:CACNA1H:GRIN2A:ATP1B2:CNTNAP1:CACNA1G:CACNG5:APC2:GNG7:CATSPERD:INSR:FCHO1:GRIK5:GRIN2D:CPT1C:CACNG7:CACNG8:KCNF1:CACNB4:SCN3A:SCN1A:ITGA6:CDH4:KCNQ2:GRIK1:GNAZ:KCNJ4:ACVR2B:CTNNB1:ITGB5:GRIA2:CDH10:CDH6:APC:GRI…	http://www.gsea-msigdb.org/gsea/msigdb/cards/GO_PLASMA_MEMBRANE_PROTEIN_COMPLEX
GO_cc	GO_AXON_PART	313	67	1.22078e-06	4.52592e-05	KIF1B:OPRD1:GRIK3:DOCK7:KCNA2:GLUL:KIF21B:NAV1:ARL8A:CNTN2:NRP1:BRSK2:SLC1A2:DAGLA:DLG2:SCN8A:LRP1:PCDH9:NIN:CALM1:TMOD2:CNTNAP1:TIMP2:EPB41L3:UNC13A:SPTBN4:GRIK5:MYH14:SPAST:CNGA3:KIF5C:SCN1A:GAD1:MAP2:KIF1A:LAMP5:SLC32A1:PREX1:KCNQ2:STMN3:DSCAM:RTN4R:TRAK1:ROBO2:BOC:APBB2:RUFY3:ANK2:GPM6A:GRIA1:CPEB4:CNR1:GPER1:FSCN1:PPP1R9A:LMTK2:CNTNAP2:PTPRN2:SLC18A1:STMN4:PTK2B:KCNQ3:TSC1:CCDC120:SYP:OPHN1:…	http://www.gsea-msigdb.org/gsea/msigdb/cards/GO_AXON_PART
GO_cc	GO_PRESYNAPSE	368	75	2.06888e-06	7.39626e-05	PLEKHG5:OPRD1:GRIK3:RIMS3:KCNA2:CHRNB2:KCNJ10:GLUL:CACNB2:GAD2:CTBP2:SLC1A2:NRXN2:PDE2A:FXYD6:ZDHHC17:PCDH8:KCTD12:TRIM9:CALM1:GABRA5:DMXL2:BAIAP3:GRIN2A:MT3:CALB2:EFNB3:CNTNAP1:C1QL1:RAB11B:SLC1A6:UNC13A:GRIK5:LRRC4B:SEMA4C:GAD1:ADAM23:ERBB4:KIF1A:LAMP5:SLC32A1:GRIK1:RTN4R:ATP2B2:SLC6A11:SLC6A1:SYN2:CTNNB1:BSN:SYNPR:PFN2:TNIK:KIAA1109:GPM6A:CDH10:MCTP1:SNCAIP:GRIA1:SCGN:GABBR1:CNR1:GPER1:HIP1:GR…	http://www.gsea-msigdb.org/gsea/msigdb/cards/GO_PRESYNAPSE
GO_cc	GO_CHROMATIN	428	84	2.53097e-06	8.73622e-05	HMGN2:ARID1A:HIST2H2BF:HIST2H3D:HIST2H4A:HIST2H2AA3:HIST2H2AA4:HIST2H2BE:HIST2H2AC:POGZ:USF1:CENPF:JMJD1C:KAT6B:LDB1:SMC3:CDCA5:RSF1:DDX6:CCND2:RAD51AP1:SMARCD1:CALCOCO1:ZNF385A:SMARCC2:HMGA2:TMPO:HMGB1:PDS5B:WDR76:TCF12:SIN3A:CREBBP:SALL1:RARA:KAT7:BPTF:WBP2:CBX2:TCF4:UHRF1:MYCN:DNMT3A:CENPA:KDM3A:SAP130:ZEB2:TTC21B:SCRT2:CENPB:PLCB1:ASXL1:SS18L1:CECR2:HMGXB4:CTNNB1:HMGB2:NIPBL:BRD8:HIST1H2AB:HI…	http://www.gsea-msigdb.org/gsea/msigdb/cards/GO_CHROMATIN
GO_cc	GO_INTRINSIC_COMPONENT_OF_POSTSYNAPTIC_SPECIALIZATION_MEMBRANE	51	19	3.01114e-06	0.000100472	CLSTN1:OPRD1:KCND3:CHRNB2:LRRTM3:SORCS3:CNIH2:GABRA5:GRIN2A:EFNB3:GRIK5:LRRC4B:CACNG7:ERBB4:CDH10:LRRTM2:GRIA1:KCND2:LRRC4	http://www.gsea-msigdb.org/gsea/msigdb/cards/GO_INTRINSIC_COMPONENT_OF_POSTSYNAPTIC_SPECIALIZATION_MEMBRANE
GO_cc	GO_DENDRITIC_TREE	471	89	6.42077e-06	0.000207329	CLSTN1:KIF1B:OPRD1:GRIK3:SORT1:KCNA2:KCND3:IGSF9:ATP1A2:KLHL20:KIF21B:SRGAP2:MARK1:ACTN2:BMPR1A:CHRM4:LRP4:CNIH2:NUMA1:MAP6:GRIA4:CRYAB:ZNF385A:LRP1:HIP1R:PCDH8:FARP1:JPH4:NIN:TRIM9:SIPA1L1:CKB:MT3:CALB2:ATXN1L:SRCIN1:PPP1R1B:CASC3:RARA:ATCAY:CRTC1:HOMER3:GRIK5:APOE:CPT1C:DPYSL5:CNGA3:KIF5C:MAP2:DOCK10:DNER:KIF1A:SLC32A1:PREX1:ADNP:DYRK1A:DSCAM:RTN4R:GNAZ:CHL1:TRAK1:BSN:RGS12:RUFY3:GRIA2:GPM6A:PS…	http://www.gsea-msigdb.org/gsea/msigdb/cards/GO_DENDRITIC_TREE
GO_cc	GO_PLASMA_MEMBRANE_RAFT	79	23	3.29571e-05	0.00103094	CHRNB2:ATP1A2:NOS1AP:BMPR1A:ADD3:LRP4:LRP6:TRPC4:AKAP6:SPRED1:EMP2:INSR:SRC:PTGIS:CTNNB1:ADD1:EFNA5:ADCYAP1R1:KCND2:SMO:ADRA1A:HAS2:ADCY8	http://www.gsea-msigdb.org/gsea/msigdb/cards/GO_PLASMA_MEMBRANE_RAFT
GO_cc	GO_KINESIN_COMPLEX	45	16	3.55772e-05	0.00107917	KIF1B:KIF2C:KIF14:KIF21B:KIF11:KIF21A:KIF18B:KIF5C:KIF1A:KIF15:CENPE:KIF20A:KIFC1:KIF24:KIF27:KIF4A	http://www.gsea-msigdb.org/gsea/msigdb/cards/GO_KINESIN_COMPLEX
GO_cc	GO_MAIN_AXON	55	18	4.24538e-05	0.00124989	KCNA2:NAV1:CNTN2:SLC1A2:DAGLA:DLG2:SCN8A:CNTNAP1:EPB41L3:SPTBN4:CNGA3:SCN1A:MAP2:KCNQ2:ROBO2:ANK2:CNTNAP2:KCNQ3	http://www.gsea-msigdb.org/gsea/msigdb/cards/GO_MAIN_AXON
GO_cc	GO_CELL_BODY	427	79	4.53957e-05	0.00129832	GRIK3:SORT1:KCNA2:KCND3:GLUL:CNTN2:NRP1:BMPR1A:RIC3:LRP4:NUMA1:GRIA4:CRYAB:ENO2:LRP6:SLC4A8:ZNF385A:LRP1:ASCL1:CIT:HIP1R:CKB:GABRA5:CX3CL1:TRPV1:SRCIN1:PPP1R1B:TMEM100:RNF157:TIMP2:INSR:CRTC1:SPTBN4:GRIK5:APOE:CACNG7:DPYSL5:CNGA3:KIF5C:SCN1A:MAP2:DNER:KIF1A:ADNP:EEF1A2:DSCAM:PDE9A:S100B:RTN4R:GNAZ:SEZ6L:KREMEN1:KLHL24:RUFY3:WDFY3:MAPK10:PTPN13:GPM6A:SRD5A1:SLC1A3:SNCAIP:PSD2:GRIA1:CPNE5:TTBK1:PAC…	http://www.gsea-msigdb.org/gsea/msigdb/cards/GO_CELL_BODY
GO_cc	GO_AXON_INITIAL_SEGMENT	17	9	4.88871e-05	0.00133366	NAV1:SCN8A:SPTBN4:CNGA3:SCN1A:MAP2:KCNQ2:ANK2:KCNQ3	http://www.gsea-msigdb.org/gsea/msigdb/cards/GO_AXON_INITIAL_SEGMENT
GO_cc	GO_INTRINSIC_COMPONENT_OF_POSTSYNAPTIC_DENSITY_MEMBRANE	37	14	4.92961e-05	0.00133366	CLSTN1:OPRD1:LRRTM3:SORCS3:CNIH2:GRIN2A:EFNB3:GRIK5:LRRC4B:CACNG7:ERBB4:LRRTM2:GRIA1:LRRC4	http://www.gsea-msigdb.org/gsea/msigdb/cards/GO_INTRINSIC_COMPONENT_OF_POSTSYNAPTIC_DENSITY_MEMBRANE
GO_cc	GO_MICROTUBULE	335	64	9.03463e-05	0.00233366	KIF1B:STMN1:TEKT2:KIF2C:WDR47:PSRC1:ASPM:KIF14:KIF21B:NAV1:DISC1:CEP170:REEP3:KIF11:NUMA1:MAP6:DYNC2H1:FEZ1:KIF21A:GAS2L3:KNTC1:KATNAL1:NIN:CALM1:NUSAP1:HAUS2:MT3:SPAG5:KIF18B:SKA2:APPBP2:APC2:SPAST:DNAH6:NCKAP5:KIF5C:FIGN:DNAH7:MAP2:TTLL4:KIF1A:NINL:DNAL4:TTLL1:CLASP2:KIF15:CENPE:DCLK2:APC:KIF20A:TUBB2B:KIFC1:RADIL:DNAH11:RP1L1:MTUS1:DPYSL2:STAU2:KIF24:KIF27:MID1IP1:KIF4A:BEX4:DCX	http://www.gsea-msigdb.org/gsea/msigdb/cards/GO_MICROTUBULE
GO_cc	GO_RECEPTOR_COMPLEX	238	49	9.09629e-05	0.00233366	GRIK3:CHRNB2:GPR37L1:NRP1:BMPR1A:TM7SF2:CNIH2:DLG2:GRIA4:GRIN2B:ACVR1B:ERBB3:LRP1:PLXNC1:GABRB3:GABRA5:TYRO3:GRIN2A:CACNG5:INSR:NOTCH3:GRIK5:GRIN2D:CPT1C:CACNG7:CACNG8:ITGA6:ERBB4:PTPRA:GRIK1:ACVR2B:PLXNB1:ITGB5:PDGFRA:MTTP:GRIA2:LIFR:GRIA1:GABBR1:AC005013.1:TRIL:ADCYAP1R1:LMTK2:GPR37:PTPRN2:PTK2B:CNTFR:IL11RA:NOTCH1:GRIA3	http://www.gsea-msigdb.org/gsea/msigdb/cards/GO_RECEPTOR_COMPLEX
GO_cc	GO_INTRINSIC_COMPONENT_OF_PRESYNAPTIC_MEMBRANE	58	18	9.3253e-05	0.00233366	OPRD1:KCNA2:CHRNB2:SLC1A2:FXYD6:GABRA5:EFNB3:SLC1A6:GRIK5:ADAM23:ERBB4:SLC6A11:SLC6A1:GPM6A:CDH10:CNR1:ADRA1A:ADCY8	http://www.gsea-msigdb.org/gsea/msigdb/cards/GO_INTRINSIC_COMPONENT_OF_PRESYNAPTIC_MEMBRANE
GO_cc	GO_NUCLEAR_CHROMATIN	278	55	0.000107425	0.00262275	ARID1A:HIST2H4A:HIST2H2AA3:HIST2H2AA4:HIST2H2AC:POGZ:USF1:KAT6B:LDB1:CDCA5:RSF1:RAD51AP1:SMARCD1:CALCOCO1:ZNF385A:SMARCC2:HMGB1:TCF12:SIN3A:CREBBP:RARA:KAT7:BPTF:WBP2:TCF4:UHRF1:DNMT3A:CENPA:SAP130:ZEB2:TTC21B:SCRT2:CENPB:PLCB1:ASXL1:SS18L1:CECR2:HMGXB4:CTNNB1:HMGB2:NIPBL:BRD8:HIST1H2AB:HIST1H1C:HIST1H1E:HIST1H2AD:HIST1H2AH:HIST1H2AI:HIST1H3H:HIST1H1B:H2AFV:DLX5:EZH2:SMARCD3:CCAR2:RFX3	http://www.gsea-msigdb.org/gsea/msigdb/cards/GO_NUCLEAR_CHROMATIN
GO_cc	GO_AMPA_GLUTAMATE_RECEPTOR_COMPLEX	19	9	0.000148442	0.00353787	CNIH2:GRIA4:CACNG5:CPT1C:CACNG7:CACNG8:GRIA2:GRIA1:GRIA3	http://www.gsea-msigdb.org/gsea/msigdb/cards/GO_AMPA_GLUTAMATE_RECEPTOR_COMPLEX
GO_cc	GO_LEADING_EDGE_MEMBRANE	132	31	0.000154515	0.00359019	OPRD1:KCNA2:SLC1A2:C2CD5:APPL2:TESC:HIP1R:SYNE2:GABRA5:TRPV1:EPB41L3:PALM:APC2:INSR:PSD4:LAMP5:SRC:PDE9A:CLASP2:FAM107A:ROBO2:APC:PSD2:SPRY4:GRIA1:GPER1:SGCE:CNTNAP2:SNTG1:KANK1:AIF1L	http://www.gsea-msigdb.org/gsea/msigdb/cards/GO_LEADING_EDGE_MEMBRANE
GO_cc	GO_CELL_LEADING_EDGE	328	62	0.000157811	0.00359019	PLEKHG5:ASAP3:OPRD1:KCNA2:SRGAP2:ENAH:LDB1:SLC1A2:DGKZ:INPPL1:C2CD5:RAB3IP:FGD6:APPL2:TESC:HIP1R:WASF3:SYNE2:GABRA5:DUOX1:TRPV1:SRCIN1:EPB41L3:PALM:APC2:INSR:PLEKHH2:CCDC88A:PSD4:LAMP5:SRC:PDE9A:S100B:CLASP2:CTNNB1:FAM107A:ROBO2:ARHGAP31:ARHGEF26:LDB2:APBB2:RUFY3:PTPN13:FAT1:APC:PSD2:ARAP3:SPRY4:GRIA1:GPER1:FSCN1:SGCE:PPP1R9A:CNTNAP2:PTK2B:SNTG1:MTSS1:KANK1:FGD3:AIF1L:TSC1:FGD1	http://www.gsea-msigdb.org/gsea/msigdb/cards/GO_CELL_LEADING_EDGE
GO_cc	GO_PROTEIN_DNA_COMPLEX	127	30	0.000175558	0.00390518	HIST2H2BF:HIST2H3D:HIST2H4A:HIST2H2AA3:HIST2H2AA4:HIST2H2BE:HIST2H2AC:KAT6B:HMGA2:TINF2:CENPA:SP3:CTNNB1:HIST1H2AB:HIST1H2BB:HIST1H1C:HIST1H2BC:HIST1H1E:HIST1H2AD:HIST1H2BH:HIST1H2BJ:HIST1H2AH:HIST1H2BL:HIST1H2AI:HIST1H3H:HIST1H2BM:HIST1H2BN:HIST1H1B:HIST1H2BO:H2AFV:ST18	http://www.gsea-msigdb.org/gsea/msigdb/cards/GO_PROTEIN_DNA_COMPLEX
GO_cc	GO_CALCIUM_CHANNEL_COMPLEX	47	15	0.000249776	0.00543533	CACHD1:NOS1AP:CACNA1E:CACNB2:TRPC4:AKAP6:CALM1:RYR3:CACNA1H:CACNA1G:CATSPERD:CACNG7:CACNG8:CACNB4:SESTD1	http://www.gsea-msigdb.org/gsea/msigdb/cards/GO_CALCIUM_CHANNEL_COMPLEX
GO_cc	GO_CONDENSED_CHROMOSOME	169	36	0.00037808	0.0080523	AGO3:KIF2C:CENPF:ADD3:SMC3:MKI67:CDCA5:KNTC1:HMGB1:CHAMP1:BUB1B:TP53BP1:BLM:CDT1:SPAG5:TOP2A:BRCA1:SKA2:BRD4:CENPA:HJURP:CENPB:RASSF2:SS18L1:FANCD2:CLASP2:MLH1:SMC4:RGS12:CENPE:HMGB2:STAG3:RAD21:PHF2:SMC2:ERCC6L	http://www.gsea-msigdb.org/gsea/msigdb/cards/GO_CONDENSED_CHROMOSOME
GO_cc	GO_CAVEOLA	59	17	0.000390925	0.00811037	ATP1A2:NOS1AP:BMPR1A:LRP6:TRPC4:AKAP6:SPRED1:EMP2:INSR:SRC:PTGIS:CTNNB1:EFNA5:ADCYAP1R1:SMO:ADRA1A:ADCY8	http://www.gsea-msigdb.org/gsea/msigdb/cards/GO_CAVEOLA
GO_cc	GO_NEURON_PROJECTION_MEMBRANE	39	13	0.000397011	0.00811037	OPRD1:SLC1A2:GABRA5:TRPV1:EPB41L3:PALM:INSR:LAMP5:ROBO2:GRIA1:GPER1:SGCE:CNTNAP2	http://www.gsea-msigdb.org/gsea/msigdb/cards/GO_NEURON_PROJECTION_MEMBRANE
GO_cc	GO_DISTAL_AXON	227	45	0.000418794	0.00838426	OPRD1:GRIK3:DOCK7:KCNA2:GLUL:KIF21B:NRP1:BRSK2:LRP1:PCDH9:NIN:CALM1:TMOD2:TIMP2:UNC13A:GRIK5:MYH14:KIF5C:GAD1:MAP2:LAMP5:SLC32A1:PREX1:STMN3:DSCAM:RTN4R:TRAK1:BOC:APBB2:RUFY3:GPM6A:CPEB4:CNR1:GPER1:FSCN1:PPP1R9A:LMTK2:PTPRN2:SLC18A1:STMN4:PTK2B:TSC1:CCDC120:SYP:OPHN1	http://www.gsea-msigdb.org/gsea/msigdb/cards/GO_DISTAL_AXON
GO_cc	GO_MICROTUBULE_ASSOCIATED_COMPLEX	124	28	0.000620487	0.0121786	KIF1B:DNALI1:KIF2C:KIF14:KIF21B:KIF11:DYNC2H1:KIF21A:HAUS2:KIF18B:APPBP2:DRC1:DNAH6:KIF5C:DNAH7:MAP2:KIF1A:DNAL4:KIF15:CENPE:KIF20A:KIFC1:TTBK1:DNAH11:KIF24:KIF27:KIF4A:DCX	http://www.gsea-msigdb.org/gsea/msigdb/cards/GO_MICROTUBULE_ASSOCIATED_COMPLEX
GO_cc	GO_EXTRACELLULAR_MATRIX	321	58	0.00082517	0.0155728	COL16A1:F3:BCAN:ADAMTS4:LRRN2:LRRTM3:MMRN2:SMC3:SPON1:CTSF:LRRC32:NCAM1:A2M:COL2A1:SMOC1:ACAN:GLG1:NTN1:TIMP2:LAMA1:FBN3:HAPLN4:APOE:SSC5D:LTBP1:LRRTM4:ITGA6:FN1:EMILIN3:CBLN4:COL9A3:COL20A1:CHADL:LRRN1:TIMP4:LRRC3B:LRIG1:CCDC80:ADAMTS3:THBS4:EFNA5:COL23A1:COL9A1:AC005013.1:TRIL:ELN:COL1A2:GPC2:PTN:SCARA3:SFRP1:MMP16:MATN2:COL22A1:COL27A1:MEGF9:ANGPTL2:CASK:GPC3	http://www.gsea-msigdb.org/gsea/msigdb/cards/GO_EXTRACELLULAR_MATRIX
GO_cc	GO_CHROMOSOME	843	131	0.000834692	0.0155728	MAD2L2:HMGN2:ARID1A:AGO3:KIF2C:HIST2H2BF:HIST2H3D:HIST2H4A:HIST2H2AA3:HIST2H2AA4:HIST2H2BE:HIST2H2AC:POGZ:USF1:CENPL:PPP2R5A:CENPF:ZBTB18:JMJD1C:KAT6B:LDB1:ADD3:SMC3:DCLRE1A:MKI67:CDCA5:NUMA1:RSF1:DDX6:CCND2:RAD51AP1:SMARCD1:CALCOCO1:ZNF385A:SMARCC2:HMGA2:TMPO:KNTC1:HMGB1:PDS5B:RFC3:CHAMP1:TINF2:BUB1B:NUSAP1:TP53BP1:WDR76:TCF12:PIF1:SIN3A:BLM:CREBBP:SALL1:CDT1:SPAG5:SLFN11:RARA:TOP2A:EZH1:BRCA1:K…	http://www.gsea-msigdb.org/gsea/msigdb/cards/GO_CHROMOSOME
GO_cc	GO_DENDRITE_MEMBRANE	23	9	0.000840092	0.0155728	OPRD1:GABRA5:TRPV1:PALM:INSR:LAMP5:GRIA1:GPER1:SGCE	http://www.gsea-msigdb.org/gsea/msigdb/cards/GO_DENDRITE_MEMBRANE
GO_cc	GO_SITE_OF_POLARIZED_GROWTH	145	31	0.0008753	0.0158418	DOCK7:KIF21B:NRP1:LRP1:PCDH9:NIN:CALM1:TMOD2:TIMP2:MYH14:KIF5C:MAP2:LAMP5:PREX1:STMN3:DSCAM:RTN4R:TRAK1:BOC:APBB2:RUFY3:GPM6A:CPEB4:CNR1:FSCN1:PPP1R9A:LMTK2:STMN4:PTK2B:TSC1:CCDC120	http://www.gsea-msigdb.org/gsea/msigdb/cards/GO_SITE_OF_POLARIZED_GROWTH
GO_cc	GO_CELL_PROJECTION_MEMBRANE	248	47	0.000886256	0.0158418	MXRA8:OPRD1:EFCAB7:KCNA2:PEX19:GPR37L1:SLC1A2:ROM1:C2CD5:APPL2:TESC:HIP1R:SYNE2:GABRA5:BBS4:NDRG4:TRPV1:EPB41L3:PHLPP1:PALM:APC2:INSR:TTYH1:PSD4:LAMP5:SRC:PDE9A:CLASP2:CTNNB1:FAM107A:ROBO2:APC:PSD2:PCDHB13:SPRY4:GRIA1:GPER1:IQCE:FSCN1:SGCE:SMO:CNTNAP2:SNTG1:ASAP1:KANK1:AIF1L:CASK	http://www.gsea-msigdb.org/gsea/msigdb/cards/GO_CELL_PROJECTION_MEMBRANE
GO_cc	GO_PLASMA_MEMBRANE_RECEPTOR_COMPLEX	115	26	0.00093596	0.0164368	GRIK3:CHRNB2:BMPR1A:CNIH2:DLG2:GRIA4:GRIN2B:ACVR1B:GRIN2A:CACNG5:INSR:GRIK5:GRIN2D:CPT1C:CACNG7:CACNG8:ITGA6:GRIK1:ACVR2B:ITGB5:GRIA2:GRIA1:GABBR1:PTK2B:CNTFR:GRIA3	http://www.gsea-msigdb.org/gsea/msigdb/cards/GO_PLASMA_MEMBRANE_RECEPTOR_COMPLEX
GO_cc	GO_VOLTAGE_GATED_CALCIUM_CHANNEL_COMPLEX	28	10	0.00100608	0.0173635	CACHD1:NOS1AP:CACNA1E:CACNB2:CACNA1H:CACNA1G:CATSPERD:CACNG7:CACNG8:CACNB4	http://www.gsea-msigdb.org/gsea/msigdb/cards/GO_VOLTAGE_GATED_CALCIUM_CHANNEL_COMPLEX
GO_cc	GO_SODIUM_CHANNEL_COMPLEX	20	8	0.00138398	0.023262	GRIK3:SCN4B:SCN8A:SCNN1B:GRIK5:SCN3A:SCN1A:GRIK1	http://www.gsea-msigdb.org/gsea/msigdb/cards/GO_SODIUM_CHANNEL_COMPLEX
GO_cc	GO_SUPRAMOLECULAR_COMPLEX	626	100	0.00139432	0.023262	KIF1B:STMN1:TEKT2:KIF2C:WDR47:PSRC1:PDE4DIP:CASQ1:NOS1AP:ASPM:KIF14:KIF21B:NAV1:PPP2R5A:DISC1:ACTN2:CEP170:MYO3A:NRP1:REEP3:SYNPO2L:KIF11:NUMA1:MAP6:DYNC2H1:CRYAB:DDX6:FEZ1:KIF21A:COL2A1:SCN8A:GAS2L3:KNTC1:KATNAL1:MYH7:NIN:SYNE2:CALM1:RYR3:NUSAP1:HAUS2:TMOD2:MT3:GAS7:SPAG5:KIF18B:SKA2:APPBP2:FBF1:APC2:SPAST:LTBP1:DNAH6:NCKAP5:KIF5C:NEB:FIGN:SCN1A:DNAH7:MAP2:TTLL4:OBSL1:KIF1A:NINL:SRC:DNAL4:TTLL1:…	http://www.gsea-msigdb.org/gsea/msigdb/cards/GO_SUPRAMOLECULAR_COMPLEX
GO_cc	GO_CILIARY_PART	297	53	0.0017979	0.0295033	MXRA8:DNALI1:SPATA6:EFCAB7:GPR37L1:CENPF:DISC1:CEP170:ENKUR:DLG5:SUFU:ROM1:MYO7A:DYNC2H1:DDX6:IFT81:NIN:TTBK2:BBS4:HYDIN:USH1G:FBF1:CCDC40:PHLPP1:CATSPERD:ARHGAP35:WDR35:DRC1:CCDC88A:DNAH6:KIF5C:TTC21B:TTC30B:DNAH7:SPAG16:IFT122:CC2D2A:PCDHB13:PCDHB15:PACRG:PRKAR1B:IQCE:DNAH11:GLI3:SMO:CEP41:RP1L1:CNTRL:PTGS1:AK8:CASK:CCDC120:DCX	http://www.gsea-msigdb.org/gsea/msigdb/cards/GO_CILIARY_PART
GO_cc	GO_JUXTAPARANODE_REGION_OF_AXON	9	5	0.00203355	0.032832	KCNA2:CNTN2:DLG2:EPB41L3:CNTNAP2	http://www.gsea-msigdb.org/gsea/msigdb/cards/GO_JUXTAPARANODE_REGION_OF_AXON
GO_cc	GO_POTASSIUM_CHANNEL_COMPLEX	62	16	0.00208832	0.033181	GRIK3:KCNA2:KCND3:NOS1AP:CNTN2:KCNIP2:DLG2:CNTNAP1:GRIK5:KCNF1:KCNQ2:GRIK1:KCNJ4:KCND2:CNTNAP2:KCNQ3	http://www.gsea-msigdb.org/gsea/msigdb/cards/GO_POTASSIUM_CHANNEL_COMPLEX
GO_cc	GO_NODE_OF_RANVIER	13	6	0.00237167	0.0370944	CNTN2:SCN8A:SPTBN4:SCN1A:KCNQ2:KCNQ3	http://www.gsea-msigdb.org/gsea/msigdb/cards/GO_NODE_OF_RANVIER
GO_cc	GO_NMDA_SELECTIVE_GLUTAMATE_RECEPTOR_COMPLEX	6	4	0.00251645	0.0387534	GRIN2B:GRIN2A:GRIN2D:PTK2B	http://www.gsea-msigdb.org/gsea/msigdb/cards/GO_NMDA_SELECTIVE_GLUTAMATE_RECEPTOR_COMPLEX
GO_cc	GO_NUCLEAR_CHROMOSOME	464	76	0.00259655	0.039381	ARID1A:AGO3:HIST2H4A:HIST2H2AA3:HIST2H2AA4:HIST2H2AC:POGZ:USF1:ZBTB18:KAT6B:LDB1:ADD3:SMC3:DCLRE1A:CDCA5:RSF1:RAD51AP1:SMARCD1:CALCOCO1:ZNF385A:SMARCC2:HMGA2:HMGB1:TINF2:BUB1B:TP53BP1:TCF12:PIF1:SIN3A:BLM:CREBBP:RARA:TOP2A:BRCA1:KAT7:BPTF:WBP2:TCF4:UHRF1:BRD4:DNMT3A:CENPA:SAP130:ZEB2:TTC21B:SCRT2:CENPB:PLCB1:ASXL1:SS18L1:CECR2:HMGXB4:MLH1:CTNNB1:RGS12:HMGB2:NIPBL:BRD8:HIST1H2AB:HIST1H2BB:HIST1H1C…	http://www.gsea-msigdb.org/gsea/msigdb/cards/GO_NUCLEAR_CHROMOSOME
GO_cc	GO_NEURON_SPINE	136	28	0.00272421	0.0407005	CLSTN1:OPRD1:ATP1A2:SRGAP2:ACTN2:CNIH2:GRIA4:CRYAB:HIP1R:FARP1:SIPA1L1:MT3:PPP1R1B:DOCK10:GRIA2:GPM6A:CAMK2A:GRIA1:CPEB4:GPER1:PPP1R9A:KCND2:LRRC4:LZTS1:PTK2B:ASAP1:ARC:OPHN1	http://www.gsea-msigdb.org/gsea/msigdb/cards/GO_NEURON_SPINE
GO_cc	GO_POLYMERIC_CYTOSKELETAL_FIBER	460	75	0.00311527	0.0458579	KIF1B:STMN1:TEKT2:KIF2C:WDR47:PSRC1:ASPM:KIF14:KIF21B:NAV1:DISC1:ACTN2:CEP170:MYO3A:NRP1:REEP3:KIF11:NUMA1:MAP6:DYNC2H1:DDX6:FEZ1:KIF21A:GAS2L3:KNTC1:KATNAL1:NIN:CALM1:NUSAP1:HAUS2:MT3:GAS7:SPAG5:KIF18B:SKA2:APPBP2:FBF1:APC2:SPAST:DNAH6:NCKAP5:KIF5C:FIGN:DNAH7:MAP2:TTLL4:KIF1A:NINL:SRC:DNAL4:TTLL1:CLASP2:KIF15:CENPE:DCLK2:APC:KIF20A:TUBB2B:KIFC1:GPER1:RADIL:DNAH11:RP1L1:MTUS1:DPYSL2:STAU2:KIF24:K…	http://www.gsea-msigdb.org/gsea/msigdb/cards/GO_POLYMERIC_CYTOSKELETAL_FIBER
GO_cc	GO_EXCITATORY_SYNAPSE	32	10	0.00316103	0.0458579	CALB2:BSN:IGSF11:GRIA2:LRRTM2:LRRC4:ADCY8:SYP:NLGN3:GRIA3	http://www.gsea-msigdb.org/gsea/msigdb/cards/GO_EXCITATORY_SYNAPSE
GO_cc	GO_CELL_BODY_MEMBRANE	18	7	0.0033449	0.0478321	KCNA2:SLC4A8:GABRA5:INSR:KCND2:ADCY8:DAB2IP	http://www.gsea-msigdb.org/gsea/msigdb/cards/GO_CELL_BODY_MEMBRANE
Immunologic_signatures	GSE27241_WT_VS_RORGT_KO_TH17_POLARIZED_CD4_TCELL_UP	143	48	8.8902e-12	4.33131e-08	STMN1:HIST2H2BF:ASPM:KIF14:CENPF:KIF11:ARHGAP19:MKI67:E2F8:DUSP6:TMPO:KNTC1:SMOC1:ARHGAP11A:BUB1B:PIF1:TICRR:CCNF:WSCD1:NTN1:SPAG5:TOP2A:BRCA1:KIF18B:PRR11:UHRF1:LIG1:CKAP2L:HNMT:ITGA6:FANCD2:KIF15:PODXL2:CENPE:EGR1:NEURL1B:HIST1H2BB:HIST1H2BH:HIST1H1B:TTK:H2AFV:STAG3:EZH2:TOX:ATAD2:ARC:SMC2:KIF4A	http://www.gsea-msigdb.org/gsea/msigdb/cards/GSE27241_WT_VS_RORGT_KO_TH17_POLARIZED_CD4_TCELL_UP
Immunologic_signatures	GSE12392_CD8A_POS_VS_NEG_SPLEEN_DC_DN	169	52	5.03612e-11	1.2268e-07	STMN1:CDC7:FNBP1L:PSRC1:SRGAP2:PPP2R5A:CENPF:ARHGAP21:NRP1:KIF11:MKI67:E2F8:CDCA5:TMEM106C:GAS2L3:KNTC1:HIP1R:ITPK1:CKB:BUB1B:PIF1:SBK1:QPRT:CDT1:SPAG5:TOP2A:BRCA1:PRR11:FCHO1:LIG1:RFTN2:HES6:ACSS1:ASXL1:ELMO2:FOXRED2:SMC4:CENPE:MIER3:SSBP2:NEURL1B:COL23A1:HIST1H2BB:KIFC1:REPS1:STAG3:DPYSL2:PBK:DAPK1:BRD3:KIF4A:ERCC6L	http://www.gsea-msigdb.org/gsea/msigdb/cards/GSE12392_CD8A_POS_VS_NEG_SPLEEN_DC_DN
Immunologic_signatures	GSE10240_IL17_VS_IL17_AND_IL22_STIM_PRIMARY_BRONCHIAL_EPITHELIAL_CELLS_DN	144	42	2.07966e-08	3.37736e-05	SORT1:ZEB1:TET1:DYNC2H1:KIF21A:SCN8A:SMARCC2:IFT81:PDS5B:BMF:CPNE2:TMEM98:SLFN13:CASKIN2:OSBPL1A:TCF4:PALM:APC2:INSR:LPAR2:ARHGAP35:SEZ6L:FOXRED2:MLH1:CTDSPL:CAMKV:CEP97:IFT122:DCLK2:PDE8B:RHOBTB3:TNFRSF21:GTF2IRD1:TSPAN33:LONRF1:CCAR2:MTSS1:TLE1:DAPK1:BRD3:NLGN3:RENBP	http://www.gsea-msigdb.org/gsea/msigdb/cards/GSE10240_IL17_VS_IL17_AND_IL22_STIM_PRIMARY_BRONCHIAL_EPITHELIAL_CELLS_DN
Immunologic_signatures	GSE40666_NAIVE_VS_EFFECTOR_CD8_TCELL_UP	171	46	6.91676e-08	8.42462e-05	SPATA6:BEND5:VANGL2:KDM5B:ZBTB18:ZNF22:TET1:TM7SF2:ARHGEF17:FAM168A:ENO2:PHC1:ADCY6:SMARCD1:CALCOCO1:IKZF4:IFT81:BCL7A:RASGRP1:SHF:CORO7:MBTD1:APPBP2:TMEM59L:GREB1:WDR35:CHL1:CAND2:FOXP1:PFN2:TNIK:FAM193A:SOX4:MARCKS:GLCCI1:CSGALNACT1:TOX:STAU2:EXT1:MTSS1:DAPK1:MEGF9:RALGPS1:BRD3:BHLHB9:BEX1	http://www.gsea-msigdb.org/gsea/msigdb/cards/GSE40666_NAIVE_VS_EFFECTOR_CD8_TCELL_UP
Immunologic_signatures	GSE3982_BCELL_VS_NKCELL_DN	116	33	1.24183e-06	0.00121004	ZNF362:CELSR2:CRB1:KIF21B:KLHDC8A:PPP2R5A:UNC5B:MMRN2:MYO7A:NCAM1:DDX6:MLXIP:VASH1:MT3:PITPNC1:SGSH:LPIN2:LAMA1:ARHGAP35:GRIN2D:PEG3:LRRTM4:REEP1:SEMA4C:OSBPL2:SCARB2:FBXL7:LIFR:THBS4:PCDHB11:HIST1H2AB:SASH1:FRMPD1	http://www.gsea-msigdb.org/gsea/msigdb/cards/GSE3982_BCELL_VS_NKCELL_DN
Immunologic_signatures	GSE7460_CTRL_VS_TGFB_TREATED_ACT_TREG_DN	162	41	1.99006e-06	0.00159646	MEX3A:ATP1A2:ZBTB18:GPR158:NRP1:PLCE1:RIC3:PDE2A:FCHSD2:ST8SIA1:IKZF4:GNG2:SBK1:YPEL3:NDRG4:CACNG5:TBC1D16:EPB41L3:LDLRAD4:GREB1:HS1BP3:SESTD1:PPP1R1C:SPAG16:SRC:DBNDD2:ATP9A:MTMR3:ROBO1:ZBTB20:IGSF11:ACSL6:FUT9:GPER1:GTF2IRD1:COL1A2:MTUS1:GOLM1:NINJ1:ABCA1:LPAR4	http://www.gsea-msigdb.org/gsea/msigdb/cards/GSE7460_CTRL_VS_TGFB_TREATED_ACT_TREG_DN
Immunologic_signatures	GSE27241_WT_VS_RORGT_KO_TH17_POLARIZED_CD4_TCELL_TREATED_WITH_DIGOXIN_UP	163	41	2.35677e-06	0.00159646	ARID1A:USP24:CELSR2:KIF14:KIF21B:ZEB1:SUFU:FCHSD2:ST8SIA1:SMARCD1:ESPL1:KNTC1:SIPA1L1:RFX7:CORO2B:TICRR:CREBBP:SMG1:TAOK1:BRCA1:KAT7:MED13:PITPNC1:BPTF:USP37:TTLL4:ASXL1:DEPDC5:SRGAP3:KIF15:ARAP2:FRYL:KIAA1109:NEURL1B:KMT2C:TNKS:CHD7:RAD21:ATAD2:SMC2:TMEM245	http://www.gsea-msigdb.org/gsea/msigdb/cards/GSE27241_WT_VS_RORGT_KO_TH17_POLARIZED_CD4_TCELL_TREATED_WITH_DIGOXIN_UP
Immunologic_signatures	GSE39556_UNTREATED_VS_3H_POLYIC_INJ_MOUSE_NK_CELL_UP	158	40	2.62144e-06	0.00159646	CDC7:KIF14:ARHGAP19:DTX4:FCHSD2:FOXM1:RAD51AP1:ESPL1:TMPO:BCL7A:RFC3:TRIM9:SYNE2:ARHGAP11A:RASGRP1:BUB1B:BBS4:BLM:CCNF:GAS7:SPAG5:BRCA1:MMD:MAST3:TRIB2:ADAM23:ASXL1:GNAZ:NUP210:SLC15A2:APBB2:PLK4:CTSO:GPM6A:TTK:MARCKS:CCNE2:STS:ARHGEF9:TMSB15A	http://www.gsea-msigdb.org/gsea/msigdb/cards/GSE39556_UNTREATED_VS_3H_POLYIC_INJ_MOUSE_NK_CELL_UP
Immunologic_signatures	GSE3039_ALPHABETA_CD8_TCELL_VS_B2_BCELL_UP	160	40	3.66977e-06	0.00198657	EXTL1:ARID1A:SZT2:IER5:KIF21B:NAV1:CELF2:JMJD1C:ZNF518A:ADD3:MADD:METTL7A:RASA3:CCDC88C:CRIP2:SEMA6D:SIN3A:SMG1:ZNF646:CNP:EPB41L3:RBBP8:PALM:UBXN2A:CCDC88A:ERBB4:PCMTD2:NUP210:KLF15:SEPSECS:ELF2:RICTOR:ARAP3:CREBRF:HECA:UBXN2B:TDRD7:AKNA:CNTRL:GDI1	http://www.gsea-msigdb.org/gsea/msigdb/cards/GSE3039_ALPHABETA_CD8_TCELL_VS_B2_BCELL_UP
Immunologic_signatures	GSE23502_BM_VS_COLON_TUMOR_MYELOID_DERIVED_SUPPRESSOR_CELL_DN	151	38	5.38982e-06	0.00262592	ARID1A:CELSR2:TXNIP:VANGL2:MKI67:LMO2:FCHSD2:FAM76B:SORL1:CDKN1B:DUSP6:TMPO:GAS2L3:PDS5B:IRF2BPL:BMF:BUB1B:RFX7:PRR11:CCDC88A:BCL11A:CCNT2:TLK1:DOCK10:BRWD1:PCP4:DDX17:HMGB2:RICTOR:HIST1H2BL:ZNF318:TNFRSF21:ZNF292:FOXK1:TNKS:PTK2B:TOX:PAG1	http://www.gsea-msigdb.org/gsea/msigdb/cards/GSE23502_BM_VS_COLON_TUMOR_MYELOID_DERIVED_SUPPRESSOR_CELL_DN
Immunologic_signatures	GSE46606_UNSTIM_VS_CD40L_IL2_IL5_DAY3_STIMULATED_BCELL_UP	152	38	6.37144e-06	0.00282197	SLC35E2B:ZNF362:CSF1:TXNIP:PBX1:CACNA1E:KDM5B:ENTPD1:PDE3B:APOLD1:METTL7A:MED13L:NOVA1:GALC:BMF:NUSAP1:YPEL3:EZH1:CBX2:CABLES1:PHLPP1:RBM43:SCN3A:FAM117B:SLC24A3:YPEL1:CTDSPL:SEPSECS:AHRR:ARRDC3:NREP:BRD8:KIF20A:JAKMIP2:FOXO3:GLCCI1:DPYSL2:NCOA2	http://www.gsea-msigdb.org/gsea/msigdb/cards/GSE46606_UNSTIM_VS_CD40L_IL2_IL5_DAY3_STIMULATED_BCELL_UP
Immunologic_signatures	GSE7460_CTRL_VS_TGFB_TREATED_ACT_CD8_TCELL_DN	159	39	7.88627e-06	0.00320183	ELAVL4:ZBTB18:FCHSD2:ACVR1B:IKZF4:RAB3IP:CDK17:ARHGAP5:MDGA2:MDGA2:NEO1:BAIAP3:CREBBP:SBK1:QPRT:IGFBP4:TIMP2:LDLRAD4:MGAT4A:CERS6:TMX4:SS18L1:STMN3:MTMR3:ZNF445:LRIG1:PROS1:PLCXD2:KLHL24:MOB1B:ANKH:MEGF10:QKI:GLCCI1:TNKS:TOX:SHC3:ABCA1:KIAA1958:GRIA3	http://www.gsea-msigdb.org/gsea/msigdb/cards/GSE7460_CTRL_VS_TGFB_TREATED_ACT_CD8_TCELL_DN
Immunologic_signatures	GSE19825_NAIVE_VS_DAY3_EFF_CD8_TCELL_UP	116	31	1.0631e-05	0.00376434	KIF1B:NBL1:PTCH2:ELAVL4:KCNA2:ANO1:GPR162:CRYL1:CORO2B:EPN2:RHBDL3:IGFBP4:C1QL1:DACT3:DNAH6:FAM227A:KIAA1211:NREP:PCDHB12:FUT9:SLC35F1:NXPH1:NPY:COL1A2:KCND2:STMN4:CRISPLD1:ZFPM2:ELAVL2:AIF1L:SYP	http://www.gsea-msigdb.org/gsea/msigdb/cards/GSE19825_NAIVE_VS_DAY3_EFF_CD8_TCELL_UP
Immunologic_signatures	GSE25088_WT_VS_STAT6_KO_MACROPHAGE_DN	161	39	1.08171e-05	0.00376434	KIF2C:PTCH2:PHGDH:GLUL:ASPM:KIF14:CENPF:KIF11:MKI67:E2F8:FOXM1:RAD51AP1:ATN1:TMEM106C:SMARCD1:TMPO:RFC3:NUSAP1:BAIAP3:LLGL1:SPAG5:TOP2A:SPHK1:INSR:ZNF835:CCDC88A:DZANK1:JAM2:KIF15:IFT122:RHOBTB3:NREP:KIF20A:TNFRSF21:EZH2:ZNF395:KANK1:MEGF9:KIF4A	http://www.gsea-msigdb.org/gsea/msigdb/cards/GSE25088_WT_VS_STAT6_KO_MACROPHAGE_DN
Immunologic_signatures	GSE25088_WT_VS_STAT6_KO_MACROPHAGE_IL4_STIM_DN	162	39	1.26313e-05	0.00410264	HMGN2:PTCH2:SSBP3:GPSM2:PHGDH:BCAN:ASPM:KIF14:CENPF:KIF11:MKI67:E2F8:ASRGL1:RAD51AP1:ATN1:SMARCD1:ESPL1:TMPO:HMGB1:RFC3:BUB1B:NUSAP1:BAIAP3:SPAG5:TOP2A:SPHK1:ZNF835:HJURP:IFT122:RUFY3:PLK4:HMGB2:NREP:KIF20A:TNFRSF21:EZH2:ZNF395:DAPK1:KIF4A	http://www.gsea-msigdb.org/gsea/msigdb/cards/GSE25088_WT_VS_STAT6_KO_MACROPHAGE_IL4_STIM_DN
Immunologic_signatures	GSE24142_EARLY_THYMIC_PROGENITOR_VS_DN3_THYMOCYTE_ADULT_UP	153	37	1.8769e-05	0.00571516	ZNF436:SELENBP1:RAB3GAP2:FAM107B:MAP3K8:LMO2:ACVR1B:ABHD4:ALDH6A1:TP53BP1:GATM:FES:PITPNC1:EPB41L3:CABLES1:OSBPL1A:MAST3:BCL11A:CEP68:MEIS1:ST3GAL5:RBM43:ARL5A:DNER:SEZ6L:POLDIP3:CTDSPL:ROBO1:APBB2:GAB1:LPCAT1:SASH1:KDM7A:ABCA1:AKNA:TSC1:GPM6B	http://www.gsea-msigdb.org/gsea/msigdb/cards/GSE24142_EARLY_THYMIC_PROGENITOR_VS_DN3_THYMOCYTE_ADULT_UP
Immunologic_signatures	GSE36392_EOSINOPHIL_VS_MAC_IL25_TREATED_LUNG_UP	120	31	2.21541e-05	0.0060985	ZSWIM5:CACHD1:PBX1:CACNA1E:LRRN2:DUSP6:WASF3:SMAD9:KCTD12:CALB2:TRPV1:LPIN2:LAMA1:SLC1A6:PLEKHH2:FBXO11:CKAP2L:UNC80:PTGIS:FAM227A:CADM2:SEMA5B:RASGEF1B:KIAA1109:MIER3:KCTD20:IL20RA:LONRF1:MAGED2:PLP1:DCX	http://www.gsea-msigdb.org/gsea/msigdb/cards/GSE36392_EOSINOPHIL_VS_MAC_IL25_TREATED_LUNG_UP
Immunologic_signatures	GSE10240_CTRL_VS_IL17_AND_IL22_STIM_PRIMARY_BRONCHIAL_EPITHELIAL_CELLS_DN	166	39	2.30434e-05	0.0060985	COL16A1:MARCKSL1:DOCK7:MEX3A:ARHGAP21:TET1:CDCA5:SCN8A:ESPL1:KCTD12:TTBK2:TP53BP1:ZNF629:SPAG5:MBTD1:SKA2:RNF157:CBX2:LPIN2:EPB41L3:ZNF397:PALM:UHRF1:FCHO1:LPAR2:BCL11A:CKAP2L:PCP4:FOXRED2:CAMKV:NAT8L:ZNF518B:GAB1:RHOBTB3:CDK19:SASH1:BRD3:NOTCH1:ZMYM3	http://www.gsea-msigdb.org/gsea/msigdb/cards/GSE10240_CTRL_VS_IL17_AND_IL22_STIM_PRIMARY_BRONCHIAL_EPITHELIAL_CELLS_DN
Immunologic_signatures	GSE22886_NAIVE_VS_IGM_MEMORY_BCELL_UP	143	35	2.37831e-05	0.0060985	SZT2:CA14:PIK3C2B:FAM53B:LMO2:DTX4:SORL1:SLC4A8:BCL7A:PCDH9:FARP1:ABHD4:CORO2B:BBS4:ZNF235:TRIB2:SCN3A:SLC2A10:TIMP4:RFTN1:ACVR2B:SPRY1:FAT1:HMGCS1:SSBP2:SPRY4:GABBR1:RGL2:GSTA4:SOBP:CDK19:TPST1:SFRP1:TMOD1:WWC3	http://www.gsea-msigdb.org/gsea/msigdb/cards/GSE22886_NAIVE_VS_IGM_MEMORY_BCELL_UP
Immunologic_signatures	GSE38304_MYC_NEG_VS_POS_GC_BCELL_UP	168	39	3.07826e-05	0.00714157	STMN1:MARCKSL1:BEND5:MAGI3:BCL9:VANGL2:ZNF22:TET1:ST8SIA1:AMIGO2:ADCY6:KMT2D:RAB3IP:ZDHHC17:GSE1:IGFBP4:MBTD1:DHX40:MED13:TIMP2:TRIB2:ST3GAL5:CERS6:BRWD1:RFTN1:SMC4:TNIK:SORCS2:SSBP2:TUBB2B:HIST1H2BL:FOXO3:MARCKS:GTF2IRD1:SGK3:MTSS1:PTP4A3:DAPK1:PDZD4	http://www.gsea-msigdb.org/gsea/msigdb/cards/GSE38304_MYC_NEG_VS_POS_GC_BCELL_UP
Immunologic_signatures	GSE30962_PRIMARY_VS_SECONDARY_ACUTE_LCMV_INF_CD8_TCELL_UP	168	39	3.07826e-05	0.00714157	STMN1:ASPM:CENPF:ARHGAP19:E2F8:CDCA5:ESPL1:TMPO:CIT:ARHGAP11A:BUB1B:NUSAP1:PIF1:TICRR:WDR90:CCNF:SPAG5:TOP2A:BRCA1:KIF18B:UHRF1:LIG1:CENPA:AFF3:CKAP2L:DBI:HJURP:CENPE:PLK4:HMGB2:KIF20A:TTK:FBXO5:EZH2:ASAP1:PSAT1:SMC2:KIF4A:ERCC6L	http://www.gsea-msigdb.org/gsea/msigdb/cards/GSE30962_PRIMARY_VS_SECONDARY_ACUTE_LCMV_INF_CD8_TCELL_UP
Immunologic_signatures	GSE13522_CTRL_VS_T_CRUZI_BRAZIL_STRAIN_INF_SKIN_DN	135	33	4.13355e-05	0.00915394	AGO3:PDE3B:PHF21A:FXYD6:APOLD1:PDZRN4:LRP1:DTX3:EDNRB:ZIC2:NOVA1:SCG3:CX3CL1:MBTD1:RNF157:LRP3:ATOH8:SEMA4C:CERS6:SLC4A3:SLC6A11:CEP97:ILDR1:ITGB5:ANK2:FAT1:SEMA6A:ARAP3:MDGA1:SLC35F1:CHD7:ABCA1:PDZD4	http://www.gsea-msigdb.org/gsea/msigdb/cards/GSE13522_CTRL_VS_T_CRUZI_BRAZIL_STRAIN_INF_SKIN_DN
Immunologic_signatures	GSE9509_LPS_VS_LPS_AND_IL10_STIM_IL10_KO_MACROPHAGE_30MIN_DN	147	35	4.42463e-05	0.00935151	E2F2:STMN1:RIMS3:SLC35D1:FAM53B:E2F8:ESPL1:DTX1:KDM2B:MLXIP:KATNAL1:PDS5B:CALM1:CREBBP:TCF4:KANK2:ZNF492:CKAP2L:CCNT2:SESTD1:KCTD6:LRIG1:KIAA1257:SMC4:CEP135:CENPE:GAB1:HIST1H1B:FBXO5:NPY:STAG3:CSGALNACT1:CCNE2:TLE1:ABCA1	http://www.gsea-msigdb.org/gsea/msigdb/cards/GSE9509_LPS_VS_LPS_AND_IL10_STIM_IL10_KO_MACROPHAGE_30MIN_DN
Immunologic_signatures	GSE21670_UNTREATED_VS_TGFB_TREATED_CD4_TCELL_DN	159	37	4.60666e-05	0.00935151	AGO1:ST6GALNAC5:PDE4DIP:TXNIP:PBX1:IER5:GLUL:PRKG1:SLC16A9:ENTPD1:DLG2:MSANTD4:KMT2A:ENO2:PHC1:METTL7A:NBEA:NYNRIN:RND2:OSBPL1A:PHLPP1:SPTBN4:MYCN:TTC28:PLSCR4:RASGEF1B:SGCE:ZNF862:CSGALNACT1:CRISPLD1:OXR1:FGD3:PTGS1:PRRC2B:CCDC120:BHLHB9:FHL1	http://www.gsea-msigdb.org/gsea/msigdb/cards/GSE21670_UNTREATED_VS_TGFB_TREATED_CD4_TCELL_DN
Immunologic_signatures	GSE13547_CTRL_VS_ANTI_IGM_STIM_ZFX_KO_BCELL_12H_DN	131	32	5.45094e-05	0.0106228	RERE:KIF1B:USP24:KDM5B:ACTN2:TET1:KAT6B:PHF21A:CCND2:LRP6:ST8SIA1:RAB3IP:APPL2:RASGRP1:IGFBP4:TIMP2:NEDD4L:CEP68:ACSS1:TTC28:ZNRF3:LRIG1:FOXP1:ZBTB20:SSBP2:ZNF354C:TECPR1:KBTBD11:ZNF395:MTSS1:ABCA1:GRIA3	http://www.gsea-msigdb.org/gsea/msigdb/cards/GSE13547_CTRL_VS_ANTI_IGM_STIM_ZFX_KO_BCELL_12H_DN
Immunologic_signatures	GSE21774_CD62L_POS_CD56_BRIGHT_VS_CD62L_NEG_CD56_DIM_NK_CELL_DN	155	36	6.05583e-05	0.0110425	PER3:AGO1:NFIA:FNBP1L:ENTPD1:GPAM:SOX6:MADD:PHC1:PAN2:CDK17:NBEA:RBPMS2:PITPNC1:ZNF397:MYCN:CCDC88A:ST3GAL5:ITGA6:TTC30A:CHD6:GRAMD1C:PLSCR4:TNIK:WDFY3:GAB1:NEURL1B:CREBRF:HACE1:FOXO3:CCDC136:CSGALNACT1:PTGS1:TSC1:FHL1:GDI1	http://www.gsea-msigdb.org/gsea/msigdb/cards/GSE21774_CD62L_POS_CD56_BRIGHT_VS_CD62L_NEG_CD56_DIM_NK_CELL_DN
Immunologic_signatures	GSE2405_S_AUREUS_VS_UNTREATED_NEUTROPHIL_DN	161	37	6.1196e-05	0.0110425	STMN1:KIF2C:GPSM2:MAGI3:CENPF:FAM107B:ZEB1:ARHGAP19:MKI67:CDCA5:PLEKHB1:ESPL1:RFC3:EDNRB:BUB1B:NUSAP1:TICRR:CCNF:NTN1:TOP2A:KIF18B:SKA2:LIG1:CENPA:CKAP2L:CENPE:SSBP2:KIF20A:CAMK2A:HIST1H2BB:FBXO5:GLCCI1:EZH2:PBK:ZNF704:MTSS1:PHF2	http://www.gsea-msigdb.org/gsea/msigdb/cards/GSE2405_S_AUREUS_VS_UNTREATED_NEUTROPHIL_DN
Immunologic_signatures	GSE22229_UNTREATED_VS_IMMUNOSUPP_THERAPY_RENAL_TRANSPLANT_PATIENT_PBMC_UP	144	34	6.767e-05	0.0114516	AGO1:TXNIP:KDM5B:MPPED2:METTL7A:DTX3:SMAD9:SIPA1L1:SPRED1:QPRT:PITPNC1:BCL11A:DLX2:CSPG5:KLHDC8B:PLSCR4:RGS12:GAB1:EGR1:HIST1H2BL:FOXO3:AGPAT4:ZKSCAN1:GIGYF1:SMO:CNTNAP2:KMT2C:CSGALNACT1:EXTL3:FAM110B:SHC3:KIAA1958:TSC1:FHL1	http://www.gsea-msigdb.org/gsea/msigdb/cards/GSE22229_UNTREATED_VS_IMMUNOSUPP_THERAPY_RENAL_TRANSPLANT_PATIENT_PBMC_UP
Immunologic_signatures	GSE26488_CTRL_VS_PEPTIDE_INJECTION_OT2_THYMOCYTE_DN	150	35	6.89457e-05	0.0114516	ARID1A:KIF21B:ADD3:SMC3:LMO2:PDE2A:FCHSD2:SORL1:CLEC2D:DENND5B:SMARCC2:RASA3:SBK1:MED13:TRIB2:AFF3:PGAP1:BRWD1:SPSB4:TNIK:ADD1:DCLK2:RICTOR:SSBP2:EGR1:ZNF318:LMBRD1:CDK19:KDM7A:PTK2B:RAD21:RNF38:FGD3:ABCA1:AKNA	http://www.gsea-msigdb.org/gsea/msigdb/cards/GSE26488_CTRL_VS_PEPTIDE_INJECTION_OT2_THYMOCYTE_DN
Immunologic_signatures	GSE33292_WT_VS_TCF1_KO_DN3_THYMOCYTE_UP	168	38	7.05148e-05	0.0114516	RIMS3:FNBP1L:BCL9:HIST2H2BE:ZNF32:MPPED2:KMT2D:MLXIP:UBL3:RGS6:SECISBP2L:CREBBP:GAS7:NPTX1:ST3GAL5:TMEM131:PSD4:ZEB2:ADAM23:YPEL1:MTMR3:CAND2:APBB2:ELF2:GPM6A:HIST1H1C:HIST1H2BJ:HIST1H3H:HIST1H2BN:RGL2:TNFRSF21:IQCE:ZNF862:MTSS1:TLE1:DAPK1:GADD45G:NUP214	http://www.gsea-msigdb.org/gsea/msigdb/cards/GSE33292_WT_VS_TCF1_KO_DN3_THYMOCYTE_UP
Immunologic_signatures	GSE45365_NK_CELL_VS_CD11B_DC_UP	116	29	7.68048e-05	0.0120707	RIMS3:PROX1:KIF11:VWCE:FAM168A:HEPACAM:B3GAT1:COL2A1:RTN1:EPN2:ELAVL3:ZFP14:PRR12:SOX11:MYCN:PLEKHH2:BCL11A:ATOH8:SRGAP3:SLC6A11:ACVR2B:SENP7:PLSCR4:KIAA1211:GRIA1:CCNJL:CUL9:ZNF212:UBXN2B	http://www.gsea-msigdb.org/gsea/msigdb/cards/GSE45365_NK_CELL_VS_CD11B_DC_UP
Immunologic_signatures	GSE25088_CTRL_VS_IL4_STIM_MACROPHAGE_UP	146	34	9.06859e-05	0.0138069	FAM102B:GLUL:ASPM:KDM5B:DLG5:ARID2:GRASP:IKZF4:MED13L:PCDH9:PRKD1:SNN:MSL1:BPTF:CBX2:TCF4:SEMA4C:SP3:FN1:SENP7:SMC4:AHRR:CHD1:NREP:SOX4:MARCKS:DPYSL2:TOX:CRISPLD1:PTP4A3:DENND4C:DAPK1:SPIN1:BRWD3	http://www.gsea-msigdb.org/gsea/msigdb/cards/GSE25088_CTRL_VS_IL4_STIM_MACROPHAGE_UP
Immunologic_signatures	GSE11057_EFF_MEM_VS_CENT_MEM_CD4_TCELL_DN	129	31	9.83393e-05	0.0141797	MARCKSL1:PHGDH:PDE3B:KMT2A:PCED1B:METTL7A:APPL2:DTX1:SNN:SMG1:TAOK1:BPTF:LDLRAD4:GRIK5:TRIB2:CEP68:CERS6:PGAP1:FAM117B:PIK3IP1:SFI1:ZKSCAN7:FOXP1:ZBTB20:TNIK:MAP3K1:GLCCI1:MTUS1:ASAP1:FRMPD1:CNKSR2	http://www.gsea-msigdb.org/gsea/msigdb/cards/GSE11057_EFF_MEM_VS_CENT_MEM_CD4_TCELL_DN
Immunologic_signatures	GSE22886_NAIVE_BCELL_VS_BLOOD_PLASMA_CELL_UP	153	35	0.000105524	0.0141797	DLG5:ARHGAP19:FAM53B:DTX4:SORL1:PHC1:DUSP6:TTBK2:CORO2B:XYLT1:MMD:C1QTNF1:TGIF1:ZNF532:CEP68:CHL1:ARAP2:GPM6A:NREP:SPRY4:GABBR1:RGL2:GSTA4:SOBP:CDK19:PEG10:PVRIG:ZNF862:ACTR3B:ASAP1:PTGS1:PBX3:RALGPS1:BRD3:GPRASP1	http://www.gsea-msigdb.org/gsea/msigdb/cards/GSE22886_NAIVE_BCELL_VS_BLOOD_PLASMA_CELL_UP
Immunologic_signatures	GSE21774_CD56_BRIGHT_VS_DIM_CD62L_POSITIVE_NK_CELL_UP	165	37	0.000105682	0.0141797	PER3:NFIA:GPAM:SOX6:DENND5B:ADCY6:PLXNC1:NBEA:NIPA1:MT2A:GSE1:PITPNC1:SPIRE1:INSR:DPY19L3:ZIK1:TRIB2:MYCN:DNMT3A:SAP130:CCNT2:ITGA6:TNIK:FRYL:MOB1B:WDFY3:CREBRF:CPEB4:HACE1:GRB10:TPST1:CCDC136:DPY19L4:FGD3:MAGED2:BEX4:FHL1	http://www.gsea-msigdb.org/gsea/msigdb/cards/GSE21774_CD56_BRIGHT_VS_DIM_CD62L_POSITIVE_NK_CELL_UP
Immunologic_signatures	GSE25123_WT_VS_PPARG_KO_MACROPHAGE_ROSIGLITAZONE_STIM_UP	165	37	0.000105682	0.0141797	SLC35E2B:PLEKHG5:VPS13D:NBL1:NFIA:SKIDA1:ARHGAP21:ARHGAP12:NRP1:BMPR1A:CTSF:FCHSD2:A2M:DENND5B:MLXIP:ARHGAP5:GLCE:LRP3:ARHGAP35:CNRIP1:NCKAP5:ITM2C:PDE9A:TTC28:WDFY3:SLC1A3:RHOBTB3:IQCE:FOXK1:LRRC4:MTUS1:CSGALNACT1:FAM110B:MTSS1:SPIN1:TMEM245:GPR82	http://www.gsea-msigdb.org/gsea/msigdb/cards/GSE25123_WT_VS_PPARG_KO_MACROPHAGE_ROSIGLITAZONE_STIM_UP
Immunologic_signatures	GSE22611_NOD2_TRANSD_VS_CTRL_TRANSD_HEK293_MDP_STIM_2H_DN	74	21	0.000107687	0.0141797	KCND3:PAQR6:MARK1:CNIH2:DLG2:PIANP:SCG3:NDRG4:RHBDL3:LRRC37A:SHD:ZNF235:GNAZ:FAM227A:ACVR2B:CELSR3:ILDR1:NAT8L:ADCYAP1R1:FAM180A:DCX	http://www.gsea-msigdb.org/gsea/msigdb/cards/GSE22611_NOD2_TRANSD_VS_CTRL_TRANSD_HEK293_MDP_STIM_2H_DN
Immunologic_signatures	GSE15750_DAY6_VS_DAY10_TRAF6KO_EFF_CD8_TCELL_UP	178	39	0.000118195	0.014756	STMN1:PSRC1:ASPM:CENPF:ARHGAP19:MKI67:E2F8:ROM1:CDCA5:FOXM1:RAD51AP1:ARHGAP11A:BUB1B:PIF1:TICRR:CCNF:MT2A:SPAG5:TOP2A:KIF18B:PRR11:UHRF1:LIG1:CENPA:CKAP2L:PASK:FANCD2:CENPE:HMGB2:KIF20A:TTK:CDCA7L:GRB10:PBK:KIF24:PSAT1:SMC2:PCYT1B:KIF4A	http://www.gsea-msigdb.org/gsea/msigdb/cards/GSE15750_DAY6_VS_DAY10_TRAF6KO_EFF_CD8_TCELL_UP
Immunologic_signatures	GSE40068_CXCR5POS_BCL6POS_TFH_VS_CXCR5NEG_BCL6NEG_CD4_TCELL_DN	166	37	0.000120622	0.014756	CCDC30:BEND5:VANGL2:ZEB1:ZNF22:TET1:SAMD8:ST8SIA1:AMIGO2:ADCY6:ACVR1B:RAB3IP:BCL11B:SPRED1:RASGRP1:ZNF629:IGFBP4:MBTD1:MED13:TIMP2:TRIB2:REEP1:AFF3:GPCPD1:PIK3IP1:FOXP1:SORCS2:ARRDC3:TUBB2B:SOX4:MARCKS:SMO:KBTBD11:EXT1:MTSS1:DAPK1:PHF2	http://www.gsea-msigdb.org/gsea/msigdb/cards/GSE40068_CXCR5POS_BCL6POS_TFH_VS_CXCR5NEG_BCL6NEG_CD4_TCELL_DN
Immunologic_signatures	GSE21670_UNTREATED_VS_TGFB_IL6_TREATED_CD4_TCELL_UP	160	36	0.00012115	0.014756	STMN1:GPSM2:PSRC1:ZNF518A:KMT2A:GAS2L3:WASF3:RFC3:PCDH9:SYNE2:PNMA1:BUB1B:NUSAP1:TCF12:PIF1:WDR90:UHRF1:KANK2:CENPA:HES6:FAM110A:FAM83D:CEP135:CENPE:PLK4:KIF20A:TTK:CDK19:SCAF8:UBR5:ATAD2:PSIP1:PBX3:BRD3:ERCC6L:TMSB15A	http://www.gsea-msigdb.org/gsea/msigdb/cards/GSE21670_UNTREATED_VS_TGFB_IL6_TREATED_CD4_TCELL_UP
Immunologic_signatures	GSE46606_UNSTIM_VS_CD40L_IL2_IL5_DAY1_STIMULATED_BCELL_UP	161	36	0.000138416	0.0164479	SLC35E2B:ZNF362:SORT1:CSF1:PBX1:KDM5B:NRP1:ADD3:PDE3B:DTX4:SORL1:APOLD1:PRKD1:NIN:GALC:MBTD1:TGIF1:ZNF738:CEP68:FAM117B:PLCB1:SLC24A3:ADNP:KIF15:RBPJ:BRD8:JAKMIP2:ZFP62:HIST1H3H:GSTA4:SCAF8:GLCCI1:SGCE:PTK2B:MTSS1:BRD3	http://www.gsea-msigdb.org/gsea/msigdb/cards/GSE46606_UNSTIM_VS_CD40L_IL2_IL5_DAY1_STIMULATED_BCELL_UP
Immunologic_signatures	GSE21546_WT_VS_SAP1A_KO_AND_ELK1_KO_DP_THYMOCYTES_DN	162	36	0.000157867	0.0183125	AGO1:NFIA:FNBP1L:FCHSD2:CCND2:PIANP:PHC1:GRASP:DTX3:HMGA2:PITPNC1:TCF4:PHLPP1:KANK2:PRKD3:CEP68:AFF3:PREX1:TTC28:SRGAP3:CAND2:ZIC1:TNIK:APBB2:CREBRF:FOXO3:CDK19:AKAP7:SASH1:FBXO5:AGPAT4:CSGALNACT1:LAPTM4B:PTGS1:TSC1:GDI1	http://www.gsea-msigdb.org/gsea/msigdb/cards/GSE21546_WT_VS_SAP1A_KO_AND_ELK1_KO_DP_THYMOCYTES_DN
Immunologic_signatures	GSE45365_WT_VS_IFNAR_KO_BCELL_MCMV_INFECTION_DN	127	30	0.000175558	0.0198911	KIF2C:F3:NANOS1:MKI67:CDCA5:HEPACAM:ENO2:DENND5B:TMEM106C:ESPL1:CIT:BUB1B:SPAG5:KIF18B:SPHK1:CRTC1:CENPA:LTBP1:LRRTM4:SEMA4C:CKAP2L:HJURP:FAM83D:GNAZ:KLHDC8B:KIF20A:TSPAN33:PSAT1:KIF4A:ERCC6L	http://www.gsea-msigdb.org/gsea/msigdb/cards/GSE45365_WT_VS_IFNAR_KO_BCELL_MCMV_INFECTION_DN
Immunologic_signatures	GSE2405_0H_VS_24H_A_PHAGOCYTOPHILUM_STIM_NEUTROPHIL_DN	163	36	0.000179739	0.0199021	KIF2C:DOCK7:CACHD1:CENPF:CACNB2:REEP3:ENTPD1:E2F8:CRYAB:MSANTD2:FOXM1:RAD51AP1:LRP1:IFT81:PRKD1:THRA:RNF157:RBBP8:TCF4:NOTCH3:DMPK:SEMA4C:SEPSECS:MOB1B:MAPK10:PTPN13:CENPE:RNF180:ETV1:LONRF1:DENND4C:TUSC1:KIF24:TLE1:BEX1:GRIA3	http://www.gsea-msigdb.org/gsea/msigdb/cards/GSE2405_0H_VS_24H_A_PHAGOCYTOPHILUM_STIM_NEUTROPHIL_DN
Immunologic_signatures	GSE13522_CTRL_VS_T_CRUZI_Y_STRAIN_INF_SKIN_BALBC_MOUSE_DN	93	24	0.000184036	0.019925	RERE:FAM102B:MAGI3:PDE3B:DGKZ:DYNC2H1:ST8SIA1:ADCY6:CALCOCO1:TCF4:ZFP14:CCDC88A:CERS6:CARF:TTC28:LRIG1:FOXP1:SPRY1:TUBB2B:SOX4:ZNF318:CNKSR3:MATN2:SLC44A1	http://www.gsea-msigdb.org/gsea/msigdb/cards/GSE13522_CTRL_VS_T_CRUZI_Y_STRAIN_INF_SKIN_BALBC_MOUSE_DN
Immunologic_signatures	GSE41176_UNSTIM_VS_ANTI_IGM_STIM_TAK1_KO_BCELL_6H_DN	116	28	0.000193383	0.0204818	CLSTN1:GRIK3:ADAMTS4:DHTKD1:TUB:SCN4B:KIF21A:HIP1R:SMAD9:GABRB3:TMOD2:C2CD4C:SHC2:DNAH6:CARF:DZANK1:INSM1:YPEL1:ABLIM2:ANK2:ACSL6:PSD2:USP49:CNR1:SLC35F1:SDK1:CRISPLD1:ARC	http://www.gsea-msigdb.org/gsea/msigdb/cards/GSE41176_UNSTIM_VS_ANTI_IGM_STIM_TAK1_KO_BCELL_6H_DN
Immunologic_signatures	GSE21379_WT_VS_SAP_KO_TFH_CD4_TCELL_DN	128	30	0.000203528	0.0206914	BEND5:ST6GALNAC5:KIF21B:MPPED2:RSF1:KMT2A:NBEA:MDGA2:MDGA2:SYNE2:DMXL2:PITPNC1:TIMP2:TRIB2:WDR35:CNRIP1:CHD6:SFI1:ZBTB20:FRYL:STOX2:CREBRF:SCUBE3:MARCKS:REPS1:GRB10:TPST1:GIGYF1:FAM110B:TSC1:GRIA3	http://www.gsea-msigdb.org/gsea/msigdb/cards/GSE21379_WT_VS_SAP_KO_TFH_CD4_TCELL_DN
Immunologic_signatures	GSE22886_NAIVE_VS_IGG_IGA_MEMORY_BCELL_UP	140	32	0.000208103	0.0206914	AGO4:SZT2:FAM53B:DTX4:SORL1:PHC1:BCL7A:PCDH8:PCDH9:ABHD4:CORO2B:XYLT1:MYO15B:ZNF492:ZNF235:SCN3A:TTC28:DCLK2:NIPBL:SPRY4:GABBR1:RGL2:KCTD20:ZNF318:SOBP:NPY:TPST1:PEG10:ST18:PBX3:WWC3:GPRASP1	http://www.gsea-msigdb.org/gsea/msigdb/cards/GSE22886_NAIVE_VS_IGG_IGA_MEMORY_BCELL_UP
Immunologic_signatures	GSE6259_33D1_POS_DC_VS_CD4_TCELL_DN	140	32	0.000208103	0.0206914	MXRA8:RAVER2:KCNJ10:SBF2:CTSF:MYO7A:LRP6:NOVA1:GALC:RASGRP1:DMXL2:GAS7:SLFN13:GDPD1:TIMP2:INSR:APOE:MGAT4A:HNMT:PGAP1:SRC:MAFB:PROS1:ITGB5:RUFY3:CTSO:CPEB4:SASH1:MTUS1:ZNF704:ABCA1:OPHN1	http://www.gsea-msigdb.org/gsea/msigdb/cards/GSE6259_33D1_POS_DC_VS_CD4_TCELL_DN
Immunologic_signatures	GSE2405_HEAT_KILLED_VS_LIVE_A_PHAGOCYTOPHILUM_STIM_NEUTROPHIL_9H_DN	171	37	0.000227886	0.0220181	DOCK7:SLC35D1:CDC7:F3:GPSM2:CACNB2:KIF11:ACER3:CPNE8:IFT81:ARHGAP11A:CORO2B:OSBPL1A:INSR:LIG1:SESTD1:DBNDD2:BRWD1:POMGNT2:CAMKV:KLHL24:CC2D2A:SLC4A4:HMGCS1:SSBP2:EPB41L4A:EYA4:CSGALNACT1:FZD3:DENND4C:PBX3:GPM6B:MID1IP1:CASK:BEX1:GRIA3:FHL1	http://www.gsea-msigdb.org/gsea/msigdb/cards/GSE2405_HEAT_KILLED_VS_LIVE_A_PHAGOCYTOPHILUM_STIM_NEUTROPHIL_9H_DN
Immunologic_signatures	GSE45365_HEALTHY_VS_MCMV_INFECTION_CD11B_DC_IFNAR_KO_DN	123	29	0.0002314	0.0220181	KIF2C:ASPM:KIF14:CENPF:MKI67:E2F8:CDCA5:FOXM1:SPAG5:KIF18B:FIGN:HJURP:SLC2A10:KIF15:ESYT3:ADAMTS3:RASGEF1B:CENPE:PLK4:KIF20A:PCDHB4:TTK:TEX15:FAM110B:STAU2:RORB:KIF27:GPR82:KIF4A	http://www.gsea-msigdb.org/gsea/msigdb/cards/GSE45365_HEALTHY_VS_MCMV_INFECTION_CD11B_DC_IFNAR_KO_DN
Immunologic_signatures	GSE2405_HEAT_KILLED_LYSATE_VS_LIVE_A_PHAGOCYTOPHILUM_STIM_NEUTROPHIL_9H_UP	159	35	0.000235004	0.0220181	STMN1:KIF2C:ASPM:CENPF:KIF11:MKI67:ASRGL1:CDCA5:PLEKHB1:SMARCC2:LRP1:CRIP2:BUB1B:TICRR:NTN1:KIF18B:MED13:EPB41L3:OSBPL1A:TCF4:LIG1:CKAP2L:PTPN13:CENPE:HMGB2:NIM1K:SSBP2:KIF20A:GLCCI1:LONRF1:PBK:SFRP1:ZNF704:DAB2IP:ANGPTL2	http://www.gsea-msigdb.org/gsea/msigdb/cards/GSE2405_HEAT_KILLED_LYSATE_VS_LIVE_A_PHAGOCYTOPHILUM_STIM_NEUTROPHIL_9H_UP
Immunologic_signatures	GSE13547_CTRL_VS_ANTI_IGM_STIM_BCELL_12H_UP	166	36	0.000262606	0.0240788	STMN1:HIST2H2BF:ASPM:KIF14:CENPF:KIF11:ARHGAP19:MKI67:E2F8:ROM1:RAD51AP1:RFC3:ARHGAP11A:BUB1B:WDR76:MT2A:SPAG5:TOP2A:BRCA1:PRR11:PALM:UHRF1:SLC44A2:LIG1:KIF15:CENPE:HMGB2:HIST1H1B:TTK:FBXO5:HIP1:PBK:NCALD:SMC2:PPP6C:KIF4A	http://www.gsea-msigdb.org/gsea/msigdb/cards/GSE13547_CTRL_VS_ANTI_IGM_STIM_BCELL_12H_UP
Immunologic_signatures	GSE40274_FOXP3_VS_FOXP3_AND_GATA1_TRANSDUCED_ACTIVATED_CD4_TCELL_DN	160	35	0.000266883	0.0240788	ZNF362:AGO1:RIMS3:CELSR2:IGSF3:MEX3A:IGSF9:FCHSD2:ENO2:ST8SIA1:AMIGO2:ADCY6:IKZF4:RAB3IP:MCF2L:RASA3:ZNF219:TP53BP1:NDRG4:RNF157:CBX2:TCF4:GREB1:DNMT3A:KCTD6:CCNJL:ZNF354C:SOX4:MARCKS:TEX15:TLE1:DAPK1:GADD45G:RALGPS1:ZMYM3	http://www.gsea-msigdb.org/gsea/msigdb/cards/GSE40274_FOXP3_VS_FOXP3_AND_GATA1_TRANSDUCED_ACTIVATED_CD4_TCELL_DN
Immunologic_signatures	GSE22886_IGA_VS_IGM_MEMORY_BCELL_DN	148	33	0.000272579	0.0241456	GRIK3:ENAH:ZBTB18:MAP3K8:RNF141:DTX4:RSF1:DYNC2H1:KMT2A:BCL7A:KNTC1:PCDH9:TRIM9:TP53BP1:SNN:TMEM159:METTL16:TCF4:LPAR2:PLEKHA4:BRWD1:YPEL1:DEPDC5:LRIG1:HES1:WDFY3:DCLK2:GPM6A:NIPBL:CSGALNACT1:PBX3:NUP214:TSC1	http://www.gsea-msigdb.org/gsea/msigdb/cards/GSE22886_IGA_VS_IGM_MEMORY_BCELL_DN
Immunologic_signatures	GSE35543_IN_VITRO_ITREG_VS_CONVERTED_EX_ITREG_UP	173	37	0.000290644	0.025286	E2F2:STMN1:PSRC1:CENPL:ASPM:CENPF:NRP1:MKI67:E2F8:SCN4B:FOXM1:ESPL1:GAS2L3:CIT:ARHGAP11A:NUSAP1:METRN:SPAG5:CNP:BRCA1:PRR11:CASKIN2:RBBP8:DCAF15:CKAP2L:HJURP:DBNDD2:NUP210:SMC4:PTPN13:FBXO5:CCAR2:ST18:KIF24:FRMPD1:CASK:KIF4A	http://www.gsea-msigdb.org/gsea/msigdb/cards/GSE35543_IN_VITRO_ITREG_VS_CONVERTED_EX_ITREG_UP
Immunologic_signatures	GSE369_IFNG_KO_VS_WT_LIVER_UP	161	35	0.000302569	0.0258268	PLEKHG5:PDIK1L:CENPF:SIPA1L2:ZNF22:JMJD1C:ZNF518A:PDE3B:CD82:NRXN2:NUMA1:FAM76B:ING4:APOLD1:DENND5B:DUSP6:KATNAL1:SLAIN1:GANC:TTBK2:PIF1:FES:GSE1:EZH1:SGSH:TRIB2:HJURP:PCMTD2:SRGAP3:CEP97:KLHL24:CENPE:NIPBL:RICTOR:NCOA2	http://www.gsea-msigdb.org/gsea/msigdb/cards/GSE369_IFNG_KO_VS_WT_LIVER_UP
Immunologic_signatures	GSE14699_NAIVE_VS_DELETIONAL_TOLERANCE_CD8_TCELL_UP	131	30	0.000312763	0.0258268	KIF1B:USP24:KDM5B:TET1:KAT6B:PHF21A:FAM168A:CCND2:LRP6:RAB3IP:APPL2:TESC:RASGRP1:TIMP2:ZNF521:NEDD4L:ZFP82:ZNF260:ARHGAP35:CEP68:YPEL1:FOXP1:SSBP2:APC:ZNF318:TECPR1:KBTBD11:TOX:CNTNAP3:GRIA3	http://www.gsea-msigdb.org/gsea/msigdb/cards/GSE14699_NAIVE_VS_DELETIONAL_TOLERANCE_CD8_TCELL_UP
Immunologic_signatures	GSE28783_ANTI_MIR33_VS_CTRL_ATHEROSCLEROSIS_MACROPHAGE_DN	131	30	0.000312763	0.0258268	STMN1:ELAVL4:SLC35D1:KIF11:BRSK2:ARHGEF17:METTL7A:AKAP6:DMXL2:SCAPER:EMP2:ZNF629:LIG1:PEG3:SPAST:PTGIS:ATP9A:LRIG1:HOPX:CENPE:PLK4:GSTA4:SCAF8:PACRG:PTPRN2:STC1:CASK:DCX:GRIA3:AFF2	http://www.gsea-msigdb.org/gsea/msigdb/cards/GSE28783_ANTI_MIR33_VS_CTRL_ATHEROSCLEROSIS_MACROPHAGE_DN
Immunologic_signatures	GSE14769_UNSTIM_VS_20MIN_LPS_BMDM_UP	102	25	0.000324758	0.0263703	CASQ1:VSTM4:CHRM4:PCED1B:PCDH9:ZIC5:MEGF11:ISLR2:SCNN1B:EPN2:SLC1A6:ATOH8:CHST10:RFTN2:PDE9A:CNTN3:SCRG1:PCDHAC1:CCDC167:B3GAT2:SGCE:KCNQ3:SYP:OPHN1:EFNB1	http://www.gsea-msigdb.org/gsea/msigdb/cards/GSE14769_UNSTIM_VS_20MIN_LPS_BMDM_UP
Immunologic_signatures	GSE7460_FOXP3_MUT_VS_WT_ACT_WITH_TGFB_TCONV_DN	156	34	0.000348554	0.0273522	RERE:NRP1:AMIGO2:ERBB3:APPL2:ALDH6A1:CCDC88C:SNN:IGFBP4:PITPNC1:TBC1D16:TCF4:TRIB2:DRC1:TMEM131:SESTD1:FAM117B:UNC80:ACSS1:OSBPL2:MTMR3:LRIG1:SENP7:CEP97:ZBTB20:NREP:TECPR1:DOCK4:UBN2:KDM7A:MTUS1:EXT1:SLC44A1:PRRC2B	http://www.gsea-msigdb.org/gsea/msigdb/cards/GSE7460_FOXP3_MUT_VS_WT_ACT_WITH_TGFB_TCONV_DN
Immunologic_signatures	GSE13547_2H_VS_12_H_ANTI_IGM_STIM_BCELL_UP	150	33	0.000353502	0.0273522	STMN1:DOCK7:GPSM2:ASPM:KIF14:CENPF:KIF11:MKI67:KNTC1:ARHGAP11A:BUB1B:TICRR:CCNF:TOP2A:PRR11:SETBP1:CKAP2L:NEB:GAD1:SRGAP3:KIF15:PTPN13:BDH2:CENPE:DCLK2:HMGB2:TTK:GRM8:CCDC136:PBK:TOX:CHD7:KIF4A	http://www.gsea-msigdb.org/gsea/msigdb/cards/GSE13547_2H_VS_12_H_ANTI_IGM_STIM_BCELL_UP
Immunologic_signatures	GSE20727_ROS_INH_VS_ROS_INH_AND_DNFB_ALLERGEN_TREATED_DC_DN	80	21	0.000354256	0.0273522	ARID1A:CELSR2:CHRNB2:UNC5B:SLC1A2:CNIH2:PDE2A:SPRED1:TTBK2:CRYM:BCL11A:HIC2:SLC38A3:ILDR1:DCLK2:SCGN:FZD1:TUSC1:PCYT1B:CITED1:DCX	http://www.gsea-msigdb.org/gsea/msigdb/cards/GSE20727_ROS_INH_VS_ROS_INH_AND_DNFB_ALLERGEN_TREATED_DC_DN
Immunologic_signatures	GSE40274_CTRL_VS_FOXP3_AND_PBX1_TRANSDUCED_ACTIVATED_CD4_TCELL_UP	132	30	0.000359306	0.0273522	ARID1A:RAVER2:KIF21B:PIK3C2B:NRP1:SLC16A9:MKI67:RASGRP1:CREBBP:CNP:BPTF:SPIRE1:MEIS3:KIDINS220:PSD4:RBM43:BRWD1:B3GALT5:DEPDC5:DDX17:HES1:ARAP2:ACSL6:TRERF1:TNFRSF21:GTF2IRD1:CDK14:RMI1:ZNF483:PCYT1B	http://www.gsea-msigdb.org/gsea/msigdb/cards/GSE40274_CTRL_VS_FOXP3_AND_PBX1_TRANSDUCED_ACTIVATED_CD4_TCELL_UP
Immunologic_signatures	GSE33292_DN3_THYMOCYTE_VS_TCELL_LYMPHOMA_FROM_TCF1_KO_DN	145	32	0.000406688	0.0298319	RIMS3:FNBP1L:GPSM2:BCL9:KCNJ10:KIF14:ARHGAP19:RAD51AP1:MLXIP:MYO16:SYNE2:ARHGAP11A:DMXL2:GAS7:MRC2:SGSH:CENPA:AFF3:ZEB2:ADAM23:TMX4:ASXL1:PLXNB1:CELSR3:SMC4:APBB2:SCARB2:CTSO:TTK:STAU2:SMC2:TMSB15A	http://www.gsea-msigdb.org/gsea/msigdb/cards/GSE33292_DN3_THYMOCYTE_VS_TCELL_LYMPHOMA_FROM_TCF1_KO_DN
Immunologic_signatures	GSE45365_WT_VS_IFNAR_KO_BCELL_DN	121	28	0.000408208	0.0298319	STMN1:RIMS3:KIF14:CENPF:KIF11:SORCS3:MKI67:CDCA5:FOXM1:RAD51AP1:ESPL1:CIT:NUSAP1:SPAG5:TOP2A:KIF18B:CENPA:CKAP2L:DNER:FAM83D:C1QTNF6:KIF20A:TRERF1:TTK:SP8:CCNE2:KIF27:KIF4A	http://www.gsea-msigdb.org/gsea/msigdb/cards/GSE45365_WT_VS_IFNAR_KO_BCELL_DN
Immunologic_signatures	GSE30083_SP3_VS_SP4_THYMOCYTE_UP	139	31	0.00041025	0.0298319	KHDRBS1:TEKT2:MEX3A:DHTKD1:VWCE:GPR162:C1S:ZNF385A:IFT81:RND2:OSBPL1A:PALM:NOTCH3:CBLN4:CHL1:CTDSPL:ACVR2B:BCHE:APBB2:STOX2:SSBP2:CAMK2A:TUBB2B:MARCKS:NYAP1:SMO:CSGALNACT1:HAS2:COL27A1:ARX:CCDC120	http://www.gsea-msigdb.org/gsea/msigdb/cards/GSE30083_SP3_VS_SP4_THYMOCYTE_UP
Immunologic_signatures	GSE22886_NEUTROPHIL_VS_DC_UP	110	26	0.000457511	0.0327793	GPSM2:PAQR6:ZEB1:RNF141:GLB1L2:B3GAT1:CIT:CRYM:BRCA1:FOXJ1:LAMP5:SLC24A3:GRIK1:PCP4:HOPX:HIST1H1C:FUT9:ETV1:PVRIG:CEP41:SLC18A1:RORB:NUP214:EFHC2:SLITRK2:TMEM257:AFF2	http://www.gsea-msigdb.org/gsea/msigdb/cards/GSE22886_NEUTROPHIL_VS_DC_UP
Immunologic_signatures	GSE21927_SPLEEN_VS_BONE_MARROW_MONOCYTE_BALBC_UP	165	35	0.000491597	0.0347111	KAZN:ACP6:ARL8A:DCHS1:NCAM1:ENO2:PNMA1:KIAA0556:KIAA0753:SRCIN1:RND2:RNF157:SLC26A11:ST8SIA3:PALM:ATCAY:ZNF177:MAST1:ST3GAL5:REEP1:NINL:MTMR3:RFTN1:KLHDC8B:FAM193A:ABLIM2:NDFIP1:CREBRF:ZNF354C:SMAP1:CDK19:DLX5:PTK2B:TMEM245:CNKSR2	http://www.gsea-msigdb.org/gsea/msigdb/cards/GSE21927_SPLEEN_VS_BONE_MARROW_MONOCYTE_BALBC_UP
Immunologic_signatures	GSE35543_IN_VIVO_NTREG_VS_CONVERTED_EX_ITREG_DN	123	28	0.000540924	0.0376483	LRRN2:SIPA1L2:NRP1:TET1:MMRN2:NANOS1:HEPACAM:WASF3:RYR3:EMP2:ZNF423:DACT3:KDM3A:DLX2:SESTD1:STMN3:SLC6A1:POMGNT2:PTPN13:CDH6:EFNA5:MEGF10:B3GAT2:PTN:STAU2:PCYT1B:BEX1:PDZD4	http://www.gsea-msigdb.org/gsea/msigdb/cards/GSE35543_IN_VIVO_NTREG_VS_CONVERTED_EX_ITREG_DN
Immunologic_signatures	GSE31082_DP_VS_CD8_SP_THYMOCYTE_UP	180	37	0.000649402	0.0445618	WDTC1:SRGAP2:CEP170:LDB1:E2F8:RSF1:SCN4B:PHC1:PAN2:NUDT4:TMPO:IFT81:BCL7A:NUSAP1:SECISBP2L:BLM:NETO2:SKA2:GDPD1:APPBP2:PSD4:HES6:DYRK1A:PATZ1:DNAL4:SMC4:KLHL24:RGS12:MOB1B:HIST1H2BL:REPS1:TSC22D4:SLC4A2:PBK:ZNF704:LAPTM4B:MEGF9	http://www.gsea-msigdb.org/gsea/msigdb/cards/GSE31082_DP_VS_CD8_SP_THYMOCYTE_UP
Immunologic_signatures	GSE46606_IRF4_KO_VS_WT_UNSTIM_BCELL_UP	168	35	0.000695659	0.0468429	JMJD1C:KIF11:ARHGAP19:PDE3B:TMEM86A:DGKZ:ABCD2:ARID2:HMGA2:GAS2L3:BMF:YPEL3:CDT1:HDAC5:SLC26A11:PHLPP1:CENPA:KIF5C:RASSF2:GPCPD1:MAFB:MTMR3:CLASP2:ACVR2B:ANKH:LIFR:RNF180:SOX4:EYA4:ZKSCAN1:MTUS1:FAM110B:NCOA2:DPY19L4:TLE1	http://www.gsea-msigdb.org/gsea/msigdb/cards/GSE46606_IRF4_KO_VS_WT_UNSTIM_BCELL_UP
Immunologic_signatures	GSE22886_CD8_TCELL_VS_BCELL_NAIVE_DN	125	28	0.000710123	0.0468429	SELENBP1:DLG5:ENTPD1:RIC3:DTX4:DUSP6:BCL7A:GATM:CORO2B:TCF4:ZNF532:BCL11A:TTC28:CHL1:SLC4A4:GPM6A:HMGCS1:ACSL6:SPRY4:GABBR1:GSTA4:CNR1:SOBP:CDK19:CDK14:PEG10:PTGS1:CNKSR2	http://www.gsea-msigdb.org/gsea/msigdb/cards/GSE22886_CD8_TCELL_VS_BCELL_NAIVE_DN
Immunologic_signatures	GSE37301_PRO_BCELL_VS_CD4_TCELL_DN	119	27	0.00071149	0.0468429	KCNT2:MARK1:DHTKD1:NRP1:ADD3:DTX4:PDE2A:HEPACAM:CLEC2D:ZIC5:SEMA6D:CX3CL1:TIMP2:PHLPP1:DMPK:SOX11:MAP2:LRIG1:SENP7:SMC4:APBB2:FRYL:DCLK2:PWWP2A:MTUS1:STAU2:USP11	http://www.gsea-msigdb.org/gsea/msigdb/cards/GSE37301_PRO_BCELL_VS_CD4_TCELL_DN
Immunologic_signatures	GSE39556_CD8A_DC_VS_NK_CELL_MOUSE_3H_POST_POLYIC_INJ_UP	175	36	0.000751666	0.0488282	KIF2C:CDC7:GPSM2:PHGDH:KIF14:KIF11:ARHGAP19:SMC3:FOXM1:RAD51AP1:TMEM106C:ESPL1:TMPO:CIT:KNTC1:RFC3:ARHGAP11A:BUB1B:BLM:CCNF:SPAG5:TOP2A:BRCA1:PRPSAP1:RBBP8:LIG1:CENPA:HMGXB4:SMC4:CENPE:PLK4:TTK:DPYSL2:STAU2:CCNE2:FHL1	http://www.gsea-msigdb.org/gsea/msigdb/cards/GSE39556_CD8A_DC_VS_NK_CELL_MOUSE_3H_POST_POLYIC_INJ_UP
Cancer_modules	MODULE_137	434	143	7.25573e-32	1.6297e-29	MTHFR:STMN1:AHDC1:RIMS3:ELAVL4:F3:HIST2H2BE:KIF21B:CDK18:ZBTB18:CELF2:KAT6B:LMO2:TM7SF2:CTSF:PDE2A:PLEKHB1:CRYAB:NCAM1:KMT2A:FEZ1:CCND2:ENO2:ASCL1:WASF3:UBL3:PCDH9:EDNRB:ZIC2:NOVA1:FOXG1:TRIM9:RTN1:CKB:GABRB3:RYR3:TYRO3:GATM:CA12:NEO1:ARNT2:BAIAP3:ABAT:CRYM:CALB2:ATP1B2:EFNB3:EPN2:THRA:CNP:RUNDC3A:SOX9:NPTX1:EPB41L3:AQP4:SETBP1:PALM:APC2:GNG7:RAB11B:SLC1A6:BRD4:CLIP3:GRIK5:APOE:NOVA2:BCL11A:ST3GA…	http://www.gsea-msigdb.org/gsea/msigdb/cards/MODULE_137
Cancer_modules	MODULE_66	439	144	7.5624e-32	1.6297e-29	MTHFR:STMN1:AHDC1:RIMS3:ELAVL4:F3:BCL9:HIST2H2BE:KIF21B:CDK18:ZBTB18:CELF2:KAT6B:LMO2:TM7SF2:CTSF:PDE2A:PLEKHB1:CRYAB:NCAM1:KMT2A:FEZ1:CCND2:ENO2:WASF3:UBL3:PCDH9:EDNRB:ZIC2:NOVA1:FOXG1:TRIM9:RTN1:CKB:GABRB3:RYR3:TYRO3:GATM:CA12:NEO1:ARNT2:BAIAP3:ABAT:CRYM:CALB2:ATP1B2:EFNB3:EPN2:THRA:CNP:RUNDC3A:SOX9:NPTX1:EPB41L3:AQP4:SETBP1:PALM:APC2:GNG7:RAB11B:SLC1A6:BRD4:CLIP3:GRIK5:APOE:NOVA2:BCL11A:ST3GAL…	http://www.gsea-msigdb.org/gsea/msigdb/cards/MODULE_66
Cancer_modules	MODULE_100	432	142	1.61399e-31	2.29992e-29	MTHFR:STMN1:AHDC1:RIMS3:ELAVL4:F3:HIST2H2BE:KIF21B:CDK18:ZBTB18:CELF2:KAT6B:LMO2:TM7SF2:CTSF:PDE2A:PLEKHB1:CRYAB:NCAM1:KMT2A:FEZ1:CCND2:ENO2:WASF3:UBL3:PCDH9:EDNRB:ZIC2:NOVA1:FOXG1:TRIM9:RTN1:CKB:GABRB3:RYR3:TYRO3:GATM:CA12:NEO1:ARNT2:BAIAP3:ABAT:CRYM:CALB2:ATP1B2:EFNB3:EPN2:THRA:CNP:RUNDC3A:SOX9:NPTX1:EPB41L3:AQP4:SETBP1:PALM:APC2:GNG7:RAB11B:SLC1A6:BRD4:CLIP3:GRIK5:APOE:NOVA2:BCL11A:ST3GAL5:KIF…	http://www.gsea-msigdb.org/gsea/msigdb/cards/MODULE_100
Cancer_modules	MODULE_11	433	142	2.13449e-31	2.29992e-29	KIF1B:MTHFR:STMN1:AHDC1:RIMS3:ELAVL4:F3:IGSF3:BCL9:HIST2H2BE:COLGALT2:KIF21B:CDK18:ZBTB18:CELF2:GAD2:KAT6B:LMO2:TM7SF2:CTSF:PDE2A:PLEKHB1:CRYAB:NCAM1:KMT2A:FEZ1:CCND2:ENO2:ERBB3:WASF3:UBL3:PCDH9:EDNRB:ZIC2:NOVA1:FOXG1:TRIM9:RTN1:GALC:GABRB3:RYR3:TYRO3:GATM:CA12:NEO1:ARNT2:BAIAP3:ABAT:CRYM:CALB2:ATP1B2:EFNB3:EPN2:THRA:CNP:RUNDC3A:MMD:SOX9:NPTX1:EPB41L3:AQP4:SETBP1:PALM:APC2:GNG7:RAB11B:SLC1A6:BRD4…	http://www.gsea-msigdb.org/gsea/msigdb/cards/MODULE_11
Cancer_modules	MODULE_12	295	84	8.17285e-15	7.04499e-13	AHDC1:COL16A1:F3:HIST2H2BE:COLGALT2:PIK3C2B:CDK18:ZEB1:DTX4:CRYAB:NCAM1:FEZ1:CCND2:ENO2:C1S:ERBB3:LRP1:WASF3:UBL3:PCDH9:EDNRB:NOVA1:RTN1:TYRO3:GATM:ARNT2:ABAT:CX3CL1:ATP1B2:THRA:IGFBP4:CNP:SOX9:EPB41L3:AQP4:PALM:NOTCH3:CLIP3:APOE:PEG3:TRIB2:CYP1B1:ST3GAL5:KIF5C:ITGA6:FN1:RASSF2:NNAT:ATP9A:COL9A3:EEF1A2:PCP4:S100B:FAM107A:ZBTB20:ZIC1:HES1:PDGFRA:HOPX:SLC4A4:PTPN13:GRIA2:GPM6A:FAT1:FBXL7:SLC1A3:RHO…	http://www.gsea-msigdb.org/gsea/msigdb/cards/MODULE_12
Cancer_modules	MODULE_117	304	71	1.55108e-08	1.11419e-06	E2F2:OPRD1:GRIK3:CHRNB2:ATP1A2:ACTN2:CACNB2:NRP1:PRKG1:MPPED2:LMO2:RAD51AP1:NUDT4:DCT:RASA3:MYH7:ZFHX2:AKAP6:TRIM9:RTN1:GABRA5:GATM:FOXJ1:EPB41L3:AQP4:SETBP1:ST8SIA5:NOVA2:CACNB4:DNAH7:ERBB4:KIF1A:INSM1:PTGIS:PCK1:COL9A3:KCNQ2:NCAM2:B3GALT5:PDE9A:CHL1:SLC6A1:TIMP4:PLXNB1:SLC38A3:SLC15A2:ADAMTS3:MTTP:NPY2R:SCRG1:CDH6:SLC1A3:JAKMIP2:KIAA0319:HIST1H2AH:HIST1H3H:COL9A1:CNR1:ETV1:SP4:DLX5:GRM8:ADCY8:L…	http://www.gsea-msigdb.org/gsea/msigdb/cards/MODULE_117
Cancer_modules	MODULE_222	20	11	4.19603e-06	0.000226061	HIST2H2AA3:HIST2H2AA4:HIST2H2BE:CENPF:CENPA:MAP2:CENPE:HMGB2:HIST1H1C:HIST1H2BJ:HIST1H2BL:TOX	http://www.gsea-msigdb.org/gsea/msigdb/cards/MODULE_222
Cancer_modules	MODULE_168	20	11	4.19603e-06	0.000226061	HIST2H2AA3:HIST2H2AA4:HIST2H2BE:CENPF:CENPA:MAP2:CENPE:HMGB2:HIST1H1C:HIST1H2BJ:HIST1H2BL:TOX	http://www.gsea-msigdb.org/gsea/msigdb/cards/MODULE_168
Cancer_modules	MODULE_534	15	9	1.26039e-05	0.000603587	HIST2H2AA3:HIST2H2AA4:HIST2H2BE:SCNN1B:CENPA:CENPE:HMGB2:HIST1H1C:HIST1H2BJ:HIST1H2BL	http://www.gsea-msigdb.org/gsea/msigdb/cards/MODULE_534
Cancer_modules	MODULE_421	23	11	2.39615e-05	0.00103274	HIST2H2AA3:HIST2H2AA4:HIST2H2BE:CENPF:SCNN1B:CENPA:CENPE:HMGB2:HIST1H1C:HIST1H2BJ:HIST1H2BL:TOX	http://www.gsea-msigdb.org/gsea/msigdb/cards/MODULE_421
Cancer_modules	MODULE_274	54	17	0.000119031	0.00440927	CHRNB2:GAD2:NCAM1:NOVA1:GABRB3:GABRA5:ABAT:GRIN2A:CNP:NPTX1:SLC1A6:GAD1:GRIK1:SYN2:GRIA2:SLC1A3:KCNQ3	http://www.gsea-msigdb.org/gsea/msigdb/cards/MODULE_274
Cancer_modules	MODULE_552	15	8	0.000122764	0.00440927	HIST2H2AA3:HIST2H2AA4:HIST2H2BE:CENPA:HMGB2:HIST1H1C:HIST1H2BJ:HIST1H2BL:EZH2	http://www.gsea-msigdb.org/gsea/msigdb/cards/MODULE_552
Cancer_modules	MODULE_2	308	59	0.000155482	0.00504433	AHDC1:HIST2H2BE:ZEB1:DTX4:CRYAB:NCAM1:CCND2:ENO2:C1S:ERBB3:LRP1:DUSP6:PCDH9:RTN1:GATM:EMP2:GAS7:THRA:IGFBP4:MMD:EPB41L3:NOTCH3:CLIP3:APOE:TRIB2:LTBP1:CYP1B1:KIF5C:ITGA6:FN1:ATP9A:PCK1:EEF1A2:S100B:CHL1:RFTN1:ITGB5:ZIC1:HES1:PTPN13:SPRY1:FAT1:RHOBTB3:GPX3:GABBR1:NPY:GRB10:COL1A2:SGCE:PTN:MTUS1:SFRP1:PTP4A3:TLE1:MEGF9:PTGDS:TMEM47:PLP1:GPC3	http://www.gsea-msigdb.org/gsea/msigdb/cards/MODULE_2
Cancer_modules	MODULE_99	193	41	0.000163853	0.00504433	E2F2:ATP1A2:NRP1:NCAM1:WASF3:ZFHX2:AKAP6:TRIM9:ABAT:SNN:EPN2:AQP4:CACNB4:ERBB4:FN1:PCK1:COL9A3:NCAM2:B3GALT5:PDE9A:DEPDC5:SLC6A1:SLC38A3:BCHE:ANK2:SCRG1:FBXL7:SLC1A3:LIFR:HIST1H3H:GPER1:ETV1:GLI3:FZD1:STC1:SFRP1:ADCY8:RFX3:CNTFR:CASK:CDR1	http://www.gsea-msigdb.org/gsea/msigdb/cards/MODULE_99
Cancer_modules	MODULE_497	20	9	0.000241318	0.00693386	FOXG1:GABRA5:NPTX1:NNAT:GRIK1:PCP4:S100B:ZIC1:SLC4A2	http://www.gsea-msigdb.org/gsea/msigdb/cards/MODULE_497
Cancer_modules	MODULE_220	205	42	0.000313026	0.00843213	CSF1:PBX1:CELF2:NRP1:LMO1:LMO2:FEZ1:HMGA2:EDNRB:DCT:FOXG1:RTN1:NEO1:EMP2:EFNB3:ALDH3A2:TBX2:SOX9:NPTX1:AQP4:APOE:CYP1B1:ZEB2:ADAM23:NNAT:GRIK1:PCP4:S100B:ARVCF:ITGB5:ZIC1:LDB2:PDGFRA:SCRG1:EFNA5:GLI3:DLX5:PTN:DPYSL2:TLE1:EFNB1:FHL1	http://www.gsea-msigdb.org/gsea/msigdb/cards/MODULE_220
Cancer_modules	MODULE_89	10	6	0.000399543	0.0101296	HIST2H2AA3:HIST2H2AA4:HIST2H2BE:CENPA:HIST1H1C:HIST1H2BJ:HIST1H2BL	http://www.gsea-msigdb.org/gsea/msigdb/cards/MODULE_89
Cancer_modules	MODULE_54	231	45	0.000620015	0.0148459	KIF2C:CDC7:GPSM2:PSRC1:ASPM:KIF14:CENPF:KIF11:MKI67:E2F8:CDCA5:FOXM1:TMEM106C:BEST3:KNTC1:RFC3:CKB:ARHGAP11A:BUB1B:NUSAP1:BLM:CCNF:ARL6IP1:SPAG5:TOP2A:PRR11:CENPA:GAD1:CDCA7:HJURP:FAM83D:SMC4:CENPE:PLK4:HMGB2:HMGCS1:KIFC1:TTK:PBK:CCNE2:LAPTM4B:ATAD2:SMC2:AIF1L:EFHC2	http://www.gsea-msigdb.org/gsea/msigdb/cards/MODULE_54
Cancer_modules	MODULE_176	119	27	0.00071149	0.0161396	F3:LRRC32:C1S:A2M:WASF3:NOVA1:GABRB3:GATM:NEO1:ALDH3A2:SOX9:NPTX1:AQP4:CYP1B1:RND3:GAD1:NNAT:GRIK1:PCP4:TIMP4:PLXNB1:EFNA5:GPX3:NPY:ADCYAP1R1:TMSB15A:GPC3	http://www.gsea-msigdb.org/gsea/msigdb/cards/MODULE_176
Cancer_modules	MODULE_203	11	6	0.000789937	0.0170231	HIST2H2AA3:HIST2H2AA4:HIST2H2BE:CENPA:HIST1H1C:HIST1H2BJ:HIST1H2BL	http://www.gsea-msigdb.org/gsea/msigdb/cards/MODULE_203
Cancer_modules	MODULE_112	139	30	0.000894658	0.0176539	F3:CHRNB2:LRRC32:C1S:A2M:WASF3:NOVA1:GABRB3:GATM:NEO1:ATP1B2:ALDH3A2:SOX9:NPTX1:AQP4:CYP1B1:RND3:GAD1:NNAT:GRIK1:PCP4:TIMP4:PLXNB1:SLC1A3:EFNA5:GPX3:NPY:ADCYAP1R1:TMSB15A:GPC3	http://www.gsea-msigdb.org/gsea/msigdb/cards/MODULE_112
Cancer_modules	MODULE_129	164	34	0.000901125	0.0176539	BCL9:CHRNB2:ATP1A2:NRP1:PDE2A:KMT2A:WASF3:PCDH9:TRIM9:SYNE2:BAIAP3:LPIN2:SETBP1:NOVA2:ITGA6:PLCB1:PCK1:SLC6A1:PLXNB1:BCHE:SCRG1:HIST1H2BJ:NPY:TPST1:FZD1:PEG10:DLX5:SFRP1:MTSS1:GADD45G:RALGPS1:CASK:GPKOW:GPRASP1	http://www.gsea-msigdb.org/gsea/msigdb/cards/MODULE_129
Cancer_modules	MODULE_197	159	33	0.00104305	0.0195458	KHDRBS1:KIF2C:CDC7:ZBTB18:KMT2A:FOXM1:KNTC1:HMGB1:NFATC4:FOXG1:TCF12:ZNF646:GAS7:SOX9:RBBP8:ZNF254:MYCN:MEIS1:PMS1:INSM1:MYT1:HMGB2:EGR1:E2F3:SOX4:DLX5:EZH2:ST18:TOX:RAD21:ELAVL2:TLE1:SMC2	http://www.gsea-msigdb.org/gsea/msigdb/cards/MODULE_197
Cancer_modules	MODULE_90	12	6	0.00142021	0.0255046	HIST2H2AA3:HIST2H2AA4:HIST2H2BE:CENPA:HIST1H1C:HIST1H2BJ:HIST1H2BL	http://www.gsea-msigdb.org/gsea/msigdb/cards/MODULE_90
Cancer_modules	MODULE_163	358	62	0.00166015	0.0286209	MXRA8:ASAP3:BEND5:TXNIP:CRB1:SIPA1L2:MYO3A:NRP1:SYNPO2L:MKI67:ZNF214:RAD51AP1:TMEM106C:ESPL1:BEST3:MYO16:MCF2L:NFATC4:NUSAP1:DMXL2:RFX7:MEGF11:SCAPER:ADAMTS7:EMP2:METTL16:LRRC37A:MYO15B:FOXJ1:SGSH:MYH14:MYCN:CACNB4:FAM83D:COL20A1:DSCAM:CECR2:HIC2:KCNJ4:CHL1:GRIP2:CELSR3:BSN:SLC15A2:CDH10:EPB41L4A:EGR1:PSD2:PCDHB15:PCDHGB6:KIAA0319:HIST1H1C:SYNGAP1:FBXO5:PBK:RAD21:HAS2:FAM135B:TDRD7:ZNF462:NOTCH1:…	http://www.gsea-msigdb.org/gsea/msigdb/cards/MODULE_163
Cancer_modules	MODULE_213	51	14	0.0020789	0.0344618	SELENBP1:KMT2A:HMGA2:CCNF:RAB11B:APOE:NNAT:KCNQ2:DGCR2:SOX4:ELN:PTPRN2:PTPN3:TMSB15A	http://www.gsea-msigdb.org/gsea/msigdb/cards/MODULE_213
Cancer_modules	MODULE_95	355	61	0.0021787	0.0347784	MXRA8:ASAP3:BEND5:TXNIP:CRB1:SIPA1L2:MYO3A:NRP1:SYNPO2L:MKI67:ZNF214:RAD51AP1:TMEM106C:ESPL1:BEST3:MYO16:MCF2L:NFATC4:NUSAP1:DMXL2:RFX7:MEGF11:SCAPER:ADAMTS7:EMP2:METTL16:LRRC37A:MYO15B:FOXJ1:SGSH:MYCN:CACNB4:FAM83D:COL20A1:DSCAM:CECR2:HIC2:KCNJ4:CHL1:GRIP2:CELSR3:BSN:SLC15A2:CDH10:EPB41L4A:EGR1:PSD2:PCDHB15:PCDHGB6:KIAA0319:HIST1H1C:SYNGAP1:FBXO5:PBK:RAD21:HAS2:FAM135B:TDRD7:ZNF462:NOTCH1:OPHN1	http://www.gsea-msigdb.org/gsea/msigdb/cards/MODULE_95
Cancer_modules	MODULE_55	506	82	0.00243627	0.0375012	MTHFR:KCND3:KIF21B:CDK18:PROX1:SYNPO2L:LMO2:DTX4:TM7SF2:PDE2A:LRRC32:CRYAB:CCND2:C1S:COL2A1:ERBB3:LRP1:DUSP6:UBL3:ZIC2:GATM:CA12:CCNF:ABAT:CRYM:CX3CL1:LCAT:ALDH3A2:THRA:IGFBP4:SOX9:EPB41L3:PALM:APC2:GNG7:SLC1A6:BRD4:LRP3:GRIK5:APOE:PEG3:PSD4:ITGA6:FN1:SLC4A3:NNAT:ATP9A:PCK1:CDH4:YPEL1:SEZ6L:KCNJ4:SLC6A11:BSN:FAM107A:ZBTB20:ITGB5:PDGFRA:CEP135:SLC4A4:SPRY1:FAT1:FBXL7:ACSL6:EGR1:GPX3:COL9A1:ELN:COL…	http://www.gsea-msigdb.org/gsea/msigdb/cards/MODULE_55
Cancer_modules	MODULE_88	507	82	0.00257518	0.0382725	MTHFR:KCND3:HIST2H2BE:KIF21B:CDK18:SYNPO2L:LMO2:DTX4:TM7SF2:PDE2A:LRRC32:CRYAB:CCND2:C1S:COL2A1:ERBB3:DUSP6:UBL3:ZIC2:GATM:CA12:PLEKHO2:CCNF:ABAT:CRYM:SCNN1B:LCAT:ALDH3A2:THRA:IGFBP4:SOX9:EPB41L3:PALM:GNG7:SLC1A6:BRD4:LRP3:GRIK5:APOE:PEG3:PSD4:ITGA6:FN1:NNAT:PTGIS:ATP9A:PCK1:CDH4:YPEL1:SEZ6L:SLC6A11:BSN:FAM107A:ZBTB20:ITGB5:PDGFRA:CEP135:SLC4A4:FAT1:LPCAT1:FBXL7:ACSL6:EGR1:GPX3:COL9A1:PGAM2:ELN:C…	http://www.gsea-msigdb.org/gsea/msigdb/cards/MODULE_88
Cancer_modules	MODULE_205	222	41	0.00299124	0.0429742	KIF1B:CACHD1:GPR88:GPSM2:WDR47:KLHL20:COLGALT2:KIF14:CNTN2:SOX6:E2F8:IFT81:PCDH8:NRXN3:ISLR2:TMEM159:KIAA0556:SLC47A1:HDAC5:GREB1:DPYSL5:CEP68:DNAH6:ITGA6:ADAM23:TTLL4:DNER:HJURP:KIF1A:GNAZ:SRGAP3:FANCD2:SEMA5B:CC2D2A:KIFC1:PAQR8:LMBRD1:CNR1:CEP41:ZNF395:TMEM65	http://www.gsea-msigdb.org/gsea/msigdb/cards/MODULE_205
Cancer_modules	MODULE_320	18	7	0.0033449	0.0450517	KIF11:ESPL1:BRCA1:CENPE:TTK:RAD21:SMC2	http://www.gsea-msigdb.org/gsea/msigdb/cards/MODULE_320
Cancer_modules	MODULE_189	18	7	0.0033449	0.0450517	HIST2H2AA3:HIST2H2AA4:HIST2H2BE:CENPA:HIST1H1C:HIST1H2BJ:HIST1H2BL:EZH2	http://www.gsea-msigdb.org/gsea/msigdb/cards/MODULE_189
Positional_gene_sets	chr6p22	75	23	1.29506e-05	0.00387222	E2F3:SOX4:KIAA0319:SCGN:HIST1H2AB:HIST1H2BB:HIST1H1C:HIST1H2BC:HIST1H1E:HIST1H2AD:HIST1H2BH:HIST1H2BJ:HIST1H2AH:HIST1H2BL:HIST1H2AI:HIST1H3H:HIST1H2AJ:HIST1H2BM:HIST1H2BN:HIST1H1B:HIST1H2BO:ZKSCAN8:GABBR1	http://www.gsea-msigdb.org/gsea/msigdb/cards/chr6p22
Wikipathways	GABA receptor Signaling	18	10	1.03807e-05	0.00563669	GAD2:AP2A2:GABRB3:GABRA5:ABAT:GAD1:SLC32A1:SLC6A11:SLC6A1:GABBR1	http://www.wikipathways.org/instance/WP4159_r106425
Wikipathways	Neural Crest Differentiation	71	21	5.54482e-05	0.0150542	CTBP2:SOX5:COL2A1:ASCL1:DCT:ZIC5:HDAC5:SOX9:TCF4:NOTCH3:DLL3:TCF7L1:CTNNB1:ZIC1:HES1:RBPJ:CDH6:DLL1:DLX5:FZD3:NOTCH1	http://www.wikipathways.org/instance/WP2064_r106662
Wikipathways	MECP2 and Associated Rett Syndrome	59	18	0.000119355	0.0179653	TET1:SMC3:GRIA4:FOXG1:SIN3A:CNP:GAD1:SP3:MYT1:ARHGEF26:NREP:CAMK2A:GRIA1:POU3F2:DLX5:EZH2:PSIP1:GRIA3	http://www.wikipathways.org/instance/WP3584_r107144
Wikipathways	PTF1A related regulatory pathway	6	5	0.000132341	0.0179653	PROX1:CTNNB1:HES1:RBPJ:NOTCH1	http://www.wikipathways.org/instance/WP4147_r94394
Wikipathways	Endoderm Differentiation	107	26	0.00028826	0.0313051	MAD2L2:AHDC1:PBX1:TET1:BMPR1A:CTBP2:ZIC5:RFX7:MBTD1:BPTF:TCF4:CRTC1:TCF7L1:CTNNB1:SFMBT1:APC:TRERF1:SP4:EZH2:SFRP1:TOX:UBR5:EXT1:ZNF462:PBX3:NOTCH1	http://www.wikipathways.org/instance/WP2853_r106401
Wikipathways	Brain-Derived Neurotrophic Factor (BDNF) signaling pathway	129	29	0.000540816	0.0464758	SORT1:NCAM1:GRIN2B:ACACB:NFATC4:GABRB3:MAP2K5:SHC2:CRTC1:KIDINS220:SIRPA:SRC:DOK5:CTNNB1:DOCK3:MAPK10:GRIA2:MAP3K1:APC:EGR1:CAMK2A:GRIA1:CNR1:FOXO3:MARCKS:DPYSL2:PTK2B:SHC3:GRIA3	http://www.wikipathways.org/instance/WP2380_r106345
Wikipathways	Oligodendrocyte Specification and differentiation(including remyelination), leading to Myelin Components for CNS	18	8	0.000599136	0.0464758	SOX6:SOX5:ASCL1:SOX8:CNP:SOX9:MYT1:PLP1	http://www.wikipathways.org/instance/WP4304_r97966
GO_mf	GO_DNA_BINDING_TRANSCRIPTION_FACTOR_ACTIVITY	1224	208	3.3463e-08	5.50466e-05	RERE:ZNF436:E2F2:ARID1A:ZNF362:NFIA:ZNF687:POGZ:CREB3L4:USF1:PBX1:KDM5B:PROX1:ARID4B:ZBTB18:ZEB1:ZNF32:ZNF22:TET1:BMPR1A:ZNF518A:VAX1:ZNF214:SOX6:E2F8:LMO2:KMT2A:FOXM1:SOX5:ARID2:KMT2D:ZNF385A:IKZF4:SMARCC2:HMGA2:ASCL1:RFX4:MLXIP:ZNF84:ZNF268:SMAD9:ZIC5:ZIC2:ZNF219:ZFHX2:NFATC4:FOXG1:IRF2BPL:BCL11B:KLF13:NANOGP8:RFX7:TCF12:SIN3A:ARNT2:ZNF710:SOX8:CARHSP1:ZNF629:ZNF646:ZNF423:SALL1:ZNF19:ZNF594:GA…	http://www.gsea-msigdb.org/gsea/msigdb/cards/GO_DNA_BINDING_TRANSCRIPTION_FACTOR_ACTIVITY
GO_mf	GO_CATION_CHANNEL_ACTIVITY	203	51	1.49756e-07	7.10418e-05	GRIK3:CACHD1:KCNA2:KCND3:CHRNB2:KCNJ10:CACNA1E:KCNT2:CACNB2:KCNIP2:ANO1:PDE2A:GRIA4:SCN4B:GRIN2B:SCN8A:TRPC4:RASA3:JPH4:KCNK10:RYR3:CACNA1H:GRIN2A:SCNN1B:TRPV1:CACNA1G:CACNG5:GRIK5:GRIN2D:CACNG7:CACNG8:KCNF1:CNGA3:CACNB4:SCN3A:SCN1A:KCNJ13:SLC24A3:KCNQ2:GRIK1:KCNJ4:STIM2:GRIA2:GPM6A:GRIA1:CNR1:KCND2:PTK2B:KCNQ3:FAM155B:GRIA3	http://www.gsea-msigdb.org/gsea/msigdb/cards/GO_CATION_CHANNEL_ACTIVITY
GO_mf	GO_TRANSMEMBRANE_SIGNALING_RECEPTOR_ACTIVITY	414	86	1.55249e-07	7.10418e-05	OPRD1:GRIK3:PTCH2:F3:GPR88:CELSR2:SORT1:CHRNB2:XPR1:GPR37L1:GPR158:NRP1:FZD8:UNC5B:BMPR1A:SORCS3:CHRM4:NRXN2:GRIA4:SORL1:GPR162:CLEC2D:LRP6:GRIN2B:ACVR1B:ERBB3:PLXNC1:EDNRB:ZNF219:SLC22A17:GABRB3:GABRA5:TYRO3:GRIN2A:TRPV1:EFNB3:MRC2:SPHK1:INSR:LPAR2:GRIK5:GRIN2D:GP6:LTBP1:ERBB4:DNER:PTPRA:GRIK1:RTN4R:NFAM1:ACVR2B:PLXNB1:CELSR3:IL17RD:ROBO2:ROBO1:SORCS2:PDGFRA:SCARB2:NPY2R:GRIA2:LIFR:GRIA1:GABBR1:…	http://www.gsea-msigdb.org/gsea/msigdb/cards/GO_TRANSMEMBRANE_SIGNALING_RECEPTOR_ACTIVITY
GO_mf	GO_IONOTROPIC_GLUTAMATE_RECEPTOR_ACTIVITY	16	11	1.72746e-07	7.10418e-05	GRIK3:GRIA4:GRIN2B:GRIN2A:GRIK5:GRIN2D:GRIK1:GRIA2:GRIA1:PTK2B:GRIA3	http://www.gsea-msigdb.org/gsea/msigdb/cards/GO_IONOTROPIC_GLUTAMATE_RECEPTOR_ACTIVITY
GO_mf	GO_MICROTUBULE_MOTOR_ACTIVITY	70	25	2.21398e-07	7.28401e-05	KIF1B:KIF2C:KIF14:KIF21B:KIF11:SMC3:DYNC2H1:KIF21A:STARD9:BBS4:KIF18B:APPBP2:DNAH6:KIF5C:DNAH7:KIF1A:DNAL4:KIF15:CENPE:KIF20A:KIFC1:DNAH11:KIF24:KIF27:KIF4A	http://www.gsea-msigdb.org/gsea/msigdb/cards/GO_MICROTUBULE_MOTOR_ACTIVITY
GO_mf	GO_GLUTAMATE_RECEPTOR_ACTIVITY	20	12	4.17161e-07	0.000114372	GRIK3:GRIA4:GRIN2B:GRIN2A:GRIK5:GRIN2D:GRIK1:GRIA2:GRIA1:GRM8:PTK2B:GRIA3	http://www.gsea-msigdb.org/gsea/msigdb/cards/GO_GLUTAMATE_RECEPTOR_ACTIVITY
GO_mf	GO_MOTOR_ACTIVITY	107	32	5.27993e-07	0.000124078	KIF1B:DNALI1:KIF2C:GPR88:KIF14:KIF21B:MYO3A:KIF11:SMC3:MYO7A:DYNC2H1:KIF21A:MYO16:MYH7:STARD9:BBS4:KIF18B:APPBP2:MYH14:DNAH6:KIF5C:DNAH7:KIF1A:DNAL4:KIF15:CENPE:KIF20A:KIFC1:DNAH11:KIF24:KIF27:KIF4A	http://www.gsea-msigdb.org/gsea/msigdb/cards/GO_MOTOR_ACTIVITY
GO_mf	GO_MOLECULAR_TRANSDUCER_ACTIVITY	584	110	6.046e-07	0.000124321	OPRD1:GRIK3:PTCH2:F3:GPR88:CELSR2:SORT1:CHRNB2:PAQR6:XPR1:GPR37L1:LRRN2:CDK18:GPR158:NRP1:FZD8:PRKG1:UNC5B:BMPR1A:SORCS3:CHRM4:NRXN2:GRIA4:SORL1:GPR162:CLEC2D:LRP6:CDKN1B:GRIN2B:ACVR1B:ERBB3:LRP1:PLXNC1:CDK17:SMAD9:EDNRB:ZNF219:SLC22A17:NRXN3:GABRB3:GABRA5:TYRO3:NEO1:GRIN2A:TRPV1:EFNB3:THRA:RARA:CNTNAP1:MMD:MRC2:SPHK1:INSR:NOTCH3:LPAR2:GRIK5:GRIN2D:GP6:LTBP1:ERBB4:DNER:PTPRA:ATRN:GRIK1:RTN4R:NFAM…	http://www.gsea-msigdb.org/gsea/msigdb/cards/GO_MOLECULAR_TRANSDUCER_ACTIVITY
GO_mf	GO_REGULATORY_REGION_NUCLEIC_ACID_BINDING	660	121	7.13435e-07	0.0001304	PER3:E2F2:AGO1:SSBP3:NFIA:POGZ:CREB3L4:PBX1:PROX1:ARID4B:ZEB1:JMJD1C:STOX1:LDB1:VAX1:SOX6:E2F8:LMO2:KMT2A:FOXM1:KMT2D:CALCOCO1:IKZF4:SMARCC2:HMGA2:ASCL1:RFX4:KDM2B:MLXIP:HMGB1:ZIC5:ZIC2:ZNF219:ZFHX2:NFATC4:IRF2BPL:BCL11B:KLF13:NANOGP8:RFX7:TCF12:SIN3A:ARNT2:SOX8:CREBBP:BRD7:SALL1:THRA:RARA:BRCA1:HDAC5:KAT7:TBX2:SOX9:WBP2:FOXJ1:TGIF1:TCF4:ONECUT2:UHRF1:ZNF709:ZNF709:ZNF564:SSBP4:ARHGAP35:ZNF835:SO…	http://www.gsea-msigdb.org/gsea/msigdb/cards/GO_REGULATORY_REGION_NUCLEIC_ACID_BINDING
GO_mf	GO_GATED_CHANNEL_ACTIVITY	204	49	1.09854e-06	0.00018071	GRIK3:CACHD1:KCNA2:KCND3:CHRNB2:KCNJ10:CACNA1E:KCNT2:CACNB2:KCNIP2:ANO1:GRIA4:SCN4B:GRIN2B:SCN8A:RASA3:JPH4:KCNK10:GABRB3:GABRA5:RYR3:CACNA1H:GRIN2A:SCNN1B:TRPV1:CACNA1G:CACNG5:GRIK5:GRIN2D:CACNG7:CACNG8:TTYH1:KCNF1:CNGA3:CACNB4:SCN3A:SCN1A:KCNJ13:KCNQ2:GRIK1:KCNJ4:GRIA2:GRIA1:CNR1:KCND2:PTK2B:KCNQ3:FAM155B:GRIA3	http://www.gsea-msigdb.org/gsea/msigdb/cards/GO_GATED_CHANNEL_ACTIVITY
GO_mf	GO_CYTOSKELETAL_PROTEIN_BINDING	753	133	1.635e-06	0.000244507	CLSTN1:KIF1B:STMN1:MARCKSL1:KIF2C:SPATA6:PSRC1:KCNA2:KLHL20:KIF14:KIF21B:ARL8A:MARK1:ENAH:ACTN2:FMN2:CACNB2:MYO3A:SYNPO2L:DLG5:KIF11:ADD3:SMC3:BRSK2:NUMA1:INPPL1:MAP6:MYO7A:CRYAB:KIF21A:GAS2L3:IFT81:HIP1R:WASF3:KATNAL1:FARP1:MYO16:MYH7:SYNE2:VASH1:CALM1:CCDC88C:NUSAP1:STARD9:TTBK2:TMOD2:CORO2B:BBS4:FES:CORO7:GAS7:SPAG5:TAOK1:RARA:BRCA1:KIF18B:SPAG9:SKA2:USH1G:EPB41L3:SPIRE1:APC2:ATCAY:RAB11B:FCHO…	http://www.gsea-msigdb.org/gsea/msigdb/cards/GO_CYTOSKELETAL_PROTEIN_BINDING
GO_mf	GO_DOUBLE_STRANDED_DNA_BINDING	673	121	1.99628e-06	0.000258727	PER3:E2F2:AGO1:KIF2C:SSBP3:NFIA:POGZ:CREB3L4:USF1:PBX1:KDM5B:PROX1:ZEB1:JMJD1C:STOX1:LDB1:VAX1:SOX6:E2F8:LMO2:KMT2A:FOXM1:RAD51AP1:CALCOCO1:SMARCC2:HMGA2:ASCL1:RFX4:KDM2B:MLXIP:HMGB1:ZIC5:ZIC2:ZNF219:ZFHX2:NFATC4:IRF2BPL:BCL11B:KLF13:NANOGP8:RFX7:TCF12:SIN3A:ARNT2:SOX8:CREBBP:SALL1:THRA:RARA:HDAC5:KAT7:TBX2:SOX9:WBP2:FOXJ1:TGIF1:RBBP8:TCF4:ONECUT2:UHRF1:ZNF709:ZNF709:SSBP4:ARHGAP35:SOX11:MYCN:DNM…	http://www.gsea-msigdb.org/gsea/msigdb/cards/GO_DOUBLE_STRANDED_DNA_BINDING
GO_mf	GO_TUBULIN_BINDING	268	59	2.04465e-06	0.000258727	KIF1B:STMN1:KIF2C:PSRC1:KIF14:KIF21B:ARL8A:KIF11:SMC3:NUMA1:MAP6:CRYAB:KIF21A:GAS2L3:IFT81:KATNAL1:CCDC88C:NUSAP1:STARD9:TTBK2:BBS4:FES:SPAG5:TAOK1:BRCA1:KIF18B:SKA2:APC2:FCHO1:CLIP3:DPYSL5:SPAST:CCDC88A:REEP1:KIF5C:MAP2:TTLL4:KIF1A:FAM83D:ADNP:STMN3:CLASP2:KIF15:CENPE:APC:KIF20A:JAKMIP2:KIFC1:PACRG:MTUS1:LZTS1:DPYSL2:STMN4:NCALD:KIF24:KIF27:KIF4A:BEX4:DCX	http://www.gsea-msigdb.org/gsea/msigdb/cards/GO_TUBULIN_BINDING
GO_mf	GO_SEQUENCE_SPECIFIC_DOUBLE_STRANDED_DNA_BINDING	607	110	4.07335e-06	0.000478618	PER3:E2F2:AGO1:KIF2C:SSBP3:NFIA:POGZ:CREB3L4:PBX1:KDM5B:PROX1:ZEB1:JMJD1C:STOX1:LDB1:VAX1:SOX6:E2F8:LMO2:KMT2A:FOXM1:CALCOCO1:SMARCC2:HMGA2:ASCL1:RFX4:KDM2B:MLXIP:ZIC5:ZIC2:ZNF219:ZFHX2:NFATC4:IRF2BPL:BCL11B:KLF13:NANOGP8:RFX7:TCF12:SIN3A:ARNT2:SOX8:CREBBP:SALL1:THRA:RARA:HDAC5:KAT7:TBX2:SOX9:WBP2:FOXJ1:TGIF1:TCF4:ONECUT2:UHRF1:ZNF709:ZNF709:SSBP4:ARHGAP35:SOX11:MYCN:DNMT3A:BCL11A:MEIS1:ATOH8:KDM…	http://www.gsea-msigdb.org/gsea/msigdb/cards/GO_SEQUENCE_SPECIFIC_DOUBLE_STRANDED_DNA_BINDING
GO_mf	GO_SEQUENCE_SPECIFIC_DNA_BINDING	756	130	8.79155e-06	0.00096414	PER3:RERE:E2F2:AGO1:KIF2C:SSBP3:NFIA:POGZ:CREB3L4:USF1:PBX1:KDM5B:PROX1:ZBTB18:ZEB1:JMJD1C:STOX1:LDB1:VAX1:SOX6:E2F8:LMO2:KMT2A:FOXM1:CALCOCO1:IKZF4:SMARCC2:HMGA2:ASCL1:RFX4:KDM2B:MLXIP:ZIC5:ZIC2:ZNF219:ZFHX2:TINF2:NFATC4:FOXG1:IRF2BPL:BCL11B:KLF13:NANOGP8:TP53BP1:RFX7:TCF12:PIF1:SIN3A:ARNT2:BLM:SOX8:CREBBP:SMG1:SALL1:THRA:RARA:HDAC5:KAT7:TBX2:BPTF:SOX9:WBP2:FOXJ1:TGIF1:TCF4:ONECUT2:UHRF1:ZNF709:…	http://www.gsea-msigdb.org/gsea/msigdb/cards/GO_SEQUENCE_SPECIFIC_DNA_BINDING
GO_mf	GO_VOLTAGE_GATED_CATION_CHANNEL_ACTIVITY	84	25	9.94108e-06	0.00101737	CACHD1:KCNA2:KCND3:KCNJ10:CACNA1E:KCNT2:CACNB2:KCNIP2:GRIN2B:CACNA1H:GRIN2A:CACNA1G:CACNG5:GRIN2D:CACNG7:CACNG8:KCNF1:CACNB4:KCNJ13:KCNQ2:KCNJ4:CNR1:KCND2:PTK2B:KCNQ3	http://www.gsea-msigdb.org/gsea/msigdb/cards/GO_VOLTAGE_GATED_CATION_CHANNEL_ACTIVITY
GO_mf	GO_TRANSMITTER_GATED_CHANNEL_ACTIVITY	33	14	1.05139e-05	0.00101737	GRIK3:CHRNB2:GRIA4:GRIN2B:GABRB3:GABRA5:GRIN2A:GRIK5:GRIN2D:GRIK1:GRIA2:GRIA1:PTK2B:GRIA3	http://www.gsea-msigdb.org/gsea/msigdb/cards/GO_TRANSMITTER_GATED_CHANNEL_ACTIVITY
GO_mf	GO_PASSIVE_TRANSMEMBRANE_TRANSPORTER_ACTIVITY	271	57	1.30606e-05	0.0011936	GRIK3:CACHD1:LRRC8B:KCNA2:KCND3:CHRNB2:KCNJ10:CACNA1E:KCNT2:CACNB2:KCNIP2:ANO1:PDE2A:GRIA4:SCN4B:GRIN2B:SCN8A:BEST3:TRPC4:RASA3:JPH4:KCNK10:GABRB3:GABRA5:RYR3:CACNA1H:GRIN2A:SCNN1B:TRPV1:CACNA1G:CACNG5:AQP4:GRIK5:GRIN2D:CACNG7:CACNG8:TTYH1:KCNF1:CNGA3:CACNB4:SCN3A:SCN1A:KCNJ13:SLC24A3:KCNQ2:GRIK1:KCNJ4:STIM2:GRIA2:GPM6A:GRIA1:CNR1:KCND2:PTK2B:KCNQ3:FAM155B:GRIA3	http://www.gsea-msigdb.org/gsea/msigdb/cards/GO_PASSIVE_TRANSMEMBRANE_TRANSPORTER_ACTIVITY
GO_mf	GO_MICROTUBULE_BINDING	200	45	1.82412e-05	0.00152331	KIF1B:KIF2C:PSRC1:KIF14:KIF21B:KIF11:NUMA1:MAP6:CRYAB:KIF21A:GAS2L3:KATNAL1:CCDC88C:NUSAP1:STARD9:TTBK2:FES:SPAG5:KIF18B:SKA2:APC2:FCHO1:CLIP3:DPYSL5:SPAST:CCDC88A:REEP1:KIF5C:MAP2:KIF1A:FAM83D:CLASP2:KIF15:CENPE:APC:KIF20A:JAKMIP2:KIFC1:MTUS1:LZTS1:DPYSL2:KIF24:KIF27:KIF4A:DCX	http://www.gsea-msigdb.org/gsea/msigdb/cards/GO_MICROTUBULE_BINDING
GO_mf	GO_VOLTAGE_GATED_ION_CHANNEL_ACTIVITY	119	31	1.85205e-05	0.00152331	CACHD1:KCNA2:KCND3:KCNJ10:CACNA1E:KCNT2:CACNB2:KCNIP2:ANO1:SCN4B:GRIN2B:SCN8A:KCNK10:CACNA1H:GRIN2A:CACNA1G:CACNG5:GRIN2D:CACNG7:CACNG8:KCNF1:CACNB4:SCN3A:SCN1A:KCNJ13:KCNQ2:KCNJ4:CNR1:KCND2:PTK2B:KCNQ3	http://www.gsea-msigdb.org/gsea/msigdb/cards/GO_VOLTAGE_GATED_ION_CHANNEL_ACTIVITY
GO_mf	GO_METAL_ION_TRANSMEMBRANE_TRANSPORTER_ACTIVITY	294	60	2.0498e-05	0.00160568	GRIK3:CACHD1:KCNA2:KCND3:KCNJ10:ATP1A2:CACNA1E:KCNT2:CACNB2:KCNIP2:SLC1A2:PDE2A:SCN4B:GRIN2B:SLC4A8:SCN8A:ZDHHC17:TRPC4:RASA3:JPH4:KCNK10:NIPA1:RYR3:CACNA1H:GRIN2A:SCNN1B:TRPV1:SLC13A5:ATP1B2:CACNA1G:CACNG5:SLC1A6:GRIK5:GRIN2D:CACNG7:CACNG8:TTYH1:KCNF1:SLC9A2:CACNB4:SCN3A:SCN1A:KCNJ13:SLC24A3:KCNQ2:GRIK1:KCNJ4:ATP2B2:SLC6A11:SLC6A1:STIM2:SLC10A4:SLC4A4:GPM6A:SLC1A3:CNR1:KCND2:SLC18A1:KCNQ3:FAM155B	http://www.gsea-msigdb.org/gsea/msigdb/cards/GO_METAL_ION_TRANSMEMBRANE_TRANSPORTER_ACTIVITY
GO_mf	GO_CALCIUM_ION_BINDING	461	85	2.67877e-05	0.00193856	CLSTN1:MASP2:EFCAB7:CELSR2:CASQ1:CACNA1E:CRB1:ACTN2:KCNIP2:DCHS1:LRP4:VWCE:FAT3:C1S:C2CD5:LRP1:TESC:PCDH8:PCDH20:PCDH9:NIN:SMOC1:CALM1:RYR3:RASGRP1:DUOX1:MEX3B:BAIAP3:NKD1:CALB2:RHBDL3:FBN3:NOTCH3:UNC13A:DLL3:MEGF8:TTYH1:LTBP1:FBLN7:SLC25A12:DNAH7:DNER:PLCB1:NINL:CDH4:COL20A1:PCP4:S100B:CELSR3:PROS1:ESYT3:PLSCR4:STIM2:PCDH10:PCDH18:FAT1:LPCAT1:CDH10:CDH6:THBS4:MCTP1:PCDHA4:PCDHAC1:PCDHAC2:PCDHB4:…	http://www.gsea-msigdb.org/gsea/msigdb/cards/GO_CALCIUM_ION_BINDING
GO_mf	GO_LIGAND_GATED_CATION_CHANNEL_ACTIVITY	68	21	2.71046e-05	0.00193856	GRIK3:CHRNB2:KCNJ10:GRIA4:GRIN2B:RASA3:JPH4:RYR3:GRIN2A:SCNN1B:TRPV1:GRIK5:GRIN2D:CNGA3:KCNJ13:GRIK1:KCNJ4:GRIA2:GRIA1:PTK2B:GRIA3	http://www.gsea-msigdb.org/gsea/msigdb/cards/GO_LIGAND_GATED_CATION_CHANNEL_ACTIVITY
GO_mf	GO_CHROMATIN_BINDING	416	78	3.15404e-05	0.00216183	RERE:HMGN2:ARID1A:NFIA:HIST2H3D:CENPF:ZEB1:JMJD1C:LDB1:SMC3:VAX1:CTBP2:PHF21A:CDCA5:SMARCD1:CALCOCO1:SMARCC2:HMGA2:ASCL1:ZIC2:NFATC4:SIN3A:TICRR:CREBBP:CDT1:THRA:MSL1:RARA:TOP2A:EZH1:HDAC5:SOX9:WBP2:CBX2:TSHZ1:UHRF1:BRD4:MEIS3:DNMT3A:CENPA:MEIS1:TCF7L1:KDM3A:CCNT2:DLX1:DLX2:SP3:CENPB:INSM1:ASXL1:ADNP:CABIN1:KB-318B8.7:PATZ1:MLH1:CTNNB1:RBPJ:NIPBL:EGR1:PWWP2A:HIST1H1C:HIST1H1E:HIST1H3H:HIST1H1B:FO…	http://www.gsea-msigdb.org/gsea/msigdb/cards/GO_CHROMATIN_BINDING
GO_mf	GO_PROXIMAL_PROMOTER_SEQUENCE_SPECIFIC_DNA_BINDING	385	73	3.8428e-05	0.00252857	E2F2:AGO1:SSBP3:NFIA:CREB3L4:PBX1:PROX1:ZEB1:SOX6:E2F8:LMO2:SMARCC2:HMGA2:ASCL1:RFX4:KDM2B:ZNF219:ZFHX2:NFATC4:BCL11B:KLF13:NANOGP8:RFX7:TCF12:ARNT2:CREBBP:SALL1:RARA:HDAC5:TBX2:SOX9:WBP2:FOXJ1:TGIF1:TCF4:ONECUT2:UHRF1:SSBP4:SOX11:MYCN:DNMT3A:BCL11A:MEIS1:ATOH8:DLX1:DLX2:SP3:CARF:SCRT2:INSM1:MAFB:PATZ1:KLF15:ZIC1:HES1:RBPJ:SSBP2:E2F3:SOX4:POU3F2:FOXO3:ETV1:GLI3:DLX5:EZH2:ZNF395:ST18:CHD7:NCOA2:RF…	http://www.gsea-msigdb.org/gsea/msigdb/cards/GO_PROXIMAL_PROMOTER_SEQUENCE_SPECIFIC_DNA_BINDING
GO_mf	GO_LIGAND_GATED_ION_CHANNEL_ACTIVITY	80	23	4.10838e-05	0.0025778	GRIK3:CHRNB2:KCNJ10:GRIA4:GRIN2B:RASA3:JPH4:GABRB3:GABRA5:RYR3:GRIN2A:SCNN1B:TRPV1:GRIK5:GRIN2D:CNGA3:KCNJ13:GRIK1:KCNJ4:GRIA2:GRIA1:PTK2B:GRIA3	http://www.gsea-msigdb.org/gsea/msigdb/cards/GO_LIGAND_GATED_ION_CHANNEL_ACTIVITY
GO_mf	GO_EXTRACELLULAR_LIGAND_GATED_ION_CHANNEL_ACTIVITY	41	15	4.23105e-05	0.0025778	GRIK3:CHRNB2:GRIA4:GRIN2B:GABRB3:GABRA5:GRIN2A:TRPV1:GRIK5:GRIN2D:GRIK1:GRIA2:GRIA1:PTK2B:GRIA3	http://www.gsea-msigdb.org/gsea/msigdb/cards/GO_EXTRACELLULAR_LIGAND_GATED_ION_CHANNEL_ACTIVITY
GO_mf	GO_NEUROTRANSMITTER_RECEPTOR_ACTIVITY	54	17	0.000119031	0.00699306	GRIK3:CHRNB2:CHRM4:GRIA4:GRIN2B:ZNF219:GABRB3:GABRA5:GRIN2A:GRIK5:GRIN2D:GRIK1:GRIA2:GRIA1:GABBR1:PTK2B:GRIA3	http://www.gsea-msigdb.org/gsea/msigdb/cards/GO_NEUROTRANSMITTER_RECEPTOR_ACTIVITY
GO_mf	GO_CATION_TRANSMEMBRANE_TRANSPORTER_ACTIVITY	423	75	0.000279957	0.0158803	GRIK3:CACHD1:KCNA2:KCND3:CHRNB2:KCNJ10:ATP1A2:CACNA1E:KCNT2:CACNB2:KCNIP2:SLC1A2:ANO1:PDE2A:GRIA4:SCN4B:GRIN2B:SLC2A13:SLC4A8:SCN8A:ZDHHC17:TRPC4:RASA3:JPH4:KCNK10:NIPA1:RYR3:CACNA1H:GRIN2A:SCNN1B:TRPV1:SLC13A5:ATP1B2:CACNA1G:CACNG5:SLC44A2:SLC1A6:GRIK5:GRIN2D:CACNG7:CACNG8:TTYH1:KCNF1:CNGA3:SLC9A2:CACNB4:SCN3A:SCN1A:KCNJ13:SLC24A3:SLC32A1:SLC2A10:KCNQ2:GRIK1:KCNJ4:ATP2B2:SLC6A11:SLC6A1:SLC38A3:S…	http://www.gsea-msigdb.org/gsea/msigdb/cards/GO_CATION_TRANSMEMBRANE_TRANSPORTER_ACTIVITY
GO_mf	GO_LIPID_BINDING	487	84	0.000314653	0.0172535	FNBP1L:F3:PAQR6:ATP1A2:PIK3C2B:MARK1:ACTN2:ACBD7:ACBD5:AP2A2:TUB:SBF2:NUMA1:FCHSD2:APOLD1:C2CD5:CPNE8:APPL2:HIP1R:AMER2:HMGB1:MCF2L:RASGRP1:STARD9:FES:BAIAP3:CPNE2:TRPV1:EPN2:STARD3:RARA:PITPNC1:LAMA1:OSBPL1A:UNC13A:FCHO1:LPAR2:CLIP3:SPTBN4:APOE:ARHGAP35:PLEKHA4:WDR35:HS1BP3:CCDC88A:PSD4:DBI:SESTD1:PASK:PLCB1:PREX1:OSBPL2:RTN4R:GRAMD1C:ESYT3:PFN2:ARAP2:SCARB2:WDFY3:MTTP:LRAT:PSD2:ARAP3:HIST1H2BJ:…	http://www.gsea-msigdb.org/gsea/msigdb/cards/GO_LIPID_BINDING
GO_mf	GO_PHOSPHOLIPID_BINDING	305	57	0.000385999	0.0204828	F3:PIK3C2B:MARK1:ACTN2:TUB:SBF2:NUMA1:FCHSD2:C2CD5:CPNE8:APPL2:HIP1R:AMER2:HMGB1:MCF2L:RASGRP1:FES:BAIAP3:CPNE2:TRPV1:PITPNC1:OSBPL1A:UNC13A:FCHO1:SPTBN4:APOE:ARHGAP35:PLEKHA4:WDR35:HS1BP3:CCDC88A:PSD4:SESTD1:PASK:PLCB1:PREX1:ESYT3:PFN2:ARAP2:SCARB2:WDFY3:PSD2:ARAP3:CPNE5:CLVS2:HIP1:TECPR1:RASA4:SGK3:LAPTM4B:ASAP1:ABCA1:DAB2IP:DENND1A:PCYT1B:OPHN1:LPAR4	http://www.gsea-msigdb.org/gsea/msigdb/cards/GO_PHOSPHOLIPID_BINDING
GO_mf	GO_CALCIUM_ION_TRANSMEMBRANE_TRANSPORTER_ACTIVITY	99	24	0.000503714	0.0258941	CACHD1:CACNA1E:CACNB2:PDE2A:GRIN2B:TRPC4:RASA3:JPH4:RYR3:CACNA1H:GRIN2A:TRPV1:CACNA1G:CACNG5:GRIN2D:CACNG7:CACNG8:CACNB4:SLC24A3:ATP2B2:STIM2:GPM6A:CNR1:FAM155B	http://www.gsea-msigdb.org/gsea/msigdb/cards/GO_CALCIUM_ION_TRANSMEMBRANE_TRANSPORTER_ACTIVITY
GO_mf	GO_NMDA_GLUTAMATE_RECEPTOR_ACTIVITY	5	4	0.000927045	0.0462118	GRIN2B:GRIN2A:GRIN2D:PTK2B	http://www.gsea-msigdb.org/gsea/msigdb/cards/GO_NMDA_GLUTAMATE_RECEPTOR_ACTIVITY
GO_mf	GO_OUTWARD_RECTIFIER_POTASSIUM_CHANNEL_ACTIVITY	8	5	0.00100262	0.0485094	KCNA2:KCND3:KCNT2:KCNIP2:KCND2	http://www.gsea-msigdb.org/gsea/msigdb/cards/GO_OUTWARD_RECTIFIER_POTASSIUM_CHANNEL_ACTIVITY
Cancer_gene_neighborhoods	GCM_NCAM1	118	38	4.88055e-09	1.97211e-06	KIF1B:AHDC1:CEP170:KAT6B:SUFU:NCAM1:PHC1:C2CD5:NUDT4:ZNF84:AMER2:CALM1:CORO2B:IQCK:KAT7:SPAG9:NPTX1:SPIRE1:ZFP14:PEG3:KIDINS220:SPAST:REEP1:KIF5C:ERBB4:ACSL3:SS18L1:MTMR3:EIF4ENIF1:CLASP2:SCARB2:GSTA4:SMAP1:FOXO3:REPS1:RASA4:PHF2:ZNF462	http://www.gsea-msigdb.org/gsea/msigdb/cards/GCM_NCAM1
Cancer_gene_neighborhoods	GNF2_CDC2	57	24	9.23707e-09	1.97211e-06	ASPM:CENPF:KIF11:MKI67:E2F8:FOXM1:TMPO:RFC3:NUSAP1:CCNF:TOP2A:KIF18B:HJURP:KIF15:SMC4:CENPE:PLK4:HMGB2:KIF20A:KIFC1:TTK:EZH2:SMC2:KIF4A	http://www.gsea-msigdb.org/gsea/msigdb/cards/GNF2_CDC2
Cancer_gene_neighborhoods	GNF2_RTN1	39	19	1.77332e-08	2.06693e-06	KIF1B:WDR47:SRGAP2:NRXN2:FXYD6:RTN1:CLIP3:KIF5C:GAD1:ATP9A:KCNQ2:CSPG5:DOCK3:ANK2:GPM6A:SOBP:FAM131B:STMN4:GDI1	http://www.gsea-msigdb.org/gsea/msigdb/cards/GNF2_RTN1
Cancer_gene_neighborhoods	GNF2_CCNA2	63	25	1.93624e-08	2.06693e-06	ASPM:KIF14:CENPF:KIF11:MKI67:E2F8:FOXM1:RAD51AP1:ESPL1:TMPO:RFC3:BUB1B:NUSAP1:TOP2A:KIF18B:CENPA:HJURP:SMC4:CENPE:HMGB2:KIF20A:TTK:EZH2:SMC2:KIF4A	http://www.gsea-msigdb.org/gsea/msigdb/cards/GNF2_CCNA2
Cancer_gene_neighborhoods	GCM_AQP4	41	19	4.96542e-08	4.24047e-06	PDE4DIP:ARHGAP21:RNF141:LRP4:IL17D:TMOD2:ARNT2:AQP4:TTYH1:DNER:PREX1:LRIG1:SLC4A4:PDE8B:QKI:AC005013.1:TRIL:PSAT1:GPM6B:TMEM47	http://www.gsea-msigdb.org/gsea/msigdb/cards/GCM_AQP4
Cancer_gene_neighborhoods	GCM_GSTA4	60	23	1.51737e-07	1.07986e-05	RERE:POGZ:DLG5:MAP6:NCAM1:PHC1:C2CD5:APPL2:ZNF84:AMER2:CALM1:IQCK:MED13:WBP2:KIDINS220:ERBB4:MTMR3:GSTA4:FOXO3:PHF2:RALGPS1:PRRC2B:DCX	http://www.gsea-msigdb.org/gsea/msigdb/cards/GCM_GSTA4
Cancer_gene_neighborhoods	GCM_MAP1B	62	23	3.05068e-07	1.86091e-05	KIF1B:CELF3:CEP170:NCAM1:ZNF84:AMER2:CALM1:SPAG9:APPBP2:NPTX1:SPIRE1:DIRAS1:ZFP14:PEG3:KIDINS220:KIF5C:ACSL3:ELMO2:EIF4ENIF1:CLASP2:SCARB2:SMAP1:PHF2	http://www.gsea-msigdb.org/gsea/msigdb/cards/GCM_MAP1B
Cancer_gene_neighborhoods	GNF2_CENPF	55	21	5.67409e-07	3.02855e-05	ASPM:CENPF:KIF11:MKI67:E2F8:FOXM1:TMPO:NUSAP1:CCNF:TOP2A:KIF18B:HJURP:KIF15:SMC4:CENPE:PLK4:HMGB2:KIFC1:TTK:SMC2:KIF4A	http://www.gsea-msigdb.org/gsea/msigdb/cards/GNF2_CENPF
Cancer_gene_neighborhoods	GNF2_CCNB2	52	20	9.18037e-07	4.23782e-05	KIF2C:ASPM:CENPF:KIF11:FOXM1:ESPL1:BUB1B:NUSAP1:SPAG5:TOP2A:KIF18B:SMC4:CENPE:PLK4:HMGB2:KIF20A:TTK:PBK:SMC2:KIF4A	http://www.gsea-msigdb.org/gsea/msigdb/cards/GNF2_CCNB2
Cancer_gene_neighborhoods	GCM_MAPK10	75	25	9.92464e-07	4.23782e-05	KCNJ10:ATP1A2:ARHGAP21:RNF141:LRP4:PLEKHB1:FEZ1:IL17D:SLAIN1:NIPA1:TMOD2:ARNT2:EPB41L3:CLIP3:FAM171B:TEF:FAM107A:MAPK10:SLC1A3:CAMK2A:GABBR1:KCNQ3:GPM6B:CNKSR2:PLP1	http://www.gsea-msigdb.org/gsea/msigdb/cards/GCM_MAPK10
Cancer_gene_neighborhoods	GNF2_HMMR	45	18	1.64015e-06	6.36675e-05	ASPM:CENPF:KIF11:MKI67:E2F8:FOXM1:ESPL1:RFC3:BUB1B:NUSAP1:TOP2A:KIF18B:SMC4:CENPE:PLK4:KIF20A:TTK:SMC2	http://www.gsea-msigdb.org/gsea/msigdb/cards/GNF2_HMMR
Cancer_gene_neighborhoods	GNF2_MAPT	30	14	2.64716e-06	9.41949e-05	KIF1B:ELAVL4:RTN1:ARNT2:RUNDC3A:PALM:CLIP3:KIF5C:KCNQ2:DOCK3:ANK2:GRIA2:GPM6A:SLC1A3	http://www.gsea-msigdb.org/gsea/msigdb/cards/GNF2_MAPT
Cancer_gene_neighborhoods	GNF2_CDC20	51	19	3.01114e-06	9.89043e-05	KIF2C:ASPM:CENPF:KIF11:MKI67:FOXM1:ESPL1:BUB1B:NUSAP1:SPAG5:TOP2A:KIF18B:SMC4:CENPE:PLK4:KIF20A:TTK:SMC2:KIF4A	http://www.gsea-msigdb.org/gsea/msigdb/cards/GNF2_CDC20
Cancer_gene_neighborhoods	GCM_MAP4K4	161	40	4.32856e-06	0.000132021	KIF1B:PDE4DIP:POGZ:ARHGAP21:RNF141:LRP4:PLEKHB1:ZNF84:IL17D:UBL3:SLAIN1:CALM1:TMOD2:ARNT2:ZNF710:SPAG9:APPBP2:PITPNC1:WBP2:SPIRE1:APC2:CLIP3:ZFP14:KIDINS220:CCDC88A:CHST10:ZEB2:ATRN:PREX1:EIF4ENIF1:DDX17:CLASP2:TNIK:FRYL:KIAA1109:AGPAT4:TNKS:MTUS1:PSAT1:GPM6B	http://www.gsea-msigdb.org/gsea/msigdb/cards/GCM_MAP4K4
Cancer_gene_neighborhoods	GNF2_MKI67	25	12	9.67137e-06	0.000275312	ASPM:CENPF:KIF11:MKI67:FOXM1:ESPL1:NUSAP1:TOP2A:KIF18B:CENPA:CENPE:KIF20A	http://www.gsea-msigdb.org/gsea/msigdb/cards/GNF2_MKI67
Cancer_gene_neighborhoods	GNF2_SMC2L1	31	13	2.5327e-05	0.000675915	ASPM:CENPF:KIF11:FOXM1:ESPL1:RFC3:NUSAP1:TOP2A:KIF18B:SMC4:CENPE:TTK:SMC2	http://www.gsea-msigdb.org/gsea/msigdb/cards/GNF2_SMC2L1
Cancer_gene_neighborhoods	GNF2_AF1Q	20	10	3.49275e-05	0.000877297	RTN1:CLIP3:KIF5C:GAD1:ATP9A:CSPG5:ANK2:GPM6A:SOBP:STMN4	http://www.gsea-msigdb.org/gsea/msigdb/cards/GNF2_AF1Q
Cancer_gene_neighborhoods	GCM_RBM8A	76	22	5.34882e-05	0.00126886	POGZ:CEP170:MAP6:NCAM1:KMT2A:PHC1:C2CD5:ZNF84:VASH1:IQCK:KAT7:SPAG9:DHX40:MED13:KIDINS220:MTMR3:SCARB2:GSTA4:ZNF292:FOXO3:PHF2:PRRC2B	http://www.gsea-msigdb.org/gsea/msigdb/cards/GCM_RBM8A
Cancer_gene_neighborhoods	GNF2_PCNA	61	19	5.67745e-05	0.00127593	ASPM:CENPF:KIF11:MKI67:FOXM1:RAD51AP1:ESPL1:TMPO:BUB1B:NUSAP1:TOP2A:KIF18B:KIF15:SMC4:CENPE:PLK4:HMGB2:TTK:SMC2	http://www.gsea-msigdb.org/gsea/msigdb/cards/GNF2_PCNA
Cancer_gene_neighborhoods	GCM_SUFU	72	21	6.95623e-05	0.00148516	POGZ:CEP170:KAT6B:SUFU:NCAM1:KMT2A:C2CD5:ZNF84:IQCK:SPAG9:MED13:ZFP14:KIDINS220:SPAST:SS18L1:MTMR3:EIF4ENIF1:SCARB2:FOXO3:REPS1:PHF2	http://www.gsea-msigdb.org/gsea/msigdb/cards/GCM_SUFU
Cancer_gene_neighborhoods	GNF2_ESPL1	34	13	8.06082e-05	0.00163903	KIF2C:ASPM:KIF11:MKI67:FOXM1:ESPL1:BUB1B:SPAG5:TOP2A:CENPA:CENPE:KIF20A:SMC2	http://www.gsea-msigdb.org/gsea/msigdb/cards/GNF2_ESPL1
Cancer_gene_neighborhoods	GNF2_TTK	39	14	9.65895e-05	0.00187472	KIF2C:ASPM:CENPF:KIF11:FOXM1:BUB1B:NUSAP1:TOP2A:KIF18B:HJURP:SMC4:PLK4:TTK:SMC2	http://www.gsea-msigdb.org/gsea/msigdb/cards/GNF2_TTK
Cancer_gene_neighborhoods	GCM_CALM1	103	26	0.0001494	0.00269832	RERE:KIF1B:POGZ:MAP6:NCAM1:ZNF84:MCF2L:CALM1:CORO2B:APPBP2:WBP2:SPIRE1:APC2:CLIP3:KIDINS220:CHST10:KIF5C:ACSL3:STMN3:EIF4ENIF1:DDX17:CLASP2:NDFIP1:GSTA4:FOXO3:PHF2	http://www.gsea-msigdb.org/gsea/msigdb/cards/GCM_CALM1
Cancer_gene_neighborhoods	GNF2_DNM1	60	18	0.000151662	0.00269832	FAIM2:SLC22A17:TYRO3:CORO2B:ARNT2:NDRG4:RUNDC3A:TMEM59L:CLIP3:KIF5C:KCNQ2:ATP2B2:BSN:TAGLN3:SLC1A3:CAMK2A:ARHGEF9:GDI1	http://www.gsea-msigdb.org/gsea/msigdb/cards/GNF2_DNM1
Cancer_gene_neighborhoods	GNF2_CENPE	36	13	0.000159433	0.00272312	ASPM:CENPF:KIF11:MKI67:FOXM1:ESPL1:TMPO:RFC3:NUSAP1:CCNF:KIF18B:CENPE:SMC2	http://www.gsea-msigdb.org/gsea/msigdb/cards/GNF2_CENPE
Cancer_gene_neighborhoods	GCM_MYST2	163	36	0.000179739	0.00287739	ARID1A:AHDC1:POGZ:CEP170:KAT6B:ZMIZ1:SMC3:NCAM1:PHC1:C2CD5:PAN2:NUDT4:ZNF84:ARL6IP1:KAT7:SPAG9:DHX40:MED13:ZFP14:KIDINS220:SPAST:SAP130:USP37:ACSL3:ADNP:SS18L1:MTMR3:PATZ1:EIF4ENIF1:SCARB2:FOXO3:REPS1:KMT2E:PHF2:ZNF462:PRRC2B	http://www.gsea-msigdb.org/gsea/msigdb/cards/GCM_MYST2
Cancer_gene_neighborhoods	GCM_UBE2N	145	33	0.000181943	0.00287739	ARID1A:AHDC1:POGZ:CEP170:KAT6B:ZMIZ1:SUFU:SMC3:NCAM1:KMT2A:C2CD5:NUDT4:ZNF84:ARL6IP1:IQCK:MSL1:KAT7:DHX40:MED13:BPTF:WBP2:KIDINS220:SPAST:SAP130:ADNP:SS18L1:MTMR3:EIF4ENIF1:ZNF292:FOXO3:REPS1:PHF2:PRRC2B	http://www.gsea-msigdb.org/gsea/msigdb/cards/GCM_UBE2N
Cancer_gene_neighborhoods	GCM_BMPR2	81	21	0.000425186	0.00648408	RERE:KIF1B:NFIA:POGZ:DLG5:PHC1:ZNF84:CALM1:IQCK:APPBP2:WBP2:SPIRE1:KIDINS220:CHST10:ACSL3:STMN3:DDX17:NDFIP1:GSTA4:FOXO3:PHF2	http://www.gsea-msigdb.org/gsea/msigdb/cards/GCM_BMPR2
Cancer_gene_neighborhoods	GNF2_BUB1	26	10	0.000509852	0.00750712	KIF2C:ASPM:FOXM1:ESPL1:BUB1B:CDT1:SPAG5:CENPE:KIF20A:SMC2	http://www.gsea-msigdb.org/gsea/msigdb/cards/GNF2_BUB1
Cancer_gene_neighborhoods	GCM_ZNF198	111	26	0.000530709	0.00755376	ARID1A:ARID4B:CEP170:KAT6B:SMC3:NCAM1:NUDT4:KAT7:SPAG9:NPTX1:KANK2:ZFP14:KIDINS220:SPAST:USP37:ACSL3:SS18L1:PATZ1:EIF4ENIF1:SCARB2:CREBRF:FOXO3:REPS1:KMT2E:PHF2:ZNF462	http://www.gsea-msigdb.org/gsea/msigdb/cards/GCM_ZNF198
Cancer_gene_neighborhoods	GNF2_H2AFX	27	10	0.000723634	0.00996748	ASPM:CENPF:FOXM1:TMPO:NUSAP1:CCNF:KIF18B:SMC4:CENPE:HMGB2	http://www.gsea-msigdb.org/gsea/msigdb/cards/GNF2_H2AFX
Cancer_gene_neighborhoods	GCM_PTK2	133	29	0.000911066	0.012157	KIF1B:ARHGAP21:PLEKHB1:ZNF84:SLAIN1:NIPA1:TMOD2:ZNF710:APPBP2:WBP2:EPB41L3:SPIRE1:DIRAS1:ZFP14:PEG3:KIDINS220:CCDC88A:ZEB2:KIF5C:ATRN:EIF4ENIF1:MGAT3:CLASP2:FRYL:KIAA1109:FAXDC2:AGPAT4:MEGF9:CNKSR2	http://www.gsea-msigdb.org/gsea/msigdb/cards/GCM_PTK2
Cancer_gene_neighborhoods	GNF2_RRM1	81	20	0.00112298	0.0145306	ASPM:KIF14:CENPF:KIF11:MKI67:E2F8:FOXM1:RAD51AP1:TMPO:RFC3:BUB1B:NUSAP1:TOP2A:KIF18B:SMC4:CENPE:PLK4:HMGB2:TTK:SMC2	http://www.gsea-msigdb.org/gsea/msigdb/cards/GNF2_RRM1
Cancer_gene_neighborhoods	GCM_RAN	183	36	0.00173431	0.0217808	RERE:KIF1B:POGZ:MAP6:NCAM1:PHC1:C2CD5:ZNF84:CALM1:ZNF710:IQCK:SPAG9:APPBP2:PITPNC1:WBP2:SPIRE1:ZFP14:KIDINS220:SPAST:CCDC88A:KIF5C:ACSL3:SS18L1:STMN3:MTMR3:EIF4ENIF1:DDX17:ATP2B2:CLASP2:RBPJ:KIAA1109:FOXO3:PHF2:TMEM245:RALGPS1:PRRC2B	http://www.gsea-msigdb.org/gsea/msigdb/cards/GCM_RAN
Cancer_gene_neighborhoods	GNF2_RAB3A	30	10	0.00184087	0.0224586	FAIM2:ARNT2:NDRG4:RUNDC3A:KIF5C:KCNQ2:TAGLN3:GABBR1:ARHGEF9:GDI1	http://www.gsea-msigdb.org/gsea/msigdb/cards/GNF2_RAB3A
Cancer_gene_neighborhoods	GCM_PTPRD	52	14	0.00253708	0.0300926	KIF1B:ACER3:SLAIN1:NIPA1:SPIRE1:ZFP14:PEG3:CCDC88A:ZEB2:CLASP2:FRYL:SCARB2:KIAA1109:MEGF9	http://www.gsea-msigdb.org/gsea/msigdb/cards/GCM_PTPRD
Cancer_gene_neighborhoods	GNF2_CKS2	47	13	0.00275556	0.0318006	ASPM:CENPF:FOXM1:RFC3:NUSAP1:TOP2A:SMC4:CENPE:PLK4:HMGB2:KIF20A:TTK:SMC2	http://www.gsea-msigdb.org/gsea/msigdb/cards/GNF2_CKS2
Cancer_gene_neighborhoods	GNF2_RRM2	37	11	0.00309744	0.0348054	ASPM:CENPF:KIF11:MKI67:FOXM1:ESPL1:BUB1B:NUSAP1:TOP2A:KIF18B:CENPE	http://www.gsea-msigdb.org/gsea/msigdb/cards/GNF2_RRM2
Curated_gene_sets	VERHAAK_GLIOBLASTOMA_PRONEURAL	152	67	2.13805e-23	1.17614e-19	STMN1:MARCKSL1:CDC7:CELF3:BCAN:CRB1:KIF21B:SORCS3:MPPED2:NRXN2:NCAM1:FXYD6:LRP6:CDKN1B:ERBB3:ASCL1:BCL7A:CKB:SCG3:ABAT:C1QL1:KAT7:PHLPP1:MAST1:DLL3:TTYH1:SOX11:LRRTM4:REEP1:ZEB2:SCN3A:MAP2:MYT1:YPEL1:SEZ6L:SRGAP3:CLASP2:CSPG5:PODXL2:PFN2:RBPJ:RUFY3:GRIA2:GPM6A:E2F3:SOX4:GSTA4:MARCKS:STMN4:FAM110B:CHD7:MMP16:NCALD:RAD21:MTSS1:GADD45G:ZNF510:TMEFF1:MVB12B:RALGPS1:CASK:ARHGEF9:NLGN3:LPAR4:TMSB15A:BE…	http://www.gsea-msigdb.org/gsea/msigdb/cards/VERHAAK_GLIOBLASTOMA_PRONEURAL
Curated_gene_sets	BENPORATH_ES_WITH_H3K27ME3	605	142	4.26614e-16	1.1734e-12	SAMD11:NBL1:ZNF436:OPRD1:GRIK3:RIMKLA:NFIA:GPR88:CSF1:KCND3:PDE4DIP:NBPF11:NBPF24:BCAN:KCNJ10:CACNA1E:COLGALT2:CNTN2:GAD2:PRKG1:UNC5B:KCNIP2:SORCS3:VAX1:LMO1:SPON1:SLC1A2:MAP6:NCAM1:SCN4B:C1QTNF5:FEZ1:GLB1L2:TMEM106C:COL2A1:DUSP6:PLXNC1:ASCL1:RFX4:CRYL1:IL17D:AMER2:PCDH8:FOXG1:PRKD1:NIN:TRIM9:VASH1:RYR3:DUOX1:SEMA6D:TMOD2:FAM81A:ACAN:SOX8:XYLT1:HS3ST4:MT3:WSCD1:NTN1:TMEM132E:SLFN11:RARA:C1QL1:CAC…	http://www.gsea-msigdb.org/gsea/msigdb/cards/BENPORATH_ES_WITH_H3K27ME3
Curated_gene_sets	MIKKELSEN_MEF_HCP_WITH_H3K27ME3	267	79	5.22409e-15	9.57924e-12	OPRD1:GRIK3:RIMKLA:KCNA2:KCND3:CHRNB2:PAQR6:BCAN:KCNJ10:CACNA1E:CNTN2:ACTN2:SORCS3:VAX1:BRSK2:C1QTNF4:NRXN2:SCN8A:RFX4:PCDH8:MCF2L:LRRC9:GABRA5:ACAN:GRIN2A:CRYM:SCNN1B:CALB2:WSCD1:SLC47A1:SRCIN1:RUNDC3A:C1QL1:ST8SIA3:ONECUT2:DIRAS1:MAST1:FCHO1:TMEM59L:DLL3:TTYH1:GAD1:LAMP5:INSM1:SLC32A1:EMILIN3:CBLN4:KCNQ2:EEF1A2:STMN3:B3GALT5:DSCAM:SGSM1:SEZ6L:ATP2B2:SLC6A11:SLC6A1:LRRC3B:CSPG5:BSN:SEL1L3:GSX2:L…	http://www.gsea-msigdb.org/gsea/msigdb/cards/MIKKELSEN_MEF_HCP_WITH_H3K27ME3
Curated_gene_sets	MARTORIATI_MDM4_TARGETS_NEUROEPITHELIUM_DN	107	43	9.38144e-14	1.29018e-10	AGO1:ELAVL4:FMN2:ZBTB18:BRSK2:MPPED2:KIF21A:ABCD2:ASCL1:PCDH9:EDNRB:RTN1:IRF2BPL:SCG3:RHBDL3:RND2:APC2:ELAVL3:TTYH1:UBXN2A:SPAST:BCL11A:MAP2:ACSS1:STMN3:MYT1:JAM2:LRRN1:PLCXD2:PDGFRA:RUFY3:MAPK10:JAKMIP2:CNR1:SCRN1:DLX5:SCARA3:SGK3:GDAP1:ELAVL2:MEGF9:GPM6B:DCX	http://www.gsea-msigdb.org/gsea/msigdb/cards/MARTORIATI_MDM4_TARGETS_NEUROEPITHELIUM_DN
Curated_gene_sets	GOBERT_OLIGODENDROCYTE_DIFFERENTIATION_DN	909	182	3.39519e-13	3.73539e-10	PER3:KIF1B:KAZN:COL16A1:AGO4:DOCK7:EFCAB7:LRRC8B:CSF1:TXNIP:HIST2H2AA3:HIST2H2AA4:CA14:ADAMTS4:IER5:NAV1:KDM5B:RAB3GAP2:MARK1:FMN2:ACBD5:FZD8:ZNF32:REEP3:UNC5B:ADD3:FAM53B:E2F8:CD82:LRP4:CNIH2:CTSF:INPPL1:MAP6:RSF1:CRYAB:SORL1:ST8SIA1:KIF21A:SLC2A13:PDZRN4:SCN8A:GRASP:CALCOCO1:SRGAP1:PLXNC1:APPL2:HIP1R:KATNAL1:DCT:ARHGAP5:GALC:KLF13:BMF:TYRO3:GATM:SEMA6D:TCF12:NEO1:ACSBG1:MEX3B:SOX8:CORO7:YPEL3:N…	http://www.gsea-msigdb.org/gsea/msigdb/cards/GOBERT_OLIGODENDROCYTE_DIFFERENTIATION_DN
Curated_gene_sets	FLORIO_NEOCORTEX_BASAL_RADIAL_GLIA_DN	162	54	6.11211e-13	5.60379e-10	HMGN2:KIF2C:PSRC1:PHGDH:CENPL:ASPM:KIF14:CENPF:ACBD7:KIF11:ARHGAP19:MKI67:E2F8:LRP4:CDCA5:FOXM1:RAD51AP1:ESPL1:GAS2L3:KNTC1:EDNRB:ARHGAP11A:BUB1B:NUSAP1:BLM:GRIN2A:SPAG5:TOP2A:BRCA1:KIF18B:PRR11:TGIF1:CENPA:SULT1C4:CKAP2L:RFTN2:FN1:HJURP:FANCD2:KIF15:SLC15A2:SMC4:CENPE:PLK4:HMGB2:SEMA5A:KIF20A:KIFC1:TTK:FBXO5:COL1A2:PBK:TMEM47:KIF4A	http://www.gsea-msigdb.org/gsea/msigdb/cards/FLORIO_NEOCORTEX_BASAL_RADIAL_GLIA_DN
[truncated: 868 more rows]

## Sheet: Upregulated genes GSEA
A list of gene sets which significantly overlap with the upregulated genes in our cell model.
[truncated: 4,872 more rows]
